# Supplementary material for: Ethyl 2-cyano-2-{(Z)-2-[2,2-di­cyano-1-(4-methyl­phen­yl)eth­yl]cyclo­hexyl­idene}acetate
Source: IUCrdata. 2021 May 14;6(Pt 5):x210500. doi: 10.1107/S2414314621005009 (PMC9462338; doi:10.1107/S2414314621005009)
Supplement: Supplementary file 1 [file x-06-x210500-sup1.cif]

##############################################################################
#                                                                            #
# This CIF contains the data for a data article accepted for                 #
# publication in IUCrData. It conforms to the requirements of                #
# Notes for Authors for IUCrData, and has been                               #
# peer reviewed under the auspices of IUCrData.                              #
#                                                                            #
# Full details of the Crystallographic Information File format               #
# are given in the paper "The Crystallographic Information File (CIF):       #
# a New Standard Archive File for Crystallography" by S. R. Hall, F. H.      #
# Allen and I. D. Brown [Acta Cryst. (1991), A47, 655-685].                  #
#                                                                            #
# The current version of the core CIF dictionary is obtainable from          #
# ftp://ftp.iucr.org/pub/cif_core.dic.                                       #
#                                                                            #
# Software is freely available for graphical display of the structure(s)     #
# in this CIF. For information consult the CIF software page                 #
# http://www.iucr.org/resources/cif/software.                                #
#                                                                            #
# This file may be used for bona fide research purposes within the           #
# scientific community so long as proper attribution is given to the data    # 
# article from which it was obtained.                                        #
#                                                                            #
##############################################################################
data_I
_database_code_depnum_ccdc_archive 'CCDC 2057162'
_audit_creation_method     'SHELXL-2018/3'
_chemical_name_systematic
;\
Ethyl 2-cyano-2-{(<i>Z</i>)-2-[2,2-dicyano-\
1-(4-methylphenyl)ethyl]cyclohexylidene}acetate
;
_chemical_name_common     ?
_chemical_formula_moiety     'C22 H23 N3 O2'
_chemical_formula_sum     'C22 H23 N3 O2'
_chemical_formula_iupac     'C22 H23 N3 O2'
_chemical_formula_weight     361.43
_chemical_melting_point     ?
_space_group_crystal_system     triclinic
_space_group_name_H-M_alt     'P -1'
_space_group_name_Hall     '-P 1'
loop_
    _space_group_symop_operation_xyz
    'x, y, z'
    '-x, -y, -z'
_cell_length_a     8.4465(3)
_cell_length_b     10.2960(4)
_cell_length_c     12.1699(4)
_cell_angle_alpha     91.2400(10)
_cell_angle_beta     95.0720(10)
_cell_angle_gamma     92.1020(10)
_cell_volume     1053.17(7)
_cell_formula_units_Z     2
_cell_measurement_reflns_used     18428
_cell_measurement_theta_min     2.8
_cell_measurement_theta_max     28.2
_cell_measurement_temperature     296(2)
_exptl_crystal_description     Block
_exptl_crystal_colour     Colourless
_exptl_crystal_size_max     0.24
_exptl_crystal_size_mid     0.21
_exptl_crystal_size_min     0.19
_exptl_crystal_density_diffrn     1.140
_exptl_crystal_density_meas     ?
_exptl_crystal_density_method     'not measured'
_exptl_crystal_F_000     384
_exptl_absorpt_coefficient_mu     0.074
_exptl_absorpt_correction_type     none
_exptl_absorpt_process_details     ?
_exptl_absorpt_correction_T_min     ?
_exptl_absorpt_correction_T_max     ?
_diffrn_ambient_temperature     296(2)
_diffrn_radiation_type     MoK\a
_diffrn_radiation_wavelength     0.71073
_diffrn_radiation_source     'fine-focus sealed tube'
_diffrn_measurement_device_type     'Bruker SMART APEX CCD area-detector'
_diffrn_measurement_method     '\w and \f scans'
_diffrn_detector_area_resol_mean     ?
_diffrn_reflns_number     28133
_diffrn_reflns_av_R_equivalents     0.0333
_diffrn_reflns_av_unetI/netI     0.0273
_diffrn_reflns_theta_min     2.629
_diffrn_reflns_theta_max     30.028
_diffrn_reflns_theta_full     25.242
_diffrn_measured_fraction_theta_max     0.991
_diffrn_measured_fraction_theta_full     0.992
_diffrn_reflns_limit_h_min     -11
_diffrn_reflns_limit_h_max     11
_diffrn_reflns_limit_k_min     -14
_diffrn_reflns_limit_k_max     14
_diffrn_reflns_limit_l_min     -16
_diffrn_reflns_limit_l_max     17
_refine_special_details
;
H atoms were placed in idealized positions and allowed to ride on
their parent atoms: C---H = 0.93--0.98 \%A, with <i>U</i>~iso~(H) =
1.5<i>U</i>~eq~(C) for methyl H atoms and 1.2<i>U</i>~eq~(C) for other H
atoms.
;
_reflns_number_total     6098
_reflns_number_gt     4212
_reflns_threshold_expression     'I > 2\s(I)'
_refine_ls_structure_factor_coef     Fsqd
_refine_ls_matrix_type     full
_refine_ls_R_factor_all     0.0919
_refine_ls_R_factor_gt     0.0636
_refine_ls_wR_factor_gt     0.1805
_refine_ls_wR_factor_ref     0.2105
_refine_ls_goodness_of_fit_ref     0.973
_refine_ls_restrained_S_all     0.973
_refine_ls_number_reflns     6098
_refine_ls_number_parameters     244
_refine_ls_number_restraints     0
_refine_ls_hydrogen_treatment     constr
_refine_ls_weighting_scheme     calc
_refine_ls_weighting_details
              'w=1/[\s^2^(Fo^2^)+(0.1037P)^2^+0.3202P] where P=(Fo^2^+2Fc^2^)/3'
_atom_sites_solution_hydrogens     geom
_atom_sites_solution_primary     direct
_atom_sites_solution_secondary     ?
_refine_ls_shift/su_max     0.000
_refine_ls_shift/su_mean     0.000
_refine_diff_density_max     0.375
_refine_diff_density_min     -0.309
_refine_ls_extinction_method     none
_refine_ls_extinction_coef     .
loop_
    _atom_type_symbol
    _atom_type_description
    _atom_type_scat_dispersion_real
    _atom_type_scat_dispersion_imag
    _atom_type_scat_source
    'C' 'C' 0.0033 0.0016
                         'International Tables Vol C Tables 4.2.6.8 and 6.1.1.4'
    'H' 'H' 0.0000 0.0000
                         'International Tables Vol C Tables 4.2.6.8 and 6.1.1.4'
    'N' 'N' 0.0061 0.0033
                         'International Tables Vol C Tables 4.2.6.8 and 6.1.1.4'
    'O' 'O' 0.0106 0.0060
                         'International Tables Vol C Tables 4.2.6.8 and 6.1.1.4'
_computing_data_collection     'SMART (Bruker, 2008)'
_computing_cell_refinement     'SAINT (Bruker, 2008)'
_computing_data_reduction     'SAINT (Bruker, 2008)'
_computing_structure_solution     'SHELXS97 (Sheldrick, 2008)'
_computing_structure_refinement     '<i>SHELXL2018/3</i> (Sheldrick, 2015)'
_computing_molecular_graphics
;
ORTEP-3 for Windows (Farrugia, 2012) and PLATON (Spek, 2020)
;
_computing_publication_material
;
<i>SHELXL2018/3</i> (Sheldrick, 2015) and PLATON (Spek, 2020)
;
loop_
    _atom_site_type_symbol
    _atom_site_label
    _atom_site_fract_x
    _atom_site_fract_y
    _atom_site_fract_z
    _atom_site_U_iso_or_equiv
    _atom_site_adp_type
    _atom_site_calc_flag
    _atom_site_occupancy
    _atom_site_disorder_assembly
    _atom_site_disorder_group
    O O1 0.2013(2) 0.55320(15) 0.86132(11) 0.0772(4) Uani d 1 . .
    O O2 0.0185(2) 0.42057(16) 0.77154(13) 0.0819(5) Uani d 1 . .
    N N1 -0.1230(3) 1.0587(2) 0.60489(18) 0.0857(6) Uani d 1 . .
    N N2 -0.0870(3) 0.7604(3) 0.8407(2) 0.1067(8) Uani d 1 . .
    N N3 0.11934(19) 0.34667(15) 0.52121(14) 0.0616(4) Uani d 1 . .
    C C1 0.30484(18) 0.75924(14) 0.70937(13) 0.0443(3) Uani d 1 . .
    H H1 0.285441 0.734845 0.784544 0.053 Uiso calc 1 . .
    C C2 0.4861(2) 0.78324(19) 0.70392(18) 0.0628(5) Uani d 1 . .
    H H2A 0.521171 0.859385 0.749172 0.075 Uiso calc 1 . .
    H H2B 0.541326 0.709455 0.734562 0.075 Uiso calc 1 . .
    C C3 0.5315(2) 0.8033(2) 0.5874(2) 0.0732(6) Uani d 1 . .
    H H3A 0.486124 0.882452 0.559229 0.088 Uiso calc 1 . .
    H H3B 0.646316 0.813127 0.588507 0.088 Uiso calc 1 . .
    C C4 0.4726(2) 0.6896(2) 0.5118(2) 0.0700(5) Uani d 1 . .
    H H4A 0.528715 0.612669 0.534317 0.084 Uiso calc 1 . .
    H H4B 0.495422 0.708172 0.436902 0.084 Uiso calc 1 . .
    C C5 0.2929(2) 0.66303(15) 0.51486(13) 0.0489(4) Uani d 1 . .
    H H5A 0.235573 0.735033 0.482858 0.059 Uiso calc 1 . .
    H H5B 0.260103 0.585006 0.471424 0.059 Uiso calc 1 . .
    C C6 0.25320(16) 0.64621(13) 0.63136(12) 0.0411(3) Uani d 1 . .
    C C7 0.21454(17) 0.88396(13) 0.68062(12) 0.0417(3) Uani d 1 . .
    H H7 0.244434 0.910752 0.608248 0.050 Uiso calc 1 . .
    C C8 0.03147(19) 0.85589(15) 0.66844(14) 0.0488(4) Uani d 1 . .
    H H8 0.009240 0.789898 0.609301 0.059 Uiso calc 1 . .
    C C9 -0.0339(2) 0.8042(2) 0.76680(19) 0.0646(5) Uani d 1 . .
    C C10 -0.0551(2) 0.97122(18) 0.63408(15) 0.0576(4) Uani d 1 . .
    C C11 0.26493(18) 0.99501(14) 0.76145(12) 0.0440(3) Uani d 1 . .
    C C12 0.2656(3) 0.98255(17) 0.87475(14) 0.0602(5) Uani d 1 . .
    H H12 0.231616 0.904205 0.903138 0.072 Uiso calc 1 . .
    C C13 0.3163(3) 1.08555(19) 0.94631(15) 0.0662(5) Uani d 1 . .
    H H13 0.315364 1.074856 1.021940 0.079 Uiso calc 1 . .
    C C14 0.3677(2) 1.20274(18) 0.90808(16) 0.0602(5) Uani d 1 . .
    C C15 0.3642(3) 1.21591(18) 0.79527(17) 0.0660(5) Uani d 1 . .
    H H15 0.397002 1.294798 0.767239 0.079 Uiso calc 1 . .
    C C16 0.3129(2) 1.11375(16) 0.72261(15) 0.0563(4) Uani d 1 . .
    H H16 0.310842 1.125603 0.646965 0.068 Uiso calc 1 . .
    C C17 0.4252(3) 1.3131(2) 0.9871(2) 0.0852(7) Uani d 1 . .
    H H17A 0.456292 1.387009 0.946141 0.128 Uiso calc 1 . .
    H H17B 0.341186 1.335986 1.031229 0.128 Uiso calc 1 . .
    H H17C 0.514778 1.286442 1.034240 0.128 Uiso calc 1 . .
    C C18 0.18375(18) 0.53484(14) 0.66384(12) 0.0437(3) Uani d 1 . .
    C C19 0.14525(18) 0.43040(14) 0.58413(13) 0.0461(3) Uani d 1 . .
    C C20 0.1382(2) 0.50714(16) 0.77718(15) 0.0548(4) Uani d 1 . .
    C C21 -0.0385(4) 0.3775(3) 0.8773(3) 0.1121(11) Uani d 1 . .
    H H21A 0.051164 0.353762 0.927149 0.135 Uiso calc 1 . .
    H H21B -0.090609 0.448219 0.911649 0.135 Uiso calc 1 . .
    C C22 -0.1466(7) 0.2695(6) 0.8578(4) 0.230(4) Uani d 1 . .
    H H22A -0.182981 0.242201 0.926523 0.345 Uiso calc 1 . .
    H H22B -0.235819 0.293629 0.809141 0.345 Uiso calc 1 . .
    H H22C -0.094368 0.199386 0.824606 0.345 Uiso calc 1 . .
loop_
    _atom_site_aniso_label
    _atom_site_aniso_U_11
    _atom_site_aniso_U_22
    _atom_site_aniso_U_33
    _atom_site_aniso_U_12
    _atom_site_aniso_U_13
    _atom_site_aniso_U_23
    O1 0.1095(12) 0.0724(9) 0.0462(7) -0.0169(8) -0.0038(7) 0.0028(6)
    O2 0.0936(11) 0.0866(10) 0.0649(9) -0.0352(9) 0.0220(8) -0.0082(7)
    N1 0.0845(13) 0.0805(12) 0.0916(14) 0.0291(10) -0.0066(10) 0.0086(10)
    N2 0.0828(14) 0.1213(19) 0.122(2) 0.0053(13) 0.0354(14) 0.0376(16)
    N3 0.0638(9) 0.0504(8) 0.0681(10) -0.0032(6) -0.0017(7) -0.0148(7)
    C1 0.0461(7) 0.0394(7) 0.0454(7) -0.0001(5) -0.0041(6) -0.0053(6)
    C2 0.0452(8) 0.0555(9) 0.0841(13) 0.0001(7) -0.0095(8) -0.0148(9)
    C3 0.0482(9) 0.0661(11) 0.1056(17) -0.0106(8) 0.0168(10) -0.0112(11)
    C4 0.0612(11) 0.0656(11) 0.0858(14) -0.0039(9) 0.0272(10) -0.0125(10)
    C5 0.0544(9) 0.0440(7) 0.0484(8) -0.0004(6) 0.0087(6) -0.0049(6)
    C6 0.0386(7) 0.0381(6) 0.0454(7) 0.0034(5) -0.0021(5) -0.0044(5)
    C7 0.0458(7) 0.0383(7) 0.0396(7) -0.0001(5) -0.0014(5) -0.0057(5)
    C8 0.0475(8) 0.0433(7) 0.0537(9) 0.0030(6) -0.0040(6) -0.0112(6)
    C9 0.0506(9) 0.0612(10) 0.0824(13) 0.0027(8) 0.0066(9) 0.0061(10)
    C10 0.0557(9) 0.0585(10) 0.0568(10) 0.0076(8) -0.0053(7) -0.0078(8)
    C11 0.0475(8) 0.0391(7) 0.0439(7) 0.0001(6) -0.0020(6) -0.0071(6)
    C12 0.0866(13) 0.0476(8) 0.0446(8) -0.0081(8) 0.0010(8) -0.0054(7)
    C13 0.0893(14) 0.0608(10) 0.0457(9) -0.0025(9) -0.0044(9) -0.0133(8)
    C14 0.0635(10) 0.0509(9) 0.0621(10) 0.0011(7) -0.0111(8) -0.0184(8)
    C15 0.0853(13) 0.0431(8) 0.0664(11) -0.0135(8) -0.0021(10) -0.0064(8)
    C16 0.0739(11) 0.0453(8) 0.0480(8) -0.0082(7) 0.0008(8) -0.0031(7)
    C17 0.1015(17) 0.0665(12) 0.0806(15) -0.0079(12) -0.0192(12) -0.0301(11)
    C18 0.0449(7) 0.0394(7) 0.0454(7) 0.0007(5) -0.0015(6) -0.0044(6)
    C19 0.0447(7) 0.0409(7) 0.0515(8) 0.0009(6) -0.0005(6) -0.0028(6)
    C20 0.0654(10) 0.0459(8) 0.0528(9) -0.0025(7) 0.0055(8) -0.0002(7)
    C21 0.133(3) 0.122(2) 0.0823(18) -0.037(2) 0.0367(17) 0.0020(16)
    C22 0.243(6) 0.294(8) 0.152(4) -0.161(6) 0.090(4) -0.004(4)
_geom_special_details
;
 All esds (except the esd in the dihedral angle between two l.s. planes)
 are estimated using the full covariance matrix.  The cell esds are taken
 into account individually in the estimation of esds in distances, angles
 and torsion angles; correlations between esds in cell parameters are only
 used when they are defined by crystal symmetry.  An approximate (isotropic)
 treatment of cell esds is used for estimating esds involving l.s. planes.
;
loop_
    _geom_bond_atom_site_label_1
    _geom_bond_atom_site_label_2
    _geom_bond_site_symmetry_2
    _geom_bond_distance
    _geom_bond_publ_flag
    O1 C20 . 1.192(2) ?
    O2 C20 . 1.320(2) ?
    O2 C21 . 1.484(3) ?
    N1 C10 . 1.132(2) ?
    N2 C9 . 1.135(3) ?
    N3 C19 . 1.143(2) ?
    C1 C6 . 1.5125(19) ?
    C1 C7 . 1.548(2) ?
    C1 C2 . 1.550(2) ?
    C1 H1 . 0.9800 ?
    C2 C3 . 1.518(3) ?
    C2 H2A . 0.9700 ?
    C2 H2B . 0.9700 ?
    C3 C4 . 1.514(3) ?
    C3 H3A . 0.9700 ?
    C3 H3B . 0.9700 ?
    C4 C5 . 1.537(3) ?
    C4 H4A . 0.9700 ?
    C4 H4B . 0.9700 ?
    C5 C6 . 1.498(2) ?
    C5 H5A . 0.9700 ?
    C5 H5B . 0.9700 ?
    C6 C18 . 1.351(2) ?
    C7 C11 . 1.5158(18) ?
    C7 C8 . 1.556(2) ?
    C7 H7 . 0.9800 ?
    C8 C10 . 1.466(2) ?
    C8 C9 . 1.465(3) ?
    C8 H8 . 0.9800 ?
    C11 C16 . 1.380(2) ?
    C11 C12 . 1.387(2) ?
    C12 C13 . 1.388(2) ?
    C12 H12 . 0.9300 ?
    C13 C14 . 1.372(3) ?
    C13 H13 . 0.9300 ?
    C14 C15 . 1.380(3) ?
    C14 C17 . 1.511(2) ?
    C15 C16 . 1.391(2) ?
    C15 H15 . 0.9300 ?
    C16 H16 . 0.9300 ?
    C17 H17A . 0.9600 ?
    C17 H17B . 0.9600 ?
    C17 H17C . 0.9600 ?
    C18 C19 . 1.441(2) ?
    C18 C20 . 1.495(2) ?
    C21 C22 . 1.415(5) ?
    C21 H21A . 0.9700 ?
    C21 H21B . 0.9700 ?
    C22 H22A . 0.9600 ?
    C22 H22B . 0.9600 ?
    C22 H22C . 0.9600 ?
loop_
    _geom_angle_atom_site_label_1
    _geom_angle_atom_site_label_2
    _geom_angle_atom_site_label_3
    _geom_angle_site_symmetry_1
    _geom_angle_site_symmetry_3
    _geom_angle
    _geom_angle_publ_flag
    C20 O2 C21 . . 117.29(18) ?
    C6 C1 C7 . . 112.65(11) ?
    C6 C1 C2 . . 107.22(13) ?
    C7 C1 C2 . . 110.65(13) ?
    C6 C1 H1 . . 108.7 ?
    C7 C1 H1 . . 108.7 ?
    C2 C1 H1 . . 108.7 ?
    C3 C2 C1 . . 113.00(15) ?
    C3 C2 H2A . . 109.0 ?
    C1 C2 H2A . . 109.0 ?
    C3 C2 H2B . . 109.0 ?
    C1 C2 H2B . . 109.0 ?
    H2A C2 H2B . . 107.8 ?
    C4 C3 C2 . . 111.15(17) ?
    C4 C3 H3A . . 109.4 ?
    C2 C3 H3A . . 109.4 ?
    C4 C3 H3B . . 109.4 ?
    C2 C3 H3B . . 109.4 ?
    H3A C3 H3B . . 108.0 ?
    C3 C4 C5 . . 111.29(15) ?
    C3 C4 H4A . . 109.4 ?
    C5 C4 H4A . . 109.4 ?
    C3 C4 H4B . . 109.4 ?
    C5 C4 H4B . . 109.4 ?
    H4A C4 H4B . . 108.0 ?
    C6 C5 C4 . . 110.22(15) ?
    C6 C5 H5A . . 109.6 ?
    C4 C5 H5A . . 109.6 ?
    C6 C5 H5B . . 109.6 ?
    C4 C5 H5B . . 109.6 ?
    H5A C5 H5B . . 108.1 ?
    C18 C6 C5 . . 121.57(13) ?
    C18 C6 C1 . . 123.37(14) ?
    C5 C6 C1 . . 114.98(12) ?
    C11 C7 C1 . . 111.82(11) ?
    C11 C7 C8 . . 112.83(12) ?
    C1 C7 C8 . . 111.14(12) ?
    C11 C7 H7 . . 106.9 ?
    C1 C7 H7 . . 106.9 ?
    C8 C7 H7 . . 106.9 ?
    C10 C8 C9 . . 108.96(15) ?
    C10 C8 C7 . . 111.69(14) ?
    C9 C8 C7 . . 114.82(14) ?
    C10 C8 H8 . . 107.0 ?
    C9 C8 H8 . . 107.0 ?
    C7 C8 H8 . . 107.0 ?
    N2 C9 C8 . . 177.5(3) ?
    N1 C10 C8 . . 178.2(2) ?
    C16 C11 C12 . . 117.76(14) ?
    C16 C11 C7 . . 119.73(14) ?
    C12 C11 C7 . . 122.51(14) ?
    C11 C12 C13 . . 120.84(17) ?
    C11 C12 H12 . . 119.6 ?
    C13 C12 H12 . . 119.6 ?
    C14 C13 C12 . . 121.55(18) ?
    C14 C13 H13 . . 119.2 ?
    C12 C13 H13 . . 119.2 ?
    C13 C14 C15 . . 117.60(15) ?
    C13 C14 C17 . . 120.90(19) ?
    C15 C14 C17 . . 121.50(19) ?
    C14 C15 C16 . . 121.44(17) ?
    C14 C15 H15 . . 119.3 ?
    C16 C15 H15 . . 119.3 ?
    C11 C16 C15 . . 120.78(16) ?
    C11 C16 H16 . . 119.6 ?
    C15 C16 H16 . . 119.6 ?
    C14 C17 H17A . . 109.5 ?
    C14 C17 H17B . . 109.5 ?
    H17A C17 H17B . . 109.5 ?
    C14 C17 H17C . . 109.5 ?
    H17A C17 H17C . . 109.5 ?
    H17B C17 H17C . . 109.5 ?
    C6 C18 C19 . . 119.19(14) ?
    C6 C18 C20 . . 126.34(13) ?
    C19 C18 C20 . . 114.46(13) ?
    N3 C19 C18 . . 177.98(17) ?
    O1 C20 O2 . . 124.07(18) ?
    O1 C20 C18 . . 125.98(17) ?
    O2 C20 C18 . . 109.94(15) ?
    C22 C21 O2 . . 109.9(3) ?
    C22 C21 H21A . . 109.7 ?
    O2 C21 H21A . . 109.7 ?
    C22 C21 H21B . . 109.7 ?
    O2 C21 H21B . . 109.7 ?
    H21A C21 H21B . . 108.2 ?
    C21 C22 H22A . . 109.5 ?
    C21 C22 H22B . . 109.5 ?
    H22A C22 H22B . . 109.5 ?
    C21 C22 H22C . . 109.5 ?
    H22A C22 H22C . . 109.5 ?
    H22B C22 H22C . . 109.5 ?
loop_
    _geom_torsion_atom_site_label_1
    _geom_torsion_atom_site_label_2
    _geom_torsion_atom_site_label_3
    _geom_torsion_atom_site_label_4
    _geom_torsion_site_symmetry_1
    _geom_torsion_site_symmetry_2
    _geom_torsion_site_symmetry_3
    _geom_torsion_site_symmetry_4
    _geom_torsion
    _geom_torsion_publ_flag
    C6 C1 C2 C3 . . . . 54.57(19) ?
    C7 C1 C2 C3 . . . . -68.63(18) ?
    C1 C2 C3 C4 . . . . -56.0(2) ?
    C2 C3 C4 C5 . . . . 54.3(2) ?
    C3 C4 C5 C6 . . . . -53.9(2) ?
    C4 C5 C6 C18 . . . . -120.06(16) ?
    C4 C5 C6 C1 . . . . 56.71(17) ?
    C7 C1 C6 C18 . . . . -117.15(16) ?
    C2 C1 C6 C18 . . . . 120.89(16) ?
    C7 C1 C6 C5 . . . . 66.15(17) ?
    C2 C1 C6 C5 . . . . -55.82(17) ?
    C6 C1 C7 C11 . . . . 178.52(12) ?
    C2 C1 C7 C11 . . . . -61.47(17) ?
    C6 C1 C7 C8 . . . . 51.44(17) ?
    C2 C1 C7 C8 . . . . 171.45(13) ?
    C11 C7 C8 C10 . . . . 57.22(18) ?
    C1 C7 C8 C10 . . . . -176.25(13) ?
    C11 C7 C8 C9 . . . . -67.48(17) ?
    C1 C7 C8 C9 . . . . 59.05(17) ?
    C1 C7 C11 C16 . . . . 127.58(17) ?
    C8 C7 C11 C16 . . . . -106.25(18) ?
    C1 C7 C11 C12 . . . . -52.2(2) ?
    C8 C7 C11 C12 . . . . 74.0(2) ?
    C16 C11 C12 C13 . . . . -1.4(3) ?
    C7 C11 C12 C13 . . . . 178.39(17) ?
    C11 C12 C13 C14 . . . . -0.1(3) ?
    C12 C13 C14 C15 . . . . 1.3(3) ?
    C12 C13 C14 C17 . . . . -178.9(2) ?
    C13 C14 C15 C16 . . . . -0.9(3) ?
    C17 C14 C15 C16 . . . . 179.3(2) ?
    C12 C11 C16 C15 . . . . 1.8(3) ?
    C7 C11 C16 C15 . . . . -178.03(16) ?
    C14 C15 C16 C11 . . . . -0.6(3) ?
    C5 C6 C18 C19 . . . . -0.8(2) ?
    C1 C6 C18 C19 . . . . -177.25(13) ?
    C5 C6 C18 C20 . . . . -179.74(15) ?
    C1 C6 C18 C20 . . . . 3.8(2) ?
    C21 O2 C20 O1 . . . . -0.9(3) ?
    C21 O2 C20 C18 . . . . 177.7(2) ?
    C6 C18 C20 O1 . . . . -28.4(3) ?
    C19 C18 C20 O1 . . . . 152.57(19) ?
    C6 C18 C20 O2 . . . . 153.07(17) ?
    C19 C18 C20 O2 . . . . -26.0(2) ?
    C20 O2 C21 C22 . . . . -169.7(4) ?
loop_
    _geom_hbond_atom_site_label_D
    _geom_hbond_atom_site_label_H
    _geom_hbond_atom_site_label_A
    _geom_hbond_site_symmetry_A
    _geom_hbond_distance_DH
    _geom_hbond_distance_HA
    _geom_hbond_distance_DA
    _geom_hbond_angle_DHA
    _geom_hbond_publ_flag
    C1 H1 O1 . 0.98 2.23 3.001(2) 135 yes
    C5 H5A N1 2_576 0.97 2.57 3.536(3) 172 yes
    C8 H8 N3 2_566 0.98 2.27 3.221(2) 163 yes
_shelx_space_group_comment
;
The symmetry employed for this shelxl refinement is uniquely defined
by the following loop, which should always be used as a source of
symmetry information in preference to the above space-group names.
They are only intended as comments.
;
_shelx_estimated_absorpt_T_min     ?
_shelx_estimated_absorpt_T_max     ?
_shelx_hkl_file
;
  -2   0   0  178.48    5.70
  -2   0   0  163.88    5.90
  -2   0   0  174.98    5.30
  -2   0   0  154.38    7.00
   2   0   0  172.78    5.10
   2   0   0  158.68    7.20
   2   0   0  162.68    6.40
   2   0   0  167.08    5.60
  -3   0   0   50.59    2.90
  -3   0   0   51.49    3.50
  -3   0   0   54.39    3.50
  -3   0   0   50.49    4.70
   3   0   0   52.79    2.70
   3   0   0   48.60    5.00
   3   0   0   54.09    3.30
   3   0   0   48.10    4.00
  -4   0   0 1681.23   40.40
  -4   0   0 1629.04   44.40
  -4   0   0 1753.82   46.50
  -4   0   0 1723.53   42.70
  -4   0   0 1709.03   42.40
   4   0   0 1668.43   39.50
   4   0   0 1679.33   43.70
   4   0   0 1736.63   46.80
   4   0   0 1727.83   40.70
  -5   0   0  687.13   23.40
  -5   0   0  644.74   18.50
  -5   0   0  649.83   24.20
  -5   0   0  683.33   21.20
  -5   0   0  646.54   20.90
   5   0   0  663.33   17.40
   5   0   0  640.14   24.70
   5   0   0  661.03   22.10
   5   0   0  698.03   18.40
  -6   0   0  249.18   11.70
  -6   0   0  202.28   12.30
  -6   0   0  236.98    9.20
  -6   0   0  239.28   14.10
  -6   0   0  234.98   11.50
   6   0   0  235.88   14.60
   6   0   0  248.38   12.50
  -7   0   0   35.20    5.70
  -7   0   0   23.80    2.80
  -7   0   0   42.90    4.90
   7   0   0   29.40    5.20
   7   0   0   19.50    6.20
  -8   0   0   41.70    4.10
  -8   0   0   46.60    5.80
  -8   0   0   39.80    6.60
   8   0   0   40.50    6.80
   8   0   0   44.90    8.10
  -9   0   0   16.30    4.00
  -9   0   0   31.50    3.10
   9   0   0   22.40    6.30
 -10   0   0   -0.40    3.80
  10   0   0    3.70    2.80
 -11   0   0    6.80    4.40
  11   0   0    0.20    4.40
  11  -1   0   13.00    6.20
 -11   1   0    6.80    3.40
  10  -1   0    3.70    3.10
  10  -1   0    4.50    4.00
 -10   1   0   -2.60    2.00
 -10   1   0   -3.80    2.10
   9  -1   0    2.20    2.40
   9  -1   0   -1.10    3.00
  -9   1   0    6.60    2.40
  -9   1   0    3.10    2.20
   8  -1   0   16.60    4.40
   8  -1   0    6.70    3.30
  -8   1   0   15.90    4.30
  -8   1   0   14.20    3.10
  -8   1   0   12.40    3.60
   7  -1   0  200.08   11.60
   7  -1   0  178.08   13.80
  -7   1   0  189.88    9.30
  -7   1   0  181.08   10.50
  -7   1   0  190.28   10.40
   6  -1   0   44.60    5.00
   6  -1   0   33.30    6.30
  -6   1   0   41.90    4.40
  -6   1   0   47.60    4.20
  -6   1   0   44.70    4.40
  -6   1   0   35.00    5.60
  -6   1   0   44.70    6.10
   5  -1   0 2080.19   57.29
   5  -1   0 2037.60   47.50
   5  -1   0 2049.59   52.39
  -5   1   0 2078.79   54.89
  -5   1   0 2022.50   56.09
  -5   1   0 2139.89   50.89
  -5   1   0 1992.70   51.19
  -5   1   0 2011.30   50.59
   4  -1   0 1056.19   32.30
   4  -1   0 1028.00   28.70
   4  -1   0 1039.10   25.90
   4  -1   0 1099.29   25.60
  -4   1   0 1095.29   27.20
  -4   1   0 1063.29   27.90
  -4   1   0 1055.09   28.00
  -4   1   0 1006.70   31.40
  -4   1   0 1056.09   30.70
   2  -1   0 3279.57   73.49
   2  -1   0 3177.68   74.09
   2  -1   0 3350.26   73.29
  -2   1   0 3393.46   74.39
  -2   1   0 3260.77   76.69
  -2   1   0 3342.37   73.99
  -1  -1   0  738.13   19.40
  -1  -1   0  779.62   18.40
  -1  -1   0  725.23   18.80
   1   1   0  796.42   19.10
   1   1   0  754.22   18.80
   1   1   0  750.02   19.20
   1   1   0  759.62   18.20
  -2  -1   0  692.83   19.20
  -2  -1   0  721.93   17.30
  -2  -1   0  668.73   20.10
  -2  -1   0  703.33   18.90
   2   1   0  704.13   18.60
   2   1   0  708.23   16.00
   2   1   0  689.93   18.50
   2   1   0  740.93   19.60
   2   1   0  714.93   17.10
  -3  -1   0  835.12   23.90
  -3  -1   0  864.91   20.10
  -3  -1   0  897.41   23.90
  -3  -1   0  866.01   20.90
   3   1   0  880.11   22.90
   3   1   0  845.42   22.40
   3   1   0  876.91   24.60
   3   1   0  877.81   20.40
  -4  -1   0    6.90    2.40
  -4  -1   0    6.10    1.90
  -4  -1   0    7.20    2.10
  -4  -1   0    6.60    1.10
  -4  -1   0    5.60    1.00
   4   1   0    4.30    1.30
   4   1   0    7.00    2.30
   4   1   0    6.30    1.70
  -5  -1   0    5.80    1.20
  -5  -1   0    3.40    2.20
  -5  -1   0    2.90    1.70
  -5  -1   0    3.90    1.60
   5   1   0    5.80    1.50
   5   1   0    5.10    1.60
   5   1   0    4.80    2.10
  -6  -1   0  386.86   16.10
  -6  -1   0  364.66   18.40
  -6  -1   0  390.36   11.00
  -6  -1   0  376.46   18.70
   6   1   0  401.56   17.10
   6   1   0  395.96   12.90
   6   1   0  384.66   11.80
  -7  -1   0   46.10    6.00
  -7  -1   0   45.70    2.70
  -7  -1   0   48.70    5.90
   7   1   0   46.50    7.90
  -8  -1   0   -4.90    2.20
  -8  -1   0    0.20    2.00
   8   1   0   -2.30    1.80
  -9  -1   0    9.30    3.70
   9   1   0    4.80    3.10
 -10  -1   0   -0.80    2.60
  10   1   0    1.80    3.10
 -11  -1   0   -3.90    2.80
  11   1   0  -10.10    3.50
  11  -2   0    0.60    3.00
  11  -2   0   -1.20    3.90
 -11   2   0    2.90    3.30
  10  -2   0  129.39   14.40
  10  -2   0  136.49   11.00
 -10   2   0  146.79   11.80
 -10   2   0  141.89   10.40
   9  -2   0   16.50    4.30
   9  -2   0    9.90    4.60
  -9   2   0   18.50    3.90
  -9   2   0   15.00    4.50
   8  -2   0    9.70    3.10
   8  -2   0    9.00    4.50
  -8   2   0   11.90    2.90
  -8   2   0    8.30    3.10
  -8   2   0   13.30    3.80
   7  -2   0  390.56   21.20
   7  -2   0  399.26   16.90
  -7   2   0  386.76   15.60
  -7   2   0  362.56   15.50
  -7   2   0  391.26   15.90
   6  -2   0    7.00    3.30
  -6   2   0   16.40    4.00
  -6   2   0   10.20    3.60
  -6   2   0    9.80    2.60
  -6   2   0   17.00    3.10
  -6   2   0   12.20    2.80
   5  -2   0  652.63   20.20
   5  -2   0  627.04   24.30
   5  -2   0  635.84   16.10
  -5   2   0  601.14   19.40
  -5   2   0  630.64   18.70
  -5   2   0  609.74   23.90
  -5   2   0  640.74   20.40
  -5   2   0  615.94   23.00
  -5   2   0  631.64   15.30
   4  -2   0  384.86   15.30
   4  -2   0  401.86   11.70
   4  -2   0  384.56   13.20
   4  -2   0  409.76   16.90
   4  -2   0  399.66   11.40
   4  -2   0  394.66   11.80
  -4   2   0  407.06   12.50
  -4   2   0  406.56   11.20
  -4   2   0  391.76   13.10
  -4   2   0  413.96   16.20
  -4   2   0  420.66   17.00
   3  -2   0 3498.05   87.19
   3  -2   0 3763.72   84.49
   3  -2   0 3878.91   89.59
   3  -2   0 3739.63   84.49
   3  -2   0 3935.51   83.79
   3  -2   0 3618.34   83.79
  -3   2   0 3791.42   88.39
  -3   2   0 3667.33   84.79
  -3   2   0 3733.43   84.39
  -3   2   0 3679.13   83.79
  -3   2   0 3713.73   89.29
   0  -2   0 1779.22   42.10
   0  -2   0 1760.12   41.80
   0  -2   0 1778.42   42.60
   0   2   0 1681.33   42.50
   0   2   0 1825.42   41.90
   0   2   0 1812.82   42.00
  -1  -2   0 3244.68   73.39
  -1  -2   0 3163.98   74.99
  -1  -2   0 3165.48   73.69
   1   2   0 3212.28   74.69
   1   2   0 3336.87   73.29
   1   2   0 3288.57   73.19
   1   2   0 3092.09   73.49
  -2  -2   0  335.87   10.70
  -2  -2   0  361.56   11.80
  -2  -2   0  325.27   12.40
   2   2   0  342.57   11.70
   2   2   0  343.77   11.50
   2   2   0  331.27   11.90
   2   2   0  340.37   10.50
  -3  -2   0  269.97   11.90
  -3  -2   0  255.87   11.20
  -3  -2   0  255.97    8.90
   3   2   0  276.77   10.40
   3   2   0  256.87    9.90
   3   2   0  254.47    6.50
   3   2   0  246.48    8.40
   3   2   0  263.17   10.90
  -4  -2   0  422.66   17.60
  -4  -2   0  443.26   16.80
  -4  -2   0  410.16   12.90
  -4  -2   0  436.26   15.80
   4   2   0  432.16   14.50
   4   2   0  430.96   16.50
   4   2   0  446.16   12.30
   4   2   0  436.56   14.70
  -5  -2   0  193.78    7.40
  -5  -2   0  191.28   11.90
  -5  -2   0  180.88   10.10
  -5  -2   0  180.68   10.60
   5   2   0  209.68    9.00
   5   2   0  199.48   11.10
   5   2   0  189.78    6.40
   5   2   0  192.38    8.80
  -6  -2   0   11.60    3.10
  -6  -2   0    6.80    1.20
  -6  -2   0    9.50    2.60
  -6  -2   0    6.60    2.90
   6   2   0    8.30    2.20
   6   2   0    5.90    1.70
   6   2   0    9.60    3.40
  -7  -2   0    3.40    2.30
  -7  -2   0    4.30    2.20
   7   2   0    3.80    2.50
   7   2   0    1.40    1.40
   8   2   0   -3.00    1.90
  -9  -2   0   -1.10    2.20
   9   2   0   -2.80    2.00
 -10  -2   0   10.50    5.10
  10   2   0   10.60    4.40
 -11  -2   0    3.30    4.10
  11   2   0    1.80    4.00
  11  -3   0    3.10    5.30
  11  -3   0    2.80    4.30
 -11   3   0   -4.50    3.20
  10  -3   0   -6.00    2.60
 -10   3   0    1.10    3.00
   9  -3   0   32.30    6.80
   9  -3   0   61.49    7.00
  -9   3   0   46.60    5.80
  -9   3   0   38.10    6.40
   8  -3   0   92.69    8.00
   8  -3   0   83.19   14.00
  -8   3   0  104.99    7.90
  -8   3   0   83.89    7.60
  -8   3   0   97.09    7.80
   7  -3   0  502.55   19.40
   7  -3   0  522.85   25.40
  -7   3   0  519.15   19.20
  -7   3   0  522.55   20.10
  -7   3   0  538.65   19.00
   6  -3   0 2674.83   73.79
   6  -3   0 2590.24   65.49
   6  -3   0 2669.83   61.69
  -6   3   0 2599.54   71.89
  -6   3   0 2720.53   60.19
  -6   3   0 2612.34   73.69
  -6   3   0 2756.62   67.89
  -6   3   0 2587.34   65.59
  -6   3   0 2641.24   64.59
   5  -3   0 1261.27   39.00
   5  -3   0 1333.17   34.10
   5  -3   0 1369.56   35.40
   5  -3   0 1343.07   41.80
  -5   3   0 1358.76   32.90
  -5   3   0 1330.97   41.90
  -5   3   0 1352.46   34.80
  -5   3   0 1375.76   41.00
  -5   3   0 1328.97   35.80
   4  -3   0 1607.44   39.30
   4  -3   0 1727.23   45.20
   4  -3   0 1675.43   40.30
   4  -3   0 1667.23   41.30
   4  -3   0 1624.94   39.50
  -4   3   0 1656.63   41.60
  -4   3   0 1605.24   40.80
  -4   3   0 1663.03   46.10
  -4   3   0 1615.94   47.00
  -4   3   0 1649.04   40.20
   3  -3   0   44.70    3.30
   3  -3   0   49.50    3.40
   3  -3   0   41.10    3.60
   3  -3   0   41.90    2.70
   3  -3   0   43.60    5.00
   3  -3   0   43.10    4.50
  -3   3   0   42.40    3.50
  -3   3   0   39.90    4.40
  -3   3   0   45.70    3.50
  -3   3   0   38.00    4.50
  -3   3   0   40.50    3.50
   2  -3   0 3599.14   81.09
   2  -3   0 3407.86   79.29
   2  -3   0 3307.37   75.19
   2  -3   0 3361.76   81.99
   2  -3   0 3395.66   77.89
  -2   3   0 3406.76   78.49
  -2   3   0 3316.07   78.89
  -2   3   0 3378.56   78.69
  -2   3   0 3444.26   81.99
   1  -3   0 1840.42   46.90
   1  -3   0 1870.41   45.90
   1  -3   0 1852.61   44.90
   1  -3   0 1925.91   45.60
  -1   3   0 1884.11   47.50
  -1   3   0 1880.61   45.60
  -1   3   0 1825.72   46.10
  -1   3   0 1846.62   45.10
   0  -3   0    7.70    1.70
   0  -3   0   10.00    2.20
   0  -3   0    6.20    1.80
   0  -3   0    9.50    2.00
   0   3   0    8.40    1.90
   0   3   0   12.90    1.30
   0   3   0   10.50    2.50
  -1  -3   0  219.08    9.10
  -1  -3   0  227.58    9.20
  -1  -3   0  232.58   10.40
   1   3   0  224.48    8.90
   1   3   0  225.48    8.30
   1   3   0  219.88    9.90
  -2  -3   0   25.60    3.00
  -2  -3   0   19.00    3.40
  -2  -3   0   22.50    2.70
   2   3   0   31.60    5.20
   2   3   0   28.50    3.10
   2   3   0   26.40    2.80
   2   3   0   23.90    2.90
  -3  -3   0   97.79    7.40
  -3  -3   0  109.49    6.00
  -3  -3   0  107.29    6.70
   3   3   0   98.39    6.70
   3   3   0  110.89    6.60
   3   3   0  105.09    5.60
   3   3   0   98.79    6.70
  -4  -3   0  143.99    8.70
  -4  -3   0  150.08    9.80
  -4  -3   0  138.99    9.60
  -4  -3   0  145.39    7.20
   4   3   0  151.48    9.10
   4   3   0  147.99    8.00
   4   3   0  149.88    6.70
   4   3   0  154.08    8.50
  -5  -3   0  216.18   13.10
  -5  -3   0  221.48    9.40
  -5  -3   0  227.58   13.30
  -5  -3   0  218.18   11.80
   5   3   0  225.68    8.50
   5   3   0  240.68   10.80
   5   3   0  224.18   10.70
   5   3   0  216.58   12.20
  -6  -3   0   25.50    5.20
  -6  -3   0   37.40    3.50
  -6  -3   0   38.80    7.10
   6   3   0   36.30    4.00
   6   3   0   38.30    6.20
   6   3   0   39.00    4.50
   6   3   0   36.40    2.90
  -7  -3   0    5.00    2.10
  -7  -3   0    4.10    1.30
  -7  -3   0    3.10    2.30
   7   3   0    1.20    1.50
   7   3   0    4.30    3.00
   7   3   0    6.00    2.10
  -8  -3   0    2.90    2.90
   8   3   0    0.40    2.50
   8   3   0    2.70    1.80
   8   3   0   -0.50    1.40
   9   3   0    2.90    2.60
 -10  -3   0    9.80    6.20
  10   3   0    6.90    5.10
 -11  -3   0   -2.80    4.90
  11   3   0   -2.20    4.30
  11  -4   0    9.90    3.90
  11  -4   0   -1.80    3.70
 -11   4   0   -0.20    3.50
  10  -4   0    3.60    4.00
  10  -4   0    1.20    3.10
   9  -4   0  295.77   20.90
   9  -4   0  269.97   16.80
  -9   4   0  277.77   15.10
   8  -4   0    9.20    2.80
   8  -4   0    4.00    2.90
  -8   4   0    4.30    2.20
  -8   4   0    4.70    2.90
   7  -4   0    9.00    3.00
   7  -4   0    6.70    3.70
   7  -4   0    6.10    2.00
  -7   4   0   12.10    3.20
  -7   4   0    7.80    1.50
  -7   4   0    6.20    2.90
   6  -4   0   40.10    4.50
   6  -4   0   41.90    4.10
   6  -4   0   46.30    6.20
   6  -4   0   56.19    9.30
  -6   4   0   55.49    5.00
  -6   4   0   53.89    3.80
   5  -4   0  162.38    6.70
   5  -4   0  160.88    6.60
   5  -4   0  171.88   10.90
   5  -4   0  168.48    7.60
   5  -4   0  156.78   11.70
  -5   4   0  171.68    9.10
  -5   4   0  134.79   12.80
  -5   4   0  166.28    8.30
  -5   4   0  178.68    7.90
  -5   4   0  163.98   11.90
   4  -4   0  406.76   15.10
   4  -4   0  419.26   13.20
   4  -4   0  405.26   18.30
   4  -4   0  415.96   13.20
   4  -4   0  415.16   12.30
   4  -4   0  416.66   17.20
  -4   4   0  430.16   19.20
  -4   4   0  409.86   14.40
  -4   4   0  388.76   17.80
  -4   4   0  414.06   14.20
  -4   4   0  423.76   15.20
   3  -4   0  676.63   23.00
   3  -4   0  678.23   19.90
   3  -4   0  685.63   21.70
   3  -4   0  820.62   25.80
   3  -4   0  676.03   17.00
   3  -4   0  698.63   19.70
  -3   4   0  687.83   24.30
  -3   4   0  674.73   20.90
  -3   4   0  687.53   21.50
  -3   4   0  690.63   20.70
   2  -4   0   42.10    3.80
   2  -4   0   42.20    4.90
   2  -4   0   52.99    4.10
   2  -4   0   45.80    4.30
   2  -4   0   46.20    4.80
  -2   4   0   47.80    5.10
  -2   4   0   42.20    4.00
  -2   4   0   51.39    4.30
  -2   4   0   44.30    4.40
   1  -4   0  656.73   21.60
   1  -4   0  637.04   20.00
   1  -4   0  627.04   20.20
   1  -4   0  645.94   19.50
  -1   4   0  646.54   20.90
  -1   4   0  618.44   19.80
  -1   4   0  650.83   22.90
  -1   4   0  631.34   19.50
   0  -4   0  420.06   15.80
   0  -4   0  405.26   16.10
   0  -4   0  407.96   15.10
   0  -4   0  404.76   14.50
   0   4   0  427.96   12.00
   0   4   0  423.56   15.90
   0   4   0  410.46   14.60
   0   4   0  428.06   14.80
  -1  -4   0    8.70    2.80
  -1  -4   0    8.50    2.20
  -1  -4   0   11.20    2.60
   1   4   0    9.50    1.90
   1   4   0   12.50    2.50
   1   4   0   12.00    3.10
   1   4   0   12.10    2.70
  -2  -4   0  267.57   13.50
  -2  -4   0  270.97   11.50
  -2  -4   0  275.47   12.00
   2   4   0  279.67   11.20
   2   4   0  262.67   11.70
   2   4   0  265.07   12.50
   2   4   0  263.67   11.10
  -3  -4   0  108.79    7.60
  -3  -4   0  129.19    9.20
  -3  -4   0  117.49    7.10
   3   4   0  114.49    7.90
   3   4   0  118.79    7.60
   3   4   0  122.69    7.00
   3   4   0  125.49    7.70
  -4  -4   0   46.20    4.90
  -4  -4   0   39.70    6.40
  -4  -4   0   43.30    4.30
   4   4   0   36.10    3.70
   4   4   0   40.90    5.00
   4   4   0   42.80    4.60
   4   4   0   45.80    2.50
   4   4   0   42.10    4.80
  -5  -4   0   17.30    3.90
  -5  -4   0   15.10    4.50
  -5  -4   0   17.50    4.70
  -5  -4   0   12.30    2.80
   5   4   0   14.20    3.30
   5   4   0   13.00    3.90
   5   4   0   16.80    2.90
  -6  -4   0   51.29    8.50
  -6  -4   0   39.30    6.50
  -6  -4   0   41.60    4.50
   6   4   0   42.90    3.80
   6   4   0   42.60    5.00
   6   4   0   39.00    5.00
   6   4   0   34.00    6.20
  -7  -4   0   17.00    5.50
  -7  -4   0   15.70    3.00
   7   4   0   11.50    4.50
   7   4   0   14.50    3.30
   7   4   0   15.30    3.40
  -8  -4   0    1.80    3.00
  -8  -4   0    1.30    1.40
   8   4   0    4.70    2.60
   8   4   0    3.40    2.00
   8   4   0    2.60    2.60
  -9  -4   0   30.00    7.80
   9   4   0   18.60    5.90
   9   4   0   23.00    3.30
   9   4   0   28.80    3.80
 -10  -4   0   11.10    5.50
  10   4   0    5.10    4.90
 -11  -4   0   -7.10    5.30
  11   4   0   -0.20    5.00
  11  -5   0    5.90    4.50
  11  -5   0    4.90    7.30
 -11   5   0    4.60    4.50
  10  -5   0   25.30    9.00
  10  -5   0   13.60    4.30
 -10   5   0   13.20    4.60
   9  -5   0    0.90    3.90
   9  -5   0    1.90    2.60
  -9   5   0   -2.10    2.10
   8  -5   0  135.59    8.60
   8  -5   0  130.09   13.10
  -8   5   0  124.49   10.70
   7  -5   0    7.90    2.20
   7  -5   0   10.00    4.00
   7  -5   0    6.70    2.30
  -7   5   0    7.20    2.60
  -7   5   0    9.50    2.10
   6  -5   0  112.59    9.80
   6  -5   0  112.59    6.50
   6  -5   0  113.69   11.00
   6  -5   0  135.59    8.10
  -6   5   0  131.79    7.00
  -6   5   0  120.19    7.80
  -6   5   0  132.39    8.90
   5  -5   0  359.16   18.80
   5  -5   0  377.36   11.80
   5  -5   0  371.36   15.30
   5  -5   0  352.66   12.10
   5  -5   0  370.56   17.30
   5  -5   0  362.96   12.20
  -5   5   0  349.17   18.40
  -5   5   0  360.46   19.40
  -5   5   0  370.86   14.70
  -5   5   0  388.56   14.30
  -5   5   0  343.17   15.20
   4  -5   0 1143.89   30.50
   4  -5   0 1116.29   33.60
   4  -5   0 1123.99   30.90
   4  -5   0 1190.28   38.20
   4  -5   0 1149.08   35.80
   4  -5   0 1158.88   27.50
  -4   5   0 1143.29   32.30
  -4   5   0 1134.09   33.90
  -4   5   0 1171.38   38.00
  -4   5   0 1178.78   32.70
   3  -5   0  976.70   26.80
   3  -5   0  984.90   29.60
   3  -5   0  982.00   32.40
   3  -5   0  946.31   34.40
   3  -5   0  956.90   27.10
  -3   5   0  934.71   28.20
  -3   5   0  961.20   29.50
  -3   5   0  933.81   32.00
  -3   5   0  952.00   28.10
   2  -5   0  293.77   13.90
   2  -5   0  292.07   13.10
   2  -5   0  288.07   11.90
   2  -5   0  288.77   11.90
   2  -5   0  315.67   15.10
  -2   5   0  297.27   13.50
  -2   5   0  268.17   14.20
  -2   5   0  303.37   12.60
  -2   5   0  295.27   12.70
   1  -5   0    9.90    3.00
   1  -5   0    8.50    2.30
   1  -5   0    7.70    2.50
   1  -5   0    6.90    2.00
  -1   5   0    8.30    1.00
  -1   5   0    6.40    2.10
  -1   5   0    9.70    2.70
  -1   5   0    5.50    2.20
   0  -5   0  617.74   20.60
   0  -5   0  639.14   22.40
   0  -5   0  609.84   22.90
   0  -5   0  637.74   21.70
   0   5   0  631.14   21.00
   0   5   0  619.44   22.40
   0   5   0  616.24   17.20
   0   5   0  611.94   20.70
  -1  -5   0 1319.27   40.40
  -1  -5   0 1324.87   38.50
  -1  -5   0 1378.46   38.50
   1   5   0 1373.76   38.20
   1   5   0 1438.36   38.30
   1   5   0 1384.46   35.50
   1   5   0 1390.66   40.50
  -2  -5   0 1676.53   45.30
  -2  -5   0 1678.43   44.90
   2   5   0 1535.45   46.00
   2   5   0 1686.93   44.00
   2   5   0 1616.34   44.50
   2   5   0 1616.54   42.80
  -3  -5   0  383.86   18.20
  -3  -5   0  365.56   16.00
  -3  -5   0  374.16   15.50
   3   5   0  350.56   15.30
   3   5   0  367.36   15.50
   3   5   0  361.16   14.50
   3   5   0  365.66   16.60
  -4  -5   0   40.50    4.80
  -4  -5   0   39.90    7.50
  -4  -5   0   36.10    6.70
   4   5   0   39.20    4.40
   4   5   0   39.20    6.30
   4   5   0   37.20    5.90
   4   5   0   39.00    5.00
  -5  -5   0  184.18   13.60
  -5  -5   0  172.88   10.30
  -5  -5   0  185.98   12.00
   5   5   0  196.28    9.70
   5   5   0  203.38   11.70
   5   5   0  173.68   11.50
   5   5   0  193.28   11.10
  -6  -5   0  161.78    9.70
   6   5   0  169.28    8.60
   6   5   0  154.88   10.30
   6   5   0  177.58   10.80
   6   5   0  161.18   11.80
  -7  -5   0   23.60    6.40
  -7  -5   0   11.30    3.20
   7   5   0    8.00    2.60
   7   5   0   10.40    2.30
   7   5   0   21.00    6.60
   7   5   0    8.70    3.20
  -8  -5   0   29.80    8.20
  -8  -5   0   26.40    4.30
   8   5   0   25.50    4.60
   8   5   0   26.00    4.90
   8   5   0   30.30    7.00
  -9  -5   0  135.89    6.60
  -9  -5   0  145.99   13.90
   9   5   0  181.48   14.90
   9   5   0  144.19    8.80
   9   5   0  128.69    8.10
 -10  -5   0   12.40    6.90
  10   5   0   28.50    7.40
  10  -6   0   13.70    3.70
  10  -6   0   12.60    5.70
   9  -6   0    3.50    4.50
   9  -6   0   14.10    3.40
  -9   6   0    8.90    4.10
   8  -6   0    5.20    2.80
   8  -6   0    0.80    2.00
   8  -6   0    0.70    2.60
  -8   6   0    2.80    1.70
  -8   6   0    1.90    2.00
   7  -6   0  174.78    8.70
   7  -6   0  199.28   17.20
   7  -6   0  205.38   15.70
   7  -6   0  186.98   10.90
  -7   6   0  193.58   10.80
  -7   6   0  199.98    9.50
   6  -6   0  177.88   10.80
   6  -6   0  194.58    7.80
   6  -6   0  190.28   14.50
   6  -6   0  189.78   12.90
  -6   6   0  202.08   11.90
  -6   6   0  180.98   10.30
  -6   6   0  177.28   11.50
   5  -6   0    8.50    3.30
   5  -6   0    6.60    2.00
   5  -6   0    8.20    3.10
   5  -6   0    4.00    3.10
  -5   6   0    9.20    3.10
  -5   6   0    7.30    2.40
  -5   6   0    9.00    3.60
   4  -6   0   23.70    3.80
   4  -6   0   15.90    3.80
   4  -6   0   22.90    3.60
   4  -6   0   24.20    5.50
   4  -6   0   18.30    3.90
  -4   6   0   23.20    4.40
  -4   6   0   25.70    5.50
  -4   6   0   21.00    4.60
   3  -6   0  228.08   13.00
   3  -6   0  221.98   10.60
   3  -6   0  216.08   13.80
   3  -6   0  210.68   12.00
  -3   6   0  211.68   13.60
  -3   6   0  207.18   12.10
  -3   6   0  224.18   11.50
  -3   6   0  224.78   11.60
   2  -6   0  278.37   14.40
   2  -6   0  267.67   12.20
   2  -6   0  278.27   12.60
   2  -6   0  273.37   13.70
   2  -6   0  288.27   15.50
  -2   6   0  269.97   13.00
  -2   6   0  265.07   15.00
  -2   6   0  267.77   12.80
  -2   6   0  289.67   14.50
   1  -6   0   71.89    6.60
   1  -6   0   71.69    6.60
   1  -6   0   62.89    5.70
   1  -6   0   72.99    7.20
  -1   6   0   65.89    3.20
  -1   6   0   70.99    6.20
  -1   6   0   68.79    6.90
  -1   6   0   59.49    5.80
   0  -6   0   68.89    7.10
   0  -6   0   63.79    6.40
   0  -6   0   77.99    7.70
   0  -6   0   82.69    6.70
   0   6   0   75.69    6.60
   0   6   0   82.69    6.80
   0   6   0   71.99    7.20
   0   6   0   79.49    4.60
  -1  -6   0  578.84   23.00
  -1  -6   0  568.74   21.00
  -1  -6   0  539.35   21.10
   1   6   0  547.95   17.80
   1   6   0  567.74   20.80
   1   6   0  532.75   22.30
   1   6   0  552.04   20.50
  -2  -6   0  181.68   12.40
  -2  -6   0  164.88   10.40
  -2  -6   0  179.58   10.80
   2   6   0  167.08   11.20
   2   6   0  188.28   10.40
   2   6   0  173.98   10.50
   2   6   0  166.98    9.10
  -3  -6   0  462.95   20.00
  -3  -6   0  530.85   23.40
  -3  -6   0  503.45   20.10
   3   6   0  498.75   19.00
   3   6   0  495.85   19.80
   3   6   0  481.25   21.30
   3   6   0  484.35   18.80
  -4  -6   0  452.55   19.50
  -4  -6   0  470.45   20.80
  -4  -6   0  480.35   23.40
   4   6   0  460.85   23.80
   4   6   0  500.15   20.20
   4   6   0  492.95   20.10
   4   6   0  501.35   18.70
  -5  -6   0   13.30    3.40
  -5  -6   0   11.70    5.40
   5   6   0   15.20    3.60
   5   6   0   22.70    4.90
   5   6   0   16.10    4.10
   5   6   0   16.10    2.20
   5   6   0   13.80    4.40
  -6  -6   0  967.30   32.90
  -6  -6   0 1070.89   40.70
   6   6   0 1008.10   35.80
   6   6   0  963.90   34.00
   6   6   0 1031.50   33.70
   6   6   0 1064.19   31.00
  -7  -6   0   20.90    4.40
   7   6   0   20.90    3.80
   7   6   0   20.00    4.80
   7   6   0   22.70    5.10
   7   6   0   18.30    4.20
  -8  -6   0  122.49   13.10
  -8  -6   0  107.29    8.30
   8   6   0  122.69    7.20
   8   6   0  110.79    9.00
   8   6   0  142.29   12.70
   8   6   0  117.89    9.50
  -9  -6   0   26.90    8.20
   9   6   0   38.10    8.10
   9   6   0   34.90    5.50
 -10  -6   0   14.90    9.10
  10   6   0    9.30    5.90
  10  -7   0    0.70    3.40
  10  -7   0   -3.60    4.60
 -10   7   0   -0.80    3.00
   9  -7   0    2.40    4.30
  -9   7   0    6.20    2.80
   8  -7   0   31.70    6.20
   8  -7   0   25.30    7.60
  -8   7   0   30.10    3.90
  -8   7   0   35.50    6.00
   7  -7   0   12.30    3.90
   7  -7   0   23.10    6.30
   7  -7   0   16.60    4.30
  -7   7   0   21.80    4.10
  -7   7   0   21.90    3.90
   6  -7   0   24.60    9.30
   6  -7   0   29.50    6.10
   6  -7   0   34.70    6.80
  -6   7   0   25.50    4.70
  -6   7   0   23.30    4.70
   5  -7   0  340.37   13.70
   5  -7   0  369.36   19.10
   5  -7   0  379.16   13.80
   5  -7   0  376.76   20.90
  -5   7   0  371.06   18.50
  -5   7   0  361.06   16.10
  -5   7   0  352.06   15.90
   4  -7   0  232.38   11.30
   4  -7   0  215.78   18.20
   4  -7   0  252.47   14.60
   4  -7   0  235.88   10.90
  -4   7   0  227.08   14.00
  -4   7   0  250.57   12.90
  -4   7   0  244.28   12.70
  -4   7   0  237.28   15.80
   3  -7   0  123.59    9.20
   3  -7   0  123.69   10.90
   3  -7   0  123.79    8.20
   3  -7   0  113.99    9.70
  -3   7   0  131.49   11.20
  -3   7   0  106.19    8.30
  -3   7   0  115.49   10.00
  -3   7   0  111.09    8.50
   2  -7   0   17.00    3.90
   2  -7   0   10.90    4.10
   2  -7   0   19.20    4.10
   2  -7   0   14.50    4.00
  -2   7   0   15.10    3.90
  -2   7   0   13.10    3.30
   1  -7   0   -0.80    2.00
   1  -7   0    0.20    1.50
   1  -7   0   -0.90    1.70
  -1   7   0   -0.60    0.60
  -1   7   0    2.50    2.00
  -1   7   0    1.40    1.70
  -1   7   0    0.40    2.40
   0  -7   0  226.58   12.60
   0  -7   0  238.28   14.30
   0  -7   0  247.08   15.10
   0  -7   0  253.37   20.80
   0   7   0  250.37   13.50
   0   7   0  241.68   13.10
   0   7   0  245.38    9.40
  -1  -7   0  606.74   25.00
  -1  -7   0  517.55   24.60
  -1  -7   0  549.95   23.00
   1   7   0  577.04   22.20
   1   7   0  552.64   18.50
   1   7   0  583.04   22.10
   1   7   0  547.45   23.90
  -2  -7   0    5.80    2.90
  -2  -7   0    8.40    3.00
  -2  -7   0    4.50    2.80
   2   7   0    3.90    2.30
   2   7   0    3.60    2.20
   2   7   0    4.70    2.40
   2   7   0   11.10    3.60
  -3  -7   0  228.88   15.80
  -3  -7   0  195.18   12.60
  -3  -7   0  235.38   15.80
   3   7   0  211.78   11.90
   3   7   0  230.88   14.30
   3   7   0  220.98   12.60
   3   7   0  252.87   13.80
  -4  -7   0  306.27   19.00
  -4  -7   0  270.67   15.30
   4   7   0  278.97   14.10
   4   7   0  287.77   15.00
   4   7   0  279.17   15.20
   4   7   0  277.07   16.30
  -5  -7   0   91.59   10.70
  -5  -7   0   61.99    7.40
   5   7   0   77.09    8.20
   5   7   0   82.59    7.30
   5   7   0   80.79    8.10
  -6  -7   0   52.29    7.70
   6   7   0   46.60    9.30
   6   7   0   46.00    7.20
   6   7   0   49.60    5.90
  -7  -7   0   23.10    6.90
  -7  -7   0   23.80    5.20
   7   7   0   27.70    5.70
   7   7   0   27.70    4.40
   7   7   0   35.10    6.50
  -8  -7   0    2.10    4.30
  -8  -7   0    3.40    3.80
   8   7   0   -1.40    1.80
   8   7   0    4.30    4.60
   8   7   0    0.40    3.10
  -9  -7   0    5.50    6.10
   9   7   0    6.30    4.20
   9   7   0    9.50    3.50
 -10  -7   0   25.40    8.70
 -10   8   0    1.10    3.80
   9  -8   0   -3.60    3.80
  -9   8   0    5.20    2.30
  -9   8   0   12.20    3.70
   8  -8   0    0.30    2.60
   8  -8   0    5.80    4.80
   8  -8   0   11.80    5.50
  -8   8   0    3.30    2.00
  -8   8   0    2.80    2.60
   7  -8   0   13.00    4.40
   7  -8   0    5.90    4.50
   7  -8   0   11.50    3.30
  -7   8   0   10.60    3.20
  -7   8   0   11.10    2.90
   6  -8   0   41.80    9.10
   6  -8   0   40.40    4.00
   6  -8   0   36.80    6.70
   6  -8   0   43.70    7.10
  -6   8   0   39.90    5.10
  -6   8   0   45.90    5.80
   5  -8   0    3.20    1.80
   5  -8   0    3.00    3.00
   5  -8   0   -0.40    1.60
   5  -8   0    7.30    2.40
   5  -8   0   -0.10    3.10
  -5   8   0    2.30    2.20
  -5   8   0    4.30    2.70
   4  -8   0    2.90    2.60
   4  -8   0    5.30    3.40
   4  -8   0   12.50    3.00
   4  -8   0    9.80    3.80
   4  -8   0    8.60    2.50
  -4   8   0    9.90    3.00
  -4   8   0    5.10    3.00
   3  -8   0    0.70    1.60
   3  -8   0    2.70    2.40
   3  -8   0    1.00    2.00
   3  -8   0    7.30    3.20
   3  -8   0    0.50    2.20
  -3   8   0    3.00    2.00
  -3   8   0    3.10    2.20
  -3   8   0   -0.10    2.80
   2  -8   0   93.79    9.60
   2  -8   0  101.99    8.30
   2  -8   0  108.99    8.80
   2  -8   0   90.79    9.80
   2  -8   0  103.79    9.70
  -2   8   0   97.89    8.60
  -2   8   0  100.79    8.60
   1  -8   0  100.89   10.00
   1  -8   0   99.69    9.20
   1  -8   0  109.89    9.70
   1  -8   0  114.09    9.00
  -1   8   0  102.09    4.70
  -1   8   0   95.69    9.60
  -1   8   0  118.99    9.40
  -1   8   0  113.19    9.30
   0  -8   0    4.30    3.10
   0  -8   0    8.40    3.70
   0  -8   0    5.40    2.70
   0  -8   0    7.70    3.70
   0   8   0    9.70    3.50
   0   8   0   -0.30    2.40
   0   8   0    1.70    1.40
   0   8   0    3.50    2.40
  -1  -8   0   32.40    6.50
  -1  -8   0   32.20    6.60
  -1  -8   0   36.50    6.20
   1   8   0   28.10    5.40
   1   8   0   39.30    4.30
   1   8   0   47.60    6.20
  -2  -8   0 1010.60   38.90
   2   8   0 1067.09   32.00
   2   8   0 1087.89   36.10
   2   8   0 1048.60   39.20
  -3  -8   0  418.96   23.00
   3   8   0  405.66   18.00
   3   8   0  441.86   20.40
  -4  -8   0  244.68   17.70
   4   8   0  213.28   12.90
   4   8   0  221.78   14.10
   4   8   0  210.58   13.10
  -5  -8   0  174.78   15.70
   5   8   0  216.88   13.70
   5   8   0  206.98   13.80
   5   8   0  187.68   12.00
  -6  -8   0   58.99   11.50
   6   8   0   62.69    8.00
   6   8   0   70.49    3.70
   6   8   0   56.69    6.70
   6   8   0   67.19    3.80
   6   8   0   71.89    8.20
  -7  -8   0    1.80    4.00
   7   8   0    3.70    3.00
   7   8   0   -1.50    3.30
   7   8   0    3.40    3.60
  -8  -8   0   13.60    6.10
   8   8   0    1.30    2.90
   8   8   0    4.60    3.00
   8   8   0    2.10    3.90
  -9  -8   0    6.20    6.50
   9   8   0   13.60    6.00
   9  -9   0   13.20    7.60
  -9   9   0   12.20    5.00
  -9   9   0   13.10    3.30
   8  -9   0   39.70   10.60
   8  -9   0   25.70    6.60
  -8   9   0   21.90    4.30
  -8   9   0   31.10    5.90
   7  -9   0   17.90    5.60
   7  -9   0   20.30    6.40
  -7   9   0   21.20    4.80
  -7   9   0   24.90    4.80
   6  -9   0    0.00    2.20
   6  -9   0    4.90    2.30
   6  -9   0    5.00    2.30
   6  -9   0    7.20    3.90
  -6   9   0    5.30    2.70
   5  -9   0   19.10    5.10
   5  -9   0   26.20    4.50
   5  -9   0   22.50    3.80
   5  -9   0   18.20    5.60
  -5   9   0   30.20    5.10
  -5   9   0   27.80    5.90
   4  -9   0   38.40    7.60
   4  -9   0   59.99    5.60
   4  -9   0   54.49    6.00
  -4   9   0   39.20    6.40
  -4   9   0   44.80    7.20
   3  -9   0   86.99   10.20
   3  -9   0   82.29    7.80
   3  -9   0   91.09    7.90
   3  -9   0   94.89    9.90
  -3   9   0   76.29    8.10
  -3   9   0   70.89    7.70
   2  -9   0  142.89   13.00
   2  -9   0  120.69    9.70
   2  -9   0  133.49   12.10
   2  -9   0  125.19   10.10
  -2   9   0  133.69   10.60
  -2   9   0  127.99   10.60
   1  -9   0 1247.68   49.50
   1  -9   0 1246.88   45.70
  -1   9   0 1195.28   40.20
  -1   9   0 1224.68   40.60
  -1   9   0 1246.28   30.40
   0  -9   0 1304.87   44.10
   0  -9   0 1305.87   46.60
   0   9   0 1248.28   41.60
   0   9   0 1258.47   33.90
   0   9   0 1300.97   42.20
  -1  -9   0  226.48   16.00
   1   9   0  222.38   14.50
   1   9   0  219.88   11.70
   1   9   0  227.58   14.30
  -2  -9   0  574.64   28.10
   2   9   0  575.34   25.00
   2   9   0  600.64   21.50
   2   9   0  534.65   23.80
  -3  -9   0    8.50    4.40
   3   9   0    7.10    3.10
   3   9   0    7.20    3.60
   3   9   0    3.90    2.60
  -4  -9   0   74.49   12.20
   4   9   0   80.69   12.70
   4   9   0   77.19    8.30
   4   9   0   84.19    8.30
  -5  -9   0   -1.80    3.50
   5   9   0   -3.20    2.70
   5   9   0   -1.70    2.30
  -6  -9   0   13.90    6.30
   6   9   0    5.40    3.40
   6   9   0    9.40    2.40
   6   9   0   10.70    2.30
   6   9   0   13.20    3.90
   6   9   0   23.20    6.00
  -7  -9   0   27.50    7.60
   7   9   0    3.30    4.40
   7   9   0    9.60    3.20
  -8  -9   0   38.90   10.50
   8   9   0   44.40    7.10
   8   9   0   40.70    8.70
   8   9   0   40.00    6.30
   8 -10   0    5.60    4.30
   8 -10   0   14.20    6.40
  -8  10   0    6.30    3.20
  -8  10   0   17.10    4.80
   7 -10   0   14.70    4.90
   7 -10   0   15.60    5.80
  -7  10   0   18.30    4.50
  -7  10   0   16.30    4.60
   6 -10   0    5.50    5.90
   6 -10   0    9.50    3.60
   6 -10   0    5.30    3.50
  -6  10   0    5.90    2.90
  -6  10   0   13.80    4.40
   5 -10   0   22.50    5.00
   5 -10   0   17.20    6.60
   5 -10   0   23.40    4.10
   5 -10   0   11.90    5.20
  -5  10   0   19.30    5.00
  -5  10   0   22.30    5.20
   4 -10   0   -2.20    2.60
   4 -10   0    0.80    2.80
   4 -10   0    0.20    2.30
  -4  10   0    1.50    2.40
  -4  10   0   -0.30    1.80
   3 -10   0  137.59   14.00
   3 -10   0  149.29   12.20
   3 -10   0  193.98   14.60
  -3  10   0  150.08   15.70
   2 -10   0  181.58   13.20
   2 -10   0  194.08   20.90
   2 -10   0  210.48   15.60
  -2  10   0  234.88   20.90
   1 -10   0  149.09   13.50
   1 -10   0  146.89   12.20
  -1  10   0  142.69    5.90
  -1  10   0  137.09   14.30
   0 -10   0    8.70    4.00
   0 -10   0   12.60    4.80
   0  10   0   12.30    2.60
  -1 -10   0  284.47   19.70
  -1 -10   0  256.07   18.30
   1  10   0  263.87   17.00
   1  10   0  254.37   18.40
   1  10   0  261.27   12.20
  -2 -10   0   -5.70    2.20
  -2 -10   0    6.00    3.70
   2  10   0    9.00    3.80
   2  10   0   -1.90    1.90
   2  10   0    1.90    2.00
  -3 -10   0   65.19   11.10
   3  10   0   79.69    7.40
   3  10   0   79.19    8.20
   3  10   0   67.09    8.00
  -4 -10   0    8.90    4.60
   4  10   0   14.80    4.30
   4  10   0    4.10    3.60
   4  10   0   16.30    4.80
  -5 -10   0   78.59   13.90
   5  10   0   72.59    9.40
   5  10   0   88.89    8.40
   5  10   0   68.89    7.00
   5  10   0   91.49    8.50
  -6 -10   0   -3.00    4.70
   6  10   0    1.70    3.70
   6  10   0    1.90    3.00
   6  10   0    3.40    2.50
   6  10   0    8.50    2.20
   6  10   0    3.70    2.70
  -7 -10   0    7.40    6.50
   7  10   0   11.10    5.70
   7  10   0    8.90    5.20
   7  10   0   17.40    3.40
  -8 -10   0   -8.80    6.80
   8  10   0   -4.00    3.40
   8  10   0   -3.70    4.50
   8  10   0   -7.20    3.30
   8 -11   0   11.80    5.80
  -8  11   0    5.30    4.50
  -8  11   0    6.80    3.20
   7 -11   0    2.80    6.60
   7 -11   0   -2.50    3.90
  -7  11   0    4.40    4.00
  -7  11   0    2.40    2.90
   6 -11   0    5.80    2.50
   6 -11   0   -1.90    4.00
   6 -11   0    7.10    6.40
  -6  11   0    3.30    3.90
  -6  11   0    6.80    3.70
   5 -11   0   28.20    4.90
   5 -11   0   28.10    6.00
   5 -11   0   20.60    6.70
   5 -11   0   21.10    5.90
  -5  11   0   30.40    5.80
  -5  11   0   27.70    6.40
   4 -11   0  223.58   17.00
   4 -11   0  215.18   13.10
   4 -11   0  240.78   19.60
  -4  11   0  231.38   15.50
  -4  11   0  224.08   15.50
   3 -11   0   -4.20    3.40
   3 -11   0    2.40    3.20
   3 -11   0   -2.40    3.00
  -3  11   0    9.90    3.90
  -3  11   0    5.80    3.00
   2 -11   0  510.25   23.80
   2 -11   0  505.95   28.60
   2 -11   0  517.75   26.80
  -2  11   0  496.25   24.30
  -2  11   0  526.25   25.00
   1 -11   0   -5.30    3.30
   1 -11   0    3.60    3.70
  -1  11   0    6.80    1.40
  -1  11   0    7.70    3.50
  -1  11   0    2.40    3.40
   0 -11   0   -2.60    4.00
   0 -11   0   -0.40    2.60
   0  11   0    2.50    1.50
   0  11   0    2.90    3.10
   0  11   0   -2.70    2.20
  -1 -11   0    6.90    4.50
  -1 -11   0   -6.60    2.50
   1  11   0    1.60    2.10
   1  11   0   -2.80    1.80
   1  11   0   -0.60    2.40
  -2 -11   0    3.60    4.00
  -2 -11   0    3.50    4.00
   2  11   0    3.90    2.30
   2  11   0   11.00    3.10
   2  11   0    2.40    4.00
  -3 -11   0   27.40    8.20
  -3 -11   0    9.90    4.40
   3  11   0    2.30    4.00
   3  11   0   14.50    3.60
   3  11   0   12.60    4.20
  -4 -11   0   27.10    8.50
   4  11   0   14.20    5.00
   4  11   0   26.90    6.00
   4  11   0   25.10    6.00
  -5 -11   0   -9.10    3.60
   5  11   0   -5.40    2.70
   5  11   0    1.40    3.30
   5  11   0    2.10    4.20
  -6 -11   0    7.70    7.60
   6  11   0   36.00    7.50
   6  11   0   26.80    6.90
   7  11   0    6.80    4.80
   7  11   0    6.50    4.50
   7  11   0   -2.50    4.10
   7 -12   0  136.09   15.20
  -7  12   0  112.89   12.20
   6 -12   0   13.90    3.80
   6 -12   0   12.50    6.40
   6 -12   0    4.50    5.30
  -6  12   0    6.00    5.50
  -6  12   0    7.50    4.80
   5 -12   0  122.79   13.80
   5 -12   0   60.09   17.40
   5 -12   0  102.19    8.20
  -5  12   0  113.59   11.20
  -5  12   0  102.19   11.30
   4 -12   0    6.80    5.10
   4 -12   0   -3.00    2.70
   4 -12   0    3.70    4.10
  -4  12   0    7.80    4.50
  -4  12   0    6.20    4.30
   3 -12   0  156.68   14.50
   3 -12   0  159.08   12.80
   3 -12   0  187.18   17.70
  -3  12   0  162.58   13.60
  -3  12   0  155.48   13.90
   2 -12   0   -1.80    3.30
   2 -12   0    0.20    4.50
   2 -12   0    4.30    3.40
  -2  12   0    4.00    4.00
  -2  12   0    2.00    3.80
   1 -12   0    3.50    3.40
   1 -12   0    4.10    4.40
  -1  12   0    9.50    4.20
  -1  12   0    6.40    4.40
   0 -12   0    2.50    4.00
   0 -12   0    4.90    4.30
   0  12   0   -3.00    3.10
   0  12   0    2.30    1.80
   0  12   0   10.40    4.80
  -1 -12   0    5.00    4.80
  -1 -12   0    5.70    3.80
   1  12   0   -0.50    3.50
   1  12   0    8.90    2.40
   1  12   0    6.50    4.50
  -2 -12   0   84.29   13.80
  -2 -12   0   77.09   12.70
   2  12   0   96.69    9.00
   2  12   0   81.09   10.20
   2  12   0  113.29   11.60
  -3 -12   0   44.10   10.40
  -3 -12   0   46.40   10.00
   3  12   0   41.50    7.90
   3  12   0   35.80    7.70
   3  12   0   42.50    6.60
   4  12   0   14.00    4.00
   4  12   0    7.30    3.90
   4  12   0    2.70    4.00
  -5 -12   0    2.10    5.50
   5  12   0   17.90    8.20
   5  12   0    2.10    4.70
   5  12   0    5.50    4.80
   6  12   0   -4.30    5.40
   6  12   0    1.90    4.30
   5 -13   0   12.60    4.60
   5 -13   0    5.10    5.10
   5 -13   0    4.30    7.10
  -5  13   0   13.70    5.60
  -5  13   0    5.80    4.70
   4 -13   0   -1.00    5.80
   4 -13   0   -6.30    3.60
   4 -13   0    0.30    3.40
  -4  13   0   -0.40    4.10
   3 -13   0   12.70    6.60
   3 -13   0   13.10    5.80
   3 -13   0   16.40    3.60
  -3  13   0   13.70    6.20
   2 -13   0   22.40    5.50
   2 -13   0   23.10    7.50
   2 -13   0    6.80    5.60
  -2  13   0   26.10    7.90
  -2  13   0   19.80    6.10
   1 -13   0   64.09   10.70
   1 -13   0   53.19   10.60
  -1  13   0   69.99   11.60
  -1  13   0   54.39    9.40
   0 -13   0   15.10    6.90
   0 -13   0   10.70    5.70
   0  13   0   14.00    5.40
   0  13   0   12.40    2.60
   0  13   0   21.40    6.80
  -1 -13   0   -0.30    5.20
  -1 -13   0   -2.40    4.80
   1  13   0    4.40    5.00
   1  13   0    1.80    2.30
   1  13   0    6.60    6.10
  -2 -13   0   10.70   10.50
  -2 -13   0   -5.40    4.80
   2  13   0    5.40    6.80
   2  13   0    2.30    4.30
   2  13   0   -1.90    2.50
  -3 -13   0   -5.90    3.90
  -3 -13   0   -3.30    6.40
   3  13   0   -5.90    2.90
   3  13   0   -2.10    3.80
   3  13   0   -1.70    2.20
  -4 -13   0    1.10    6.40
  -4 -13   0    0.10    6.00
   4  13   0   -0.60    4.80
   4  13   0    3.30    4.50
   4  13   0    6.00    4.20
   3 -14   0   -3.90    4.60
   3 -14   0   -0.10    4.20
  -3  14   0   -5.50    5.20
   2 -14   0   -3.50    4.90
   2 -14   0    1.00    5.70
   2 -14   0    2.40    5.50
  -2  14   0    1.90    4.00
  -2  14   0    6.70    5.30
   1 -14   0   -5.20    4.40
   1 -14   0   -5.30    4.50
  -1  14   0    2.00    3.60
  -1  14   0   -4.00    3.90
   0 -14   0   26.20    9.40
   0 -14   0    0.50    6.60
   0  14   0   17.80    7.30
   0  14   0    8.50    6.20
  -1 -14   0    5.80    6.00
  -1 -14   0    9.20    7.60
   1  14   0   -0.10    5.80
   1  14   0    3.20    5.10
  -2 -14   0   10.40    7.60
  -2 -14   0   -2.20    6.20
   2  14   0   -2.40    3.00
  -2 -14   1    1.70    7.30
   1  14  -1    5.10    5.00
  -1 -14   1   -2.10    4.90
  -1 -14   1   -1.90    5.10
   0  14  -1    2.60    5.00
   0  14  -1    4.10    5.00
   0 -14   1   -3.80    5.50
   0 -14   1   -4.50    5.30
  -1  14  -1   16.00    5.50
  -1  14  -1    8.80    4.50
   1 -14   1    5.00    5.70
   1 -14   1   10.30    7.10
   1 -14   1    4.10    7.70
  -2  14  -1    0.40    4.80
  -2  14  -1    3.40    7.50
   2 -14   1   -3.50    6.10
   2 -14   1   -5.80    4.20
   2 -14   1   -1.00    4.20
  -3  14  -1   38.90   10.10
   3 -14   1   43.70   10.20
   3 -14   1   37.60    8.00
   4  13  -1    4.20    3.60
   4  13  -1   -2.90    4.40
   4  13  -1    3.30    4.00
  -4 -13   1    0.90    7.20
  -4 -13   1   14.00    6.90
   3  13  -1    0.40    4.00
   3  13  -1   -0.70    3.80
  -3 -13   1   -2.80    4.60
  -3 -13   1    7.00    6.20
   2  13  -1   47.10    5.70
   2  13  -1   31.10    7.70
   2  13  -1   23.80    7.10
  -2 -13   1   32.20    8.90
   1  13  -1   -6.70    3.80
   1  13  -1    1.50    5.40
   1  13  -1    3.80    2.20
  -1 -13   1   -1.80    4.30
   0  13  -1   67.59   10.80
   0  13  -1   74.99    5.00
   0  13  -1   97.39   11.60
   0 -13   1   97.39   11.90
   0 -13   1   74.39   12.50
  -1  13  -1   -5.10    3.60
  -1  13  -1   -1.80    2.90
   1 -13   1   -5.40    2.70
   1 -13   1   -2.20    4.30
  -2  13  -1   53.19    9.40
  -2  13  -1   92.39   17.40
   2 -13   1   48.30    8.40
   2 -13   1   68.49   20.60
   2 -13   1   44.30    9.30
  -3  13  -1    4.10    3.90
  -3  13  -1   -1.90    6.00
   3 -13   1   -7.70    3.90
   3 -13   1   -5.20    3.90
  -4  13  -1   11.20    4.90
   4 -13   1    9.40    3.90
   4 -13   1   -9.70    3.70
   4 -13   1    0.80    4.70
  -5  13  -1    3.40    4.10
  -5  13  -1   -0.30    4.20
   5 -13   1    1.30    4.60
   5 -13   1    4.40    3.40
   6  12  -1    6.70    6.60
   5  12  -1    0.10    3.90
   5  12  -1    3.30    3.90
   5  12  -1    0.70    3.20
  -5 -12   1   -7.50    5.40
   4  12  -1   -3.60    2.30
   4  12  -1    4.10    3.90
   4  12  -1    2.70    3.80
  -4 -12   1   -3.80    4.60
   3  12  -1    5.90    2.80
   3  12  -1    8.70    5.10
   3  12  -1    8.50    4.30
  -3 -12   1    3.00    3.10
  -3 -12   1   10.40    6.20
   2  12  -1   -1.20    3.40
   2  12  -1   -2.50    3.90
   2  12  -1   -4.30    2.40
  -2 -12   1   -0.60    3.60
  -2 -12   1    0.20    4.20
   1  12  -1   20.50    6.50
   1  12  -1   11.20    3.00
   1  12  -1    9.90    4.30
  -1 -12   1   11.90    6.00
  -1 -12   1   21.20    7.20
   0  12  -1    0.70    2.90
   0  12  -1   -0.20    1.50
   0  12  -1   -0.30    3.10
   0 -12   1   -5.90    2.70
   0 -12   1    4.20    3.90
  -1  12  -1    8.70    4.40
  -1  12  -1    8.30    4.60
   1 -12   1    5.80    3.80
   1 -12   1   13.40    5.30
  -2  12  -1    5.70    4.00
  -2  12  -1   17.30    5.50
   2 -12   1    8.80    4.60
   2 -12   1   15.30    5.70
   2 -12   1    3.30    5.60
  -3  12  -1   41.90    7.70
  -3  12  -1   58.79    9.90
   3 -12   1   59.29    7.80
   3 -12   1   66.59   12.10
   3 -12   1   49.20    9.10
  -4  12  -1   89.39   10.60
  -4  12  -1   97.69   10.80
   4 -12   1  100.49   15.80
   4 -12   1   60.89    9.70
   4 -12   1   92.69    9.10
  -5  12  -1   29.10    6.90
  -5  12  -1   29.50    7.50
   5 -12   1   20.80    4.50
   5 -12   1   20.60    7.40
   5 -12   1   25.10    7.40
  -6  12  -1   33.00    7.00
  -6  12  -1   28.60    7.90
   6 -12   1   40.80   10.00
   6 -12   1   20.30    8.00
   6 -12   1   33.70    6.90
   7  11  -1   16.70    6.80
   7  11  -1   27.20    5.50
   7  11  -1   19.80    6.40
  -7 -11   1   21.70    9.70
   6  11  -1    0.30    2.60
   6  11  -1    2.90    3.70
   6  11  -1    1.00    4.00
   6  11  -1   -1.30    3.50
  -6 -11   1   -8.10    5.20
   5  11  -1   14.50    5.50
   5  11  -1   21.90    5.50
   5  11  -1   20.20    6.00
   4  11  -1  262.57   16.30
   4  11  -1  239.38   16.80
   4  11  -1  255.67   15.30
  -4 -11   1  240.88   20.80
   3  11  -1   19.90    5.20
   3  11  -1   21.10    5.00
   3  11  -1   21.00    5.90
  -3 -11   1   14.40    5.80
  -3 -11   1   19.50    5.00
   2  11  -1    7.20    3.00
   2  11  -1    7.60    2.80
   2  11  -1   10.90    4.50
  -2 -11   1    6.90    3.20
  -2 -11   1   10.20    5.10
   1  11  -1   14.00    4.00
   1  11  -1   28.20    6.80
   1  11  -1   19.50    3.70
  -1 -11   1   13.80    4.10
  -1 -11   1   15.90    4.80
   0  11  -1   31.30    6.20
   0  11  -1   21.40    5.70
   0  11  -1   40.60    4.00
   0 -11   1   46.80    9.20
  -1  11  -1   64.89   10.10
  -1  11  -1   75.19    9.10
   1 -11   1   88.79    9.80
   1 -11   1   88.39   10.30
  -2  11  -1   71.69    8.60
  -2  11  -1   63.39    8.30
   2 -11   1   51.89   10.20
  -3  11  -1  119.19   11.20
  -3  11  -1  114.09   10.40
   3 -11   1  117.89   11.20
   3 -11   1  102.79   10.20
   3 -11   1   99.19   12.70
  -4  11  -1   33.00    6.40
  -4  11  -1   29.10    6.40
   4 -11   1   35.00    6.20
   4 -11   1   37.10    7.20
   4 -11   1   41.70    9.90
  -5  11  -1   11.40    4.60
  -5  11  -1   14.20    4.40
   5 -11   1   10.70    5.40
   5 -11   1   10.40    4.90
   5 -11   1   15.20    3.90
  -6  11  -1   15.00    4.40
  -6  11  -1   13.70    5.00
   6 -11   1   14.30    4.10
   6 -11   1   15.00    5.70
   6 -11   1    2.00    5.60
  -7  11  -1   19.10    5.60
  -7  11  -1   32.60    5.80
   7 -11   1   14.20    5.80
   7 -11   1   18.40    7.70
   8  10  -1   12.00    5.30
   8  10  -1    4.90    5.10
   8  10  -1   16.00    4.20
  -8 -10   1    6.80    7.10
   7  10  -1   22.70    6.60
   7  10  -1   15.80    4.40
   7  10  -1   30.10    6.30
  -7 -10   1   25.50    9.40
   6  10  -1   20.90    4.20
   6  10  -1   23.10    4.60
   6  10  -1   23.60    3.90
   6  10  -1   25.70    5.70
   6  10  -1   22.70    6.10
  -6 -10   1   25.70    8.90
   5  10  -1   12.50    3.50
   5  10  -1   15.90    5.10
   5  10  -1   19.20    4.60
  -5 -10   1    1.50    5.20
   4  10  -1    9.70    3.90
   4  10  -1   17.60    4.90
   4  10  -1    9.30    3.40
  -4 -10   1    5.40    4.40
   3  10  -1   10.20    4.60
   3  10  -1    2.50    2.00
   3  10  -1    2.90    2.10
  -3 -10   1   -1.90    3.20
   2  10  -1   12.10    4.60
   2  10  -1   14.50    4.40
   2  10  -1    7.70    3.10
  -2 -10   1    8.60    4.20
  -2 -10   1    5.80    4.30
   1  10  -1    9.40    2.80
   1  10  -1    8.50    3.70
   1  10  -1   16.90    5.20
  -1 -10   1   16.30    5.00
   0  10  -1  160.98    8.10
   0  10  -1  166.58   17.10
   0 -10   1  180.88   14.40
   0 -10   1  186.18   14.80
  -1  10  -1   18.10    1.90
   1 -10   1   12.60    4.60
   1 -10   1   11.90    4.20
  -2  10  -1  172.68   14.80
   2 -10   1  189.28   13.30
   2 -10   1  184.48   14.30
   2 -10   1  170.18   15.60
  -3  10  -1   38.30    6.90
   3 -10   1   41.10    6.80
   3 -10   1   40.80    8.80
   3 -10   1   42.20    6.90
  -4  10  -1    0.40    2.60
   4 -10   1    1.80    3.00
   4 -10   1    1.60    2.60
  -5  10  -1   46.70    8.20
  -5  10  -1   40.90    7.10
   5 -10   1   29.40    6.20
   5 -10   1   39.70    8.40
   5 -10   1   35.20    5.70
   5 -10   1   32.40    6.90
  -6  10  -1   33.80    6.00
  -6  10  -1   29.50    5.70
   6 -10   1   32.00    7.70
   6 -10   1   15.60    4.90
   6 -10   1   22.50    4.50
   6 -10   1   36.30    7.30
  -7  10  -1    9.90    3.30
  -7  10  -1    7.10    3.60
   7 -10   1    1.40    3.50
   7 -10   1    5.70    4.70
  -8  10  -1    3.70    3.00
  -8  10  -1    3.10    3.90
   8 -10   1    4.00    5.00
   8 -10   1   -0.30    4.50
   9   9  -1    2.20    3.70
  -9  -9   1   -9.90    6.50
   8   9  -1    3.90    3.10
   8   9  -1    0.80    2.30
   8   9  -1    3.50    4.70
   7   9  -1   14.20    4.50
   7   9  -1    9.30    4.60
   7   9  -1   16.60    4.60
  -7  -9   1   17.40    6.20
   6   9  -1    7.10    2.30
   6   9  -1    5.70    3.30
   6   9  -1    1.60    2.50
   6   9  -1    9.70    4.20
  -6  -9   1   -0.60    3.20
   5   9  -1   27.20    5.40
   5   9  -1   29.90    7.00
  -5  -9   1   28.60    8.20
   4   9  -1   10.90    3.70
   4   9  -1    7.60    3.40
   4   9  -1   11.80    4.00
  -4  -9   1   10.40    5.10
   3   9  -1  629.04   26.00
   3   9  -1  565.64   24.20
   3   9  -1  550.94   22.40
  -3  -9   1  636.44   30.60
   2   9  -1   34.80    5.90
   2   9  -1   33.60    5.10
   2   9  -1   49.80    8.10
  -2  -9   1   40.10    8.20
   1   9  -1  179.38    9.50
   1   9  -1  196.38   12.90
   1   9  -1  192.58   13.10
  -1  -9   1  206.78   15.50
  -1  -9   1  185.28   14.80
   0   9  -1  303.37   11.50
   0   9  -1  304.97   16.70
   0   9  -1  291.57   16.40
   0  -9   1  275.37   17.20
   0  -9   1  272.07   17.70
  -1   9  -1  601.74   25.00
  -1   9  -1  598.74   16.40
  -1   9  -1  623.14   25.50
   1  -9   1  648.64   26.90
   1  -9   1  639.94   27.80
  -2   9  -1   36.90    6.50
  -2   9  -1   37.50    6.50
   2  -9   1   56.39    9.50
   2  -9   1   51.49    8.30
  -3   9  -1   69.69    7.60
  -3   9  -1   56.09    6.60
   3  -9   1   51.99    9.20
   3  -9   1   53.89    6.90
   3  -9   1   68.59    8.40
   3  -9   1   67.59    7.40
  -4   9  -1   24.20    5.30
  -4   9  -1   33.20    5.60
   4  -9   1   32.80    5.40
   4  -9   1   26.60    5.30
   4  -9   1   36.80    6.90
   4  -9   1   23.90    6.30
  -5   9  -1   32.50    5.80
  -5   9  -1   30.20    6.20
   5  -9   1   34.10    9.40
   5  -9   1   24.10    7.00
   5  -9   1   28.60    4.80
  -6   9  -1   15.20    4.30
  -6   9  -1   13.80    3.90
   6  -9   1    9.50    2.60
   6  -9   1   17.70    4.40
   6  -9   1    7.90    3.90
   6  -9   1   13.50    4.20
  -7   9  -1    1.40    2.50
  -7   9  -1   -3.50    1.70
   7  -9   1   -0.40    4.30
   7  -9   1    0.10    2.30
  -8   9  -1    0.90    2.80
  -8   9  -1    1.70    2.20
   8  -9   1   -2.80    3.00
   8  -9   1   -2.60    5.00
  -9   9  -1   -3.20    3.80
   9  -9   1   -9.10    3.60
   9   8  -1    6.30    3.40
   9   8  -1    5.30    5.00
  -9  -8   1   12.80    7.40
   8   8  -1    2.30    3.00
   8   8  -1    5.50    2.50
   8   8  -1    7.00    4.60
  -8  -8   1    4.40    4.90
   7   8  -1   -0.70    3.10
   7   8  -1   -0.90    1.90
   7   8  -1    1.70    2.00
  -7  -8   1    3.00    3.80
   6   8  -1   25.70    3.30
   6   8  -1   31.90    6.50
   6   8  -1   28.00    5.40
   6   8  -1   32.00    6.60
  -6  -8   1   31.40    7.60
   5   8  -1  238.18   13.40
   5   8  -1  244.48   14.70
   5   8  -1  238.08   14.60
  -5  -8   1  227.28   26.50
   4   8  -1   84.19    8.40
   4   8  -1   89.29    8.50
   4   8  -1   85.19    7.80
  -4  -8   1   78.29   10.20
   3   8  -1   67.39    6.80
   3   8  -1   77.09    8.10
  -3  -8   1   65.39   10.70
   2   8  -1   -3.20    1.80
   2   8  -1   -2.00    1.20
  -2  -8   1    2.60    3.00
   1   8  -1   16.30    4.20
   1   8  -1    8.10    3.10
   1   8  -1   10.80    2.80
  -1  -8   1    7.30    3.60
  -1  -8   1   12.30    4.40
  -1  -8   1   14.00    6.60
   0   8  -1   34.80    7.80
   0   8  -1   20.20    4.60
   0   8  -1   32.00    5.70
   0   8  -1   31.60    3.30
   0  -8   1   30.30    6.10
   0  -8   1   31.90    5.80
   0  -8   1   29.90    6.80
   0  -8   1   36.20    6.90
  -1   8  -1    4.90    2.30
  -1   8  -1    4.40    2.60
  -1   8  -1    5.90    3.60
  -1   8  -1    2.60    0.90
   1  -8   1    4.30    3.30
   1  -8   1    4.00    2.30
   1  -8   1    3.80    2.50
   1  -8   1    1.30    2.20
  -2   8  -1  262.17   14.20
  -2   8  -1  259.27   14.20
   2  -8   1  260.07   13.90
   2  -8   1  234.38   13.60
   2  -8   1  269.17   15.60
   2  -8   1  245.88   14.80
  -3   8  -1   29.90    5.40
  -3   8  -1   24.40    6.00
  -3   8  -1   24.50    6.10
   3  -8   1   31.60    6.40
   3  -8   1   23.70    5.10
   3  -8   1   25.80    5.50
   3  -8   1   28.20    5.40
  -4   8  -1   42.40    5.30
  -4   8  -1   31.20    5.60
   4  -8   1   43.70    8.40
   4  -8   1   35.40    5.60
   4  -8   1   35.00    6.30
   4  -8   1   44.20    5.30
   4  -8   1   33.30    6.50
  -5   8  -1   15.40    3.90
  -5   8  -1   16.90    4.20
   5  -8   1   11.10    4.20
   5  -8   1   25.60    4.60
   5  -8   1   20.30    4.90
   5  -8   1   19.60    3.80
   5  -8   1   11.30    6.00
  -6   8  -1   33.30    5.50
  -6   8  -1   43.00    6.80
   6  -8   1   37.30    8.30
   6  -8   1   28.40    5.90
   6  -8   1   40.50    4.80
   6  -8   1   30.00    6.60
  -7   8  -1    4.00    3.20
  -7   8  -1    9.40    3.10
   7  -8   1    5.60    3.70
   7  -8   1   -5.40    3.30
   7  -8   1    8.30    3.90
  -8   8  -1    7.90    3.60
  -8   8  -1    3.50    2.00
   8  -8   1    1.80    4.90
   8  -8   1    3.10    4.40
  -9   8  -1    4.40    3.70
   9  -8   1    0.40    5.10
 -10   8  -1   -0.90    4.00
 -10  -7   1   -2.20    5.70
   9   7  -1    5.30    3.20
   9   7  -1    5.20    6.90
  -9  -7   1    4.10    7.00
   8   7  -1   53.69    9.30
   8   7  -1   38.60    8.50
  -8  -7   1   49.90    7.30
  -8  -7   1   59.39   11.00
   7   7  -1    4.10    2.70
   7   7  -1    1.40    2.70
   7   7  -1    7.10    2.60
  -7  -7   1    3.50    3.90
  -7  -7   1   -1.60    2.80
   6   7  -1   30.30    2.70
   6   7  -1   30.80    5.00
  -6  -7   1   33.20    7.40
  -6  -7   1   32.80    6.00
   5   7  -1  207.38   12.70
   5   7  -1  203.28   13.30
   5   7  -1  197.28   11.40
   5   7  -1  189.78    8.60
   5   7  -1  188.78   12.60
  -5  -7   1  206.88   12.50
  -5  -7   1  200.28   15.40
   4   7  -1  143.29   10.40
   4   7  -1  136.39   11.10
   4   7  -1  148.09    9.80
   4   7  -1  143.19   10.40
  -4  -7   1  154.38   13.30
  -4  -7   1  141.69   10.40
   3   7  -1   48.10    5.60
   3   7  -1   40.30    6.40
   3   7  -1   45.90    5.80
   3   7  -1   50.89    6.70
  -3  -7   1   41.70    8.20
  -3  -7   1   45.20    7.30
  -3  -7   1   43.60    5.70
   2   7  -1  120.29    9.10
   2   7  -1   96.59    9.30
   2   7  -1  110.19    8.50
  -2  -7   1  116.89    9.20
  -2  -7   1  122.29   10.80
  -2  -7   1  111.39    9.00
   1   7  -1   49.00    7.20
   1   7  -1   42.40    4.10
   1   7  -1   42.90    5.60
  -1  -7   1   51.29    6.30
  -1  -7   1   58.79    7.60
  -1  -7   1   62.99    6.40
  -1  -7   1   47.20    6.40
   0   7  -1  545.95   27.30
   0   7  -1  585.74   22.00
   0   7  -1  555.14   16.60
   0   7  -1  541.95   21.50
   0  -7   1  564.94   23.50
   0  -7   1  586.84   23.90
   0  -7   1  551.54   21.60
   0  -7   1  531.05   25.00
  -1   7  -1  116.69   11.10
  -1   7  -1  100.89    8.10
  -1   7  -1  103.49    4.20
  -1   7  -1  104.39    8.10
   1  -7   1  106.09    8.80
   1  -7   1   88.29    7.60
   1  -7   1   95.99    8.30
  -2   7  -1    0.70    1.30
  -2   7  -1   -0.60    2.00
  -2   7  -1    4.70    2.60
  -2   7  -1    1.10    1.70
   2  -7   1    2.00    1.90
   2  -7   1   -1.30    1.30
   2  -7   1   -0.50    1.50
  -3   7  -1   30.70    5.30
  -3   7  -1   27.70    5.80
  -3   7  -1   21.60    4.50
   3  -7   1   27.60    5.00
   3  -7   1   25.50    4.40
   3  -7   1   32.90    7.00
   3  -7   1   32.00    5.70
  -4   7  -1  150.78    9.80
  -4   7  -1  162.18   10.10
  -4   7  -1  153.48   12.60
  -4   7  -1  156.78   11.50
   4  -7   1  152.98   11.10
   4  -7   1  159.88   12.90
   4  -7   1  160.28    9.70
   4  -7   1  166.08    9.50
  -5   7  -1    7.40    2.80
  -5   7  -1   12.30    3.50
   5  -7   1    7.20    3.50
   5  -7   1    9.10    3.70
   5  -7   1   14.40    3.50
   5  -7   1   10.60    4.20
   5  -7   1    8.40    3.60
  -6   7  -1   13.00    3.10
  -6   7  -1   15.20    3.90
   6  -7   1    6.80    3.40
   6  -7   1   10.80    3.90
   6  -7   1    9.60    2.50
  -7   7  -1   49.99    5.80
  -7   7  -1   61.99    5.50
   7  -7   1   43.40    6.40
   7  -7   1   53.69   10.10
   7  -7   1   56.99    7.30
  -8   7  -1   53.49    6.60
  -8   7  -1   36.80    4.20
   8  -7   1   34.30    5.50
   8  -7   1   34.80    3.70
   8  -7   1   38.10    8.50
  -9   7  -1    0.10    2.40
   9  -7   1    3.20    4.30
   9  -7   1    1.10    2.20
 -10   7  -1   -4.60    3.30
  10  -7   1  -10.10    3.70
  10   6  -1    6.30    5.80
 -10  -6   1    6.80    6.30
   9   6  -1   25.30    4.40
   9   6  -1   33.80    7.60
  -9  -6   1   31.20    8.30
   8   6  -1    5.60    2.50
   8   6  -1    6.30    4.40
   8   6  -1    3.50    3.90
  -8  -6   1    0.40    4.90
  -8  -6   1    0.20    2.80
   7   6  -1  664.43   23.50
   7   6  -1  662.83   27.80
   7   6  -1  609.04   26.00
   7   6  -1  659.23   21.40
  -7  -6   1  576.24   23.20
  -7  -6   1  623.34   30.40
   6   6  -1    1.50    0.90
   6   6  -1    1.30    2.70
   6   6  -1    0.10    2.60
   6   6  -1    4.50    2.60
   6   6  -1    0.70    1.60
  -6  -6   1    4.00    2.90
  -6  -6   1    4.60    3.00
   5   6  -1    1.50    1.00
   5   6  -1    3.50    2.70
   5   6  -1   -1.30    1.20
   5   6  -1   -2.30    1.40
  -5  -6   1   -3.50    1.60
  -5  -6   1    0.30    2.60
   4   6  -1   84.19    7.60
   4   6  -1   70.59    7.50
   4   6  -1   81.69    6.70
   4   6  -1   80.89    7.30
  -4  -6   1   81.39    7.80
  -4  -6   1   72.69    7.00
  -4  -6   1   68.59    8.60
   3   6  -1  253.37   14.30
   3   6  -1  248.28   12.50
   3   6  -1  289.17   13.70
   3   6  -1  264.87   12.70
  -3  -6   1  257.77   15.60
  -3  -6   1  257.87   14.70
  -3  -6   1  274.77   13.70
   2   6  -1    0.60    1.50
   2   6  -1    3.20    1.90
   2   6  -1    0.30    1.80
   2   6  -1    0.80    1.50
  -2  -6   1    1.10    1.10
  -2  -6   1    0.90    1.60
  -2  -6   1    0.80    1.50
   1   6  -1  658.23   19.60
   1   6  -1  645.94   22.60
   1   6  -1  644.94   24.70
   1   6  -1  620.54   22.20
  -1  -6   1  644.64   23.10
  -1  -6   1  613.94   24.70
  -1  -6   1  634.14   22.80
   0   6  -1  480.05   20.60
   0   6  -1  499.65   19.00
   0   6  -1  516.45   14.90
   0   6  -1  498.55   19.00
   0  -6   1  466.85   19.10
   0  -6   1  517.75   20.90
   0  -6   1  527.75   19.40
   0  -6   1  508.05   20.60
  -1   6  -1    1.30    1.40
  -1   6  -1    0.30    1.40
  -1   6  -1    1.10    1.60
  -1   6  -1    1.60    0.70
   1  -6   1    2.00    1.70
   1  -6   1    1.50    2.10
   1  -6   1   -0.10    1.10
   1  -6   1    0.20    1.50
  -2   6  -1  509.55   21.60
  -2   6  -1  547.05   22.90
  -2   6  -1  581.64   20.60
  -2   6  -1  579.34   20.60
   2  -6   1  594.64   21.70
   2  -6   1  567.44   20.10
   2  -6   1  581.14   22.20
   2  -6   1  547.45   23.50
   2  -6   1  600.44   23.40
  -3   6  -1    8.30    2.80
  -3   6  -1   13.80    3.50
  -3   6  -1   15.90    3.60
  -3   6  -1   10.40    3.20
   3  -6   1   13.90    3.00
   3  -6   1   10.60    3.30
   3  -6   1   15.10    3.80
   3  -6   1   10.90    4.00
  -4   6  -1  118.59    8.10
  -4   6  -1  110.59    8.90
  -4   6  -1  115.39    7.80
   4  -6   1  116.19    7.60
   4  -6   1  109.39    8.10
   4  -6   1  135.09    9.70
   4  -6   1  119.89   10.60
   4  -6   1  114.79    7.40
  -5   6  -1  398.86   16.30
  -5   6  -1  383.26   18.10
  -5   6  -1  388.66   20.20
  -5   6  -1  394.96   15.40
   5  -6   1  399.16   17.10
   5  -6   1  390.06   15.00
   5  -6   1  373.36   18.00
   5  -6   1  390.66   15.00
   5  -6   1  391.06   20.60
  -6   6  -1   72.89    7.90
  -6   6  -1   77.89    6.90
   6  -6   1   69.29    6.80
   6  -6   1   62.39    5.20
   6  -6   1   64.29    8.40
   6  -6   1   66.39    5.10
   6  -6   1   65.19    7.90
   6  -6   1   71.79    4.30
  -7   6  -1  137.69    7.50
  -7   6  -1  136.39    9.20
   7  -6   1  129.19    8.70
   7  -6   1  133.19   12.80
   7  -6   1  125.49    6.90
  -8   6  -1   27.20    5.40
   8  -6   1   27.30    4.30
   8  -6   1   21.40    6.40
   8  -6   1   26.50    4.10
  -9   6  -1    4.00    3.40
   9  -6   1    9.10    5.60
   9  -6   1    6.60    2.80
 -10   6  -1    8.20    3.70
  10  -6   1   10.20    3.70
  10  -6   1   17.00    6.20
  10   5  -1   69.09   11.40
 -10  -5   1   74.29   12.90
   9   5  -1   10.80    5.00
  -9  -5   1   13.60    5.20
   8   5  -1   10.80    2.90
   8   5  -1   12.80    3.60
   8   5  -1   10.30    4.20
  -8  -5   1   15.00    3.10
  -8  -5   1    8.90    5.00
   7   5  -1    4.70    2.30
   7   5  -1    6.80    2.60
  -7  -5   1   13.20    2.80
  -7  -5   1    5.80    3.70
   6   5  -1   13.40    2.80
   6   5  -1   14.10    3.70
   6   5  -1   19.80    4.20
   6   5  -1   11.40    4.00
  -6  -5   1   15.10    4.10
  -6  -5   1   14.20    3.50
   5   5  -1   31.30    4.00
   5   5  -1   33.20    5.60
   5   5  -1   34.40    6.00
   5   5  -1   31.90    2.60
   5   5  -1   30.30    4.80
  -5  -5   1   34.10    4.40
  -5  -5   1   29.20    5.10
  -5  -5   1   40.70    8.00
   4   5  -1    6.60    2.40
   4   5  -1    4.90    2.00
   4   5  -1    7.00    2.60
   4   5  -1   11.10    3.10
  -4  -5   1    6.40    2.20
  -4  -5   1    6.90    2.90
  -4  -5   1    8.40    2.80
   3   5  -1  103.29    8.10
   3   5  -1  100.49    8.40
   3   5  -1  107.49    7.00
  -3  -5   1  100.89    7.20
  -3  -5   1  102.49    9.00
  -3  -5   1   96.99    7.60
   2   5  -1  105.59    6.70
   2   5  -1  116.09    8.50
   2   5  -1  116.99    7.60
   2   5  -1  115.19    7.40
  -2  -5   1  103.99    9.60
  -2  -5   1  124.59    8.10
  -2  -5   1  112.79    7.50
   1   5  -1  129.79    8.10
   1   5  -1  145.59    8.20
   1   5  -1  130.29    6.60
   1   5  -1  123.09    8.80
  -1  -5   1  142.09    8.30
  -1  -5   1  123.89    9.00
  -1  -5   1  131.99    8.10
   0   5  -1  499.05   17.80
   0   5  -1  499.45   19.50
   0   5  -1  519.75   18.20
   0   5  -1  533.55   14.60
   0  -5   1  484.65   17.70
   0  -5   1  505.75   19.40
   0  -5   1  511.55   19.40
   0  -5   1  496.35   18.30
  -1   5  -1  247.38   11.00
  -1   5  -1  206.88   11.40
  -1   5  -1  234.48    6.40
  -1   5  -1  210.28   10.40
   1  -5   1  201.38   10.90
   1  -5   1  221.68   11.10
   1  -5   1  211.68   10.60
   1  -5   1  211.78   10.30
  -2   5  -1 1561.84   41.70
  -2   5  -1 1547.05   44.50
  -2   5  -1 1571.74   41.70
  -2   5  -1 1547.35   43.60
   2  -5   1 1609.14   41.80
   2  -5   1 1537.75   42.30
   2  -5   1 1592.14   43.10
   2  -5   1 1486.65   41.00
   2  -5   1 1569.44   46.30
  -3   5  -1   77.39    5.80
  -3   5  -1   77.89    6.10
  -3   5  -1   84.39    7.70
  -3   5  -1   80.39    6.80
   3  -5   1   71.29    6.40
   3  -5   1   76.09    5.60
   3  -5   1   88.19    8.40
   3  -5   1   75.39    5.80
   3  -5   1   69.59    6.00
  -4   5  -1   29.00    4.60
  -4   5  -1   22.20    3.60
  -4   5  -1   29.50    5.20
  -4   5  -1   30.80    5.60
   4  -5   1   24.30    1.80
   4  -5   1   19.80    4.40
   4  -5   1   25.30    3.70
   4  -5   1   23.60    4.20
   4  -5   1   35.80    4.00
   4  -5   1   21.30    5.20
  -5   5  -1  436.06   14.80
  -5   5  -1  407.06   15.70
  -5   5  -1  365.66   16.40
  -5   5  -1  375.36   19.00
   5  -5   1  420.36   20.60
   5  -5   1  402.66   14.60
   5  -5   1  398.76   12.30
   5  -5   1  400.66   15.90
   5  -5   1  402.96   14.70
   5  -5   1  401.66   18.10
  -6   5  -1   69.19    6.10
  -6   5  -1   75.79    5.10
  -6   5  -1   63.39    6.80
   6  -5   1   67.89    4.70
   6  -5   1   64.99    5.70
   6  -5   1   67.39    5.00
   6  -5   1   63.29    8.30
   6  -5   1   71.59    7.80
  -7   5  -1  309.57   14.40
  -7   5  -1  297.77   10.70
   7  -5   1  300.87   18.80
   7  -5   1  311.77   12.60
   7  -5   1  313.07   12.60
  -8   5  -1  141.99    9.60
   8  -5   1  138.89   13.30
   8  -5   1  124.89    8.40
   8  -5   1  114.19    6.40
  -9   5  -1    1.50    3.00
   9  -5   1    7.20    4.70
   9  -5   1    8.30    3.10
 -10   5  -1   12.20    4.10
  10  -5   1    7.90    6.30
  10  -5   1   10.60    3.70
 -11   5  -1    1.20    4.40
  11  -5   1   11.40    9.50
  11  -5   1   -2.50    3.80
  11   4  -1   -5.80    3.70
 -11  -4   1    1.80    6.40
  10   4  -1    4.00    5.00
 -10  -4   1    6.90    4.20
   9   4  -1    1.10    3.50
  -9  -4   1   -2.50    2.40
   8   4  -1  133.59   11.30
   8   4  -1  112.09    6.40
   8   4  -1  113.19    6.40
  -8  -4   1  123.39    6.70
  -8  -4   1  115.79   11.10
   7   4  -1   11.70    4.50
   7   4  -1    8.50    2.20
   7   4  -1    5.50    2.10
  -7  -4   1    3.90    2.10
  -7  -4   1   10.00    4.00
   6   4  -1  114.29    7.40
   6   4  -1  134.89   10.30
   6   4  -1  118.79    7.60
   6   4  -1  121.69    6.40
  -6  -4   1  107.49    9.80
  -6  -4   1  128.69    7.60
  -6  -4   1  124.59    9.50
   5   4  -1   27.00    2.00
   5   4  -1   35.30    5.00
   5   4  -1   24.90    4.80
   5   4  -1   28.60    4.50
   5   4  -1   27.60    3.20
  -5  -4   1   23.70    5.30
  -5  -4   1   24.60    3.90
  -5  -4   1   29.60    5.10
  -5  -4   1   25.40    5.60
   4   4  -1  379.26   11.40
   4   4  -1  376.26   13.50
   4   4  -1  392.36   15.60
   4   4  -1  375.26   15.80
   4   4  -1  387.56   14.60
  -4  -4   1  373.16   14.30
  -4  -4   1  342.77   15.30
   3   4  -1 1766.72   45.60
   3   4  -1 1810.82   47.50
   3   4  -1 1807.82   46.80
   3   4  -1 1874.81   48.80
  -3  -4   1 1832.42   46.80
  -3  -4   1 1785.92   47.90
  -3  -4   1 1808.32   50.59
   2   4  -1    8.20    2.60
   2   4  -1    6.50    2.20
   2   4  -1   10.50    2.50
   2   4  -1   11.90    2.60
  -2  -4   1    7.40    2.00
  -2  -4   1    8.30    3.00
  -2  -4   1    6.60    2.10
   1   4  -1 1105.59   32.70
   1   4  -1 1155.78   29.20
   1   4  -1 1079.19   30.60
   1   4  -1 1103.39   31.00
  -1  -4   1 1147.09   31.30
  -1  -4   1 1122.69   31.20
  -1  -4   1 1174.58   33.60
  -1  -4   1 1123.59   29.30
   0   4  -1  292.87    8.90
   0   4  -1  279.97   11.30
   0   4  -1  261.47   12.20
   0   4  -1  286.77   11.40
   0  -4   1  281.87   12.20
   0  -4   1  291.77   11.50
   0  -4   1  285.57   12.50
   0  -4   1  288.37   11.60
  -1   4  -1 2235.68   55.69
  -1   4  -1 2301.97   50.79
  -1   4  -1 2228.38   57.59
  -1   4  -1 2358.16   57.89
  -1   4  -1 2374.26   56.09
   1  -4   1 2151.28   55.49
   1  -4   1 2285.87   56.69
   1  -4   1 2270.87   56.19
   1  -4   1 2266.57   56.89
  -2   4  -1 3263.77   77.39
  -2   4  -1 3278.37   78.99
  -2   4  -1 3177.68   77.09
  -2   4  -1 3318.57   80.29
   2  -4   1 3239.98   77.29
   2  -4   1 3290.87   77.99
   2  -4   1 3040.40   76.79
   2  -4   1 3452.85   79.09
   2  -4   1 3341.47   81.69
  -3   4  -1   20.70    4.00
  -3   4  -1   22.10    3.90
  -3   4  -1   25.20    3.10
  -3   4  -1   21.10    3.60
   3  -4   1   19.70    3.20
   3  -4   1   22.10    3.80
   3  -4   1   23.10    3.50
   3  -4   1   20.00    3.20
   3  -4   1   17.80    4.20
   3  -4   1   17.10    1.50
  -4   4  -1  977.60   31.40
  -4   4  -1 1004.90   27.70
  -4   4  -1 1018.50   26.50
  -4   4  -1  959.20   28.60
  -4   4  -1  942.71   32.70
   4  -4   1  904.41   26.60
   4  -4   1  958.90   29.80
   4  -4   1  949.51   24.20
   4  -4   1  941.01   26.80
   4  -4   1  932.61   27.60
   4  -4   1  985.80   32.40
  -5   4  -1  105.59    5.70
  -5   4  -1  112.29    9.20
  -5   4  -1  100.59    7.40
  -5   4  -1  110.79    9.80
   5  -4   1  114.09    6.70
   5  -4   1  108.29    8.50
   5  -4   1  112.29    9.90
   5  -4   1  118.09    6.00
  -6   4  -1 2271.97   68.59
  -6   4  -1 2229.08   56.59
  -6   4  -1 2203.38   52.09
   6  -4   1 2238.68   69.29
   6  -4   1 2194.28   54.99
   6  -4   1 2228.58   53.89
   6  -4   1 2137.49   53.19
   6  -4   1 2151.18   54.09
  -7   4  -1   23.70    4.70
   7  -4   1   21.60    2.60
   7  -4   1   14.60    3.60
   7  -4   1   18.20    4.70
  -8   4  -1  121.99   12.00
  -8   4  -1  124.99    9.80
   8  -4   1  146.19   13.20
   8  -4   1  144.19    9.20
  -9   4  -1    4.70    3.00
   9  -4   1    7.30    3.50
 -10   4  -1   68.49    8.50
  10  -4   1   82.19    7.60
  10  -4   1   56.89   11.90
 -11   4  -1    0.10    3.90
  11  -4   1    6.50    3.70
  11  -4   1   -6.50    3.50
  11   3  -1    7.60    6.50
 -11  -3   1   12.50    6.80
  10   3  -1   -2.20    3.40
 -10  -3   1   -0.50    3.40
   9   3  -1   -3.50    1.70
  -9  -3   1    3.20    2.90
   8   3  -1   19.40    5.40
  -8  -3   1   24.80    6.30
   7   3  -1   -0.60    1.90
   7   3  -1    0.50    1.20
   7   3  -1   -1.60    1.00
  -7  -3   1    1.10    2.00
  -7  -3   1   -2.20    0.90
  -7  -3   1    1.60    2.40
   6   3  -1   44.60    5.70
   6   3  -1   45.70    4.30
   6   3  -1   45.90    4.00
  -6  -3   1   51.39    4.10
  -6  -3   1   33.20    6.00
  -6  -3   1   47.30    5.70
  -6  -3   1   39.00    7.10
   5   3  -1  371.36   13.50
   5   3  -1  391.36   10.20
   5   3  -1  380.56   12.00
   5   3  -1  369.16   16.40
   5   3  -1  355.16   13.40
  -5  -3   1  347.87   15.20
  -5  -3   1  374.46   18.30
  -5  -3   1  357.26   16.70
  -5  -3   1  364.06   13.00
   4   3  -1   78.39    3.80
   4   3  -1   72.59    5.30
   4   3  -1   77.09    5.70
   4   3  -1   80.39    6.50
   4   3  -1   78.89    4.60
  -4  -3   1   82.49    6.00
  -4  -3   1   70.59    6.90
  -4  -3   1   73.39    4.90
  -4  -3   1   82.99    7.00
   3   3  -1   91.49    5.20
   3   3  -1   95.79    4.30
   3   3  -1   95.89    5.90
   3   3  -1   87.09    6.10
   3   3  -1   90.69    6.40
  -3  -3   1  100.69    5.60
  -3  -3   1   92.19    7.00
  -3  -3   1   87.59    6.20
  -3  -3   1   95.69    6.10
   2   3  -1   58.69    4.80
   2   3  -1   57.19    4.00
   2   3  -1   57.59    4.20
   2   3  -1   64.59    4.50
  -2  -3   1   53.59    5.00
  -2  -3   1   55.79    4.00
   1   3  -1    6.00    1.40
   1   3  -1    6.30    2.00
   1   3  -1    6.10    1.50
   1   3  -1   14.30    2.40
  -1  -3   1    5.60    1.50
  -1  -3   1    8.60    1.80
  -1  -3   1    8.80    2.50
  -1  -3   1    6.70    1.60
   0   3  -1 3757.22   81.79
   0   3  -1 3724.73   84.49
   0   3  -1 3616.04   84.49
   0   3  -1 3715.63   86.19
   0  -3   1 3548.24   81.69
   0  -3   1 3480.25   84.39
   0  -3   1 3655.63   84.49
   0  -3   1 3702.03   85.99
   0  -3   1 3784.82   85.49
  -1   3  -1 4801.62  108.49
  -1   3  -1 4833.72  109.89
  -1   3  -1 4671.13  109.79
   1  -3   1 5029.90  109.39
   1  -3   1 4704.13  108.69
   1  -3   1 4636.94  108.49
   1  -3   1 4790.32  109.19
  -2   3  -1 3778.42   86.79
  -2   3  -1 3765.92   87.79
  -2   3  -1 3770.62   86.39
  -2   3  -1 3853.51   89.09
   2  -3   1 3756.62   86.79
   2  -3   1 3909.41   90.59
   2  -3   1 3693.53   86.79
   2  -3   1 3824.82   88.09
   2  -3   1 3613.44   86.69
  -3   3  -1 4773.42  113.89
  -3   3  -1 4836.52  115.79
  -3   3  -1 4983.80  109.79
  -3   3  -1 4763.52  110.59
  -3   3  -1 4825.82  111.69
   3  -3   1 4944.71  115.39
   3  -3   1 4920.71  110.59
   3  -3   1 4910.51  108.19
   3  -3   1 4851.71  110.59
   3  -3   1 4722.83  112.59
   3  -3   1 4928.51  110.69
  -4   3  -1  514.45   16.60
  -4   3  -1  542.15   21.10
  -4   3  -1  526.05   17.60
  -4   3  -1  545.95   15.30
  -4   3  -1  523.85   19.80
   4  -3   1  518.75   19.00
   4  -3   1  524.75   16.10
   4  -3   1  535.75   16.50
   4  -3   1  543.75   15.90
   4  -3   1  534.35   16.70
  -5   3  -1 4967.40  122.39
  -5   3  -1 5052.99  114.99
  -5   3  -1 4907.51  120.29
  -5   3  -1 4906.51  116.19
  -5   3  -1 5049.39  111.09
   5  -3   1 4940.51  112.79
   5  -3   1 4910.81  121.79
   5  -3   1 5017.90  113.39
   5  -3   1 5017.00  113.99
   5  -3   1 4968.70  114.29
  -6   3  -1  303.07   16.10
  -6   3  -1  311.47   17.40
  -6   3  -1  298.67   13.00
  -6   3  -1  323.07   13.90
   6  -3   1  323.47   11.60
   6  -3   1  307.07   13.00
   6  -3   1  296.27    9.90
   6  -3   1  305.27   11.00
   6  -3   1  322.37   17.80
  -7   3  -1  456.25   18.30
  -7   3  -1  454.85   18.40
  -7   3  -1  461.55   18.60
   7  -3   1  479.35   23.80
   7  -3   1  476.05   18.20
  -8   3  -1   15.30    4.00
   8  -3   1   20.50    4.50
   8  -3   1   10.70    5.80
  -9   3  -1    4.00    2.70
  -9   3  -1   -2.00    2.60
   9  -3   1   10.80    4.10
   9  -3   1   -1.40    2.50
 -10   3  -1    5.30    3.80
  10  -3   1    8.10    4.30
  10  -3   1   -1.70    4.20
 -11   3  -1   -5.20    3.30
  11  -3   1    0.60    3.20
  11  -3   1    5.10    4.70
  11   2  -1   -3.00    4.60
 -11  -2   1   -3.00    3.10
  10   2  -1   15.20    5.20
 -10  -2   1    8.20    4.60
   9   2  -1    2.70    3.40
  -9  -2   1    5.40    3.20
   8   2  -1   -1.80    1.80
  -8  -2   1    5.30    3.00
  -8  -2   1    1.90    2.60
   7   2  -1   15.70    4.00
  -7  -2   1   12.90    3.30
  -7  -2   1   17.20    4.30
   6   2  -1   10.90    1.90
   6   2  -1   10.70    3.40
   6   2  -1   11.50    1.80
  -6  -2   1    9.40    2.90
  -6  -2   1   11.10    1.70
  -6  -2   1   11.30    3.70
   5   2  -1  236.98    8.70
   5   2  -1  237.88   12.30
   5   2  -1  241.58    9.10
  -5  -2   1  241.28    8.70
  -5  -2   1  261.97   14.30
  -5  -2   1  235.88   11.20
  -5  -2   1  266.37   12.60
   4   2  -1 8067.29  180.88
   4   2  -1 8055.69  178.68
   4   2  -1 7816.42  184.68
   4   2  -1 8090.29  180.88
  -4  -2   1 8304.07  184.98
  -4  -2   1 8412.36  183.58
  -4  -2   1 8035.00  187.98
  -4  -2   1 8107.09  185.28
  -4  -2   1 8340.97  180.38
   3   2  -1    3.90    1.50
   3   2  -1    4.60    1.10
   3   2  -1    6.60    1.70
   3   2  -1    5.50    1.10
   3   2  -1   13.40    2.10
  -3  -2   1    5.80    1.80
  -3  -2   1    5.00    1.40
  -3  -2   1    6.00    1.80
  -3  -2   1    5.40    1.30
   2   2  -1 4758.12  104.49
   2   2  -1 4630.14  104.89
   2   2  -1 4740.53  106.19
   2   2  -1 4526.55  105.89
  -2  -2   1 4903.31  107.29
  -2  -2   1 4446.75  105.39
  -2  -2   1 4616.24  104.69
  -2  -2   1 4688.33  106.29
   1   2  -1 3869.61   91.69
   1   2  -1 4220.38   93.39
  -1  -2   1 4017.10   91.99
  -1  -2   1 4199.68   93.69
   0   2  -1 2075.19   48.10
   0   2  -1 1973.60   46.70
   0   2  -1 1979.50   46.60
   0   2  -1 2044.40   45.20
   0  -2   1 2036.10   47.00
   0  -2   1 1918.31   46.70
   0  -2   1 1986.40   45.10
   0  -2   1 2070.49   47.90
   0  -2   1 1920.71   46.70
  -3   2  -1  138.89    5.20
  -3   2  -1  139.29    8.30
  -3   2  -1  142.19    6.30
  -3   2  -1  146.79    7.70
  -3   2  -1  147.89    6.80
   3  -2   1  137.19    7.40
   3  -2   1  149.88    8.50
   3  -2   1  152.18    6.40
   3  -2   1  143.79    6.10
   3  -2   1  141.89    5.70
   3  -2   1  139.59    6.50
  -4   2  -1 3255.97   70.39
  -4   2  -1 3036.30   74.39
  -4   2  -1 3095.89   77.49
  -4   2  -1 3131.89   73.69
  -4   2  -1 3136.59   78.79
   4  -2   1 3062.99   71.29
   4  -2   1 3212.18   74.09
   4  -2   1 3193.58   73.79
   4  -2   1 3188.18   78.89
   4  -2   1 3165.58   72.79
  -5   2  -1  302.87   14.50
  -5   2  -1  297.47   11.70
  -5   2  -1  274.07   11.80
  -5   2  -1  289.67   14.80
   5  -2   1  283.27   10.90
   5  -2   1  287.67   11.90
   5  -2   1  269.27    8.30
   5  -2   1  301.47   15.30
   5  -2   1  293.07   10.30
  -6   2  -1  183.38   12.60
  -6   2  -1  185.58   10.10
  -6   2  -1  177.88    9.80
  -6   2  -1  180.08   11.90
   6  -2   1  168.48    9.80
   6  -2   1  186.78    8.10
   6  -2   1  172.48   12.60
   6  -2   1  188.08    7.70
  -7   2  -1    5.40    3.20
  -7   2  -1    5.00    2.20
  -7   2  -1    6.00    2.80
   7  -2   1    7.50    3.30
   7  -2   1    4.80    3.40
  -8   2  -1   32.00    5.80
  -8   2  -1   33.70    4.20
   8  -2   1   24.50    5.00
  -9   2  -1   23.60    4.00
  -9   2  -1   25.70    5.40
   9  -2   1   18.60    5.90
   9  -2   1   23.20    5.40
 -10   2  -1   37.50    7.60
 -10   2  -1   48.40    8.10
  10  -2   1   60.19   11.90
  10  -2   1   60.09    7.40
 -11   2  -1    6.90    4.80
  11  -2   1   17.40    5.60
  11  -2   1    5.50    5.40
  11   1  -1   11.10    5.40
 -11  -1   1    3.50    3.70
  10   1  -1    7.40    3.50
 -10  -1   1    6.40    2.70
   9   1  -1    5.60    2.70
  -9  -1   1    5.30    3.20
   8   1  -1   12.90    4.20
  -8  -1   1   12.90    1.90
  -8  -1   1   12.60    4.10
  -8  -1   1   23.00    5.10
   7   1  -1   99.39    8.70
  -7  -1   1   86.79    4.70
  -7  -1   1   93.69    7.20
  -7  -1   1   85.99    7.50
   6   1  -1   13.60    3.70
  -6  -1   1    9.50    1.60
  -6  -1   1   10.30    2.70
  -6  -1   1    8.00    2.80
  -6  -1   1    5.80    2.10
  -6  -1   1   10.00    3.70
   5   1  -1 3040.90   78.79
  -5  -1   1 3158.98   82.19
  -5  -1   1 3168.98   76.79
  -5  -1   1 3236.78   73.29
  -5  -1   1 3277.57   77.49
  -5  -1   1 3322.27   71.69
   4   1  -1   52.19    4.80
   4   1  -1   53.09    3.20
   4   1  -1   52.89    3.10
   4   1  -1   49.40    2.70
  -4  -1   1   54.39    2.80
  -4  -1   1   54.59    4.10
  -4  -1   1   55.09    4.30
  -4  -1   1   49.00    5.30
  -4  -1   1   56.69    4.90
  -4  -1   1   52.79    3.10
   3   1  -1  834.92   20.70
   3   1  -1  837.92   20.30
   3   1  -1  847.62   20.50
   3   1  -1  810.92   23.50
  -3  -1   1  860.01   22.50
  -3  -1   1  791.42   25.00
  -3  -1   1  829.82   20.60
  -3  -1   1  803.12   23.50
  -3  -1   1  840.22   22.00
  -3  -1   1  840.92   20.30
  -1   1  -1  118.49    5.20
  -1   1  -1  126.39    4.70
  -1   1  -1  114.29    4.70
  -1   1  -1  126.49    4.50
  -1   1  -1  124.09    4.10
   1  -1   1  117.39    5.20
   1  -1   1  124.99    4.60
   1  -1   1  125.49    4.20
   1  -1   1  129.99    4.50
   1  -1   1  121.49    4.70
  -3   1  -1 3672.93   88.99
  -3   1  -1 3923.51   86.59
  -3   1  -1 3685.73   87.19
   3  -1   1 3733.93   87.09
   3  -1   1 3990.70   85.79
   3  -1   1 3718.03   83.69
   3  -1   1 3845.02   89.99
   3  -1   1 3796.72   86.89
  -4   1  -1 5948.90  142.69
  -4   1  -1 6245.88  146.49
  -4   1  -1 6387.06  145.29
   4  -1   1 6347.96  140.49
   4  -1   1 6406.46  146.99
   4  -1   1 6602.84  142.29
   4  -1   1 6169.18  142.99
  -5   1  -1    6.30    1.80
  -5   1  -1    2.10    1.80
  -5   1  -1    4.70    2.60
  -5   1  -1    1.70    1.40
   5  -1   1    5.00    1.70
   5  -1   1    3.80    1.40
   5  -1   1    2.20    1.70
   5  -1   1    5.10    2.50
  -6   1  -1    2.70    2.00
  -6   1  -1    7.10    3.30
  -6   1  -1    4.00    1.40
  -6   1  -1    4.20    2.20
  -6   1  -1    3.60    2.40
   6  -1   1    2.60    2.70
   6  -1   1    7.10    2.00
   6  -1   1    5.70    1.60
   6  -1   1    7.20    2.60
  -7   1  -1   -1.60    1.60
  -7   1  -1    0.30    1.20
   7  -1   1    1.20    1.10
   7  -1   1   -1.90    1.60
   7  -1   1    0.60    1.10
   7  -1   1    1.00    1.90
  -8   1  -1    0.10    2.00
  -8   1  -1   -3.10    1.30
   8  -1   1   -2.00    1.80
   8  -1   1    2.20    2.20
  -9   1  -1   38.00    4.30
  -9   1  -1   32.20    6.50
   9  -1   1   35.30    6.50
   9  -1   1   31.30    7.50
 -10   1  -1    0.40    1.90
 -10   1  -1   -0.30    2.70
  10  -1   1   -4.40    2.70
  10  -1   1    8.50    5.10
 -11   1  -1   -3.40    3.60
  11  -1   1    2.70    4.60
  11   0  -1   -7.80    3.10
 -11   0   1   -4.00    3.40
  10   0  -1    5.10    3.10
 -10   0   1    3.50    3.10
   9   0  -1    0.90    2.90
  -9   0   1    0.40    1.40
  -9   0   1    5.30    2.50
   8   0  -1   85.89    9.80
   8   0  -1   85.69    8.40
  -8   0   1   87.89    5.80
  -8   0   1   86.79    7.80
  -8   0   1   78.89    8.50
   7   0  -1   65.99    8.60
   7   0  -1   90.39    8.10
  -7   0   1   80.79   12.00
  -7   0   1   76.69    6.20
  -7   0   1   78.09    5.40
   6   0  -1   42.00    5.00
   6   0  -1   30.60    6.10
  -6   0   1   35.30    4.20
  -6   0   1   33.10    6.10
  -6   0   1   35.50    3.50
  -6   0   1   33.70    5.50
  -6   0   1   34.60    4.00
   5   0  -1 1391.46   39.30
   5   0  -1 1470.55   43.70
  -5   0   1 1416.56   42.60
  -5   0   1 1415.66   40.80
  -5   0   1 1434.56   36.50
  -5   0   1 1488.95   37.40
   4   0  -1  137.89    7.40
   4   0  -1  136.89    9.00
  -4   0   1  119.99    7.50
  -4   0   1  134.99    5.90
  -4   0   1  126.59    7.30
  -4   0   1  135.09    6.10
  -4   0   1  122.79    4.40
  -4   0   1  126.19    6.00
  -4   0   1  119.99    8.20
  -4   0   1  134.49    4.00
   2   0  -1 1661.63   39.70
   2   0  -1 1701.93   41.50
   2   0  -1 1640.84   38.80
  -2   0   1 1614.24   40.00
  -2   0   1 1710.93   37.20
  -2   0   1 1665.43   41.30
  -2   0   1 1657.33   39.70
  -2   0   1 1665.93   38.90
  -2   0  -1 5491.45  123.59
   2   0   1 5510.55  123.49
   2   0   1 5570.84  121.09
  -3   0  -1  482.95   15.10
  -3   0  -1  473.35   16.20
  -3   0  -1  467.95   14.90
   3   0   1  464.85   13.60
   3   0   1  487.55   16.60
   3   0   1  481.25   14.90
  -4   0  -1  714.13   22.40
  -4   0  -1  755.72   22.60
  -4   0  -1  763.72   24.60
   4   0   1  791.22   22.00
   4   0   1  769.42   23.20
   4   0   1  740.53   25.00
   4   0   1  751.42   20.30
  -5   0  -1  397.76   15.50
  -5   0  -1  380.66   16.40
  -5   0  -1  399.66   12.40
  -5   0  -1  428.16   16.00
  -5   0  -1  408.56   17.70
   5   0   1  399.86   18.10
   5   0   1  427.76   14.40
   5   0   1  409.86   18.20
   5   0   1  420.06   13.00
  -6   0  -1   92.29    5.00
  -6   0  -1   94.29    7.20
  -6   0  -1  101.69    8.20
  -6   0  -1   97.09    7.60
  -6   0  -1   87.69    8.50
   6   0   1   96.69    9.20
   6   0   1  105.79    8.00
   6   0   1   85.69    5.80
  -7   0  -1   20.00    4.20
  -7   0  -1   17.50    4.30
  -7   0  -1   16.30    2.50
   7   0   1   15.40    4.00
   7   0   1   16.80    2.80
  -8   0  -1   -2.20    1.70
  -8   0  -1    1.30    1.10
   8   0   1    2.70    2.90
   8   0   1    1.70    2.50
  -9   0  -1   14.40    4.60
   9   0   1   19.20    5.40
 -10   0  -1   -1.10    3.50
  10   0   1   -3.40    3.00
 -11   0  -1    9.10    5.30
  11   0   1    9.70    5.00
  11  -1  -1   11.30    5.50
 -11   1   1   12.10    4.80
  10  -1  -1   12.60    4.90
 -10   1   1   15.40    4.40
 -10   1   1   12.60    3.20
   9  -1  -1   -0.30    2.60
  -9   1   1    0.80    2.10
  -9   1   1   -0.80    2.10
   8  -1  -1   91.39   10.30
   8  -1  -1   86.49    8.20
  -8   1   1  110.39    8.30
  -8   1   1  105.49    7.10
  -8   1   1   78.49    7.10
   7  -1  -1  300.87   15.00
   7  -1  -1  319.97   19.10
  -7   1   1  324.27   13.70
  -7   1   1  319.27   13.30
  -7   1   1  326.87   14.00
   6  -1  -1  109.49    7.70
   6  -1  -1  105.69    9.80
  -6   1   1  110.29    6.70
  -6   1   1  116.09    9.10
  -6   1   1  114.99    6.70
  -6   1   1  111.49    9.50
  -6   1   1  109.89    6.80
   5  -1  -1   12.20    4.00
   5  -1  -1   14.00    3.00
  -5   1   1   13.20    3.80
  -5   1   1   12.00    3.20
  -5   1   1   12.40    2.50
  -5   1   1   15.10    3.00
  -5   1   1   12.20    2.30
  -5   1   1   13.70    2.40
   4  -1  -1 3626.94   86.89
   4  -1  -1 3780.42   91.39
  -4   1   1 3666.73   83.49
  -4   1   1 3781.12   87.19
  -4   1   1 3690.53   90.69
  -4   1   1 3684.63   84.59
  -4   1   1 3812.62   86.49
  -4   1   1 3819.62   82.99
  -4   1   1 3619.24   89.29
   3  -1  -1 4360.06   99.69
   3  -1  -1 4379.06  102.99
   3  -1  -1 4075.69  100.99
  -3   1   1 4646.24  100.09
  -3   1   1 4675.63  102.79
  -3   1   1 4154.28   99.49
  -3   1   1 4473.45   97.89
  -3   1   1 4324.37  102.69
  -3   1   1 4408.16   97.49
   2  -1  -1 3402.56   78.59
   2  -1  -1 3253.17   76.19
   2  -1  -1 3322.17   75.89
  -2   1   1 3622.34   77.29
  -2   1   1 3448.56   76.09
  -2   1   1 3256.77   75.99
  -2   1   1 3217.98   78.19
  -2   1   1 3511.35   78.29
   1  -1  -1   74.19    3.60
   1  -1  -1   78.09    3.20
   1  -1  -1   73.99    3.70
   1  -1  -1   73.29    3.60
  -1   1   1   70.59    3.00
  -1   1   1   77.99    3.80
  -1   1   1   76.89    4.00
  -1   1   1   69.29    3.50
  -1   1   1   78.09    3.60
   0  -1  -1 1997.50   45.70
   0  -1  -1 1976.30   45.30
   0   1   1 1988.60   44.90
   0   1   1 2010.60   45.70
   0   1   1 1916.11   45.30
  -3  -1  -1   97.29    4.00
  -3  -1  -1   98.99    6.10
  -3  -1  -1   89.79    5.60
  -3  -1  -1   93.09    6.20
   3   1   1   77.99    5.10
   3   1   1   92.09    3.70
   3   1   1  101.59    5.30
  -4  -1  -1 1792.72   48.20
  -4  -1  -1 1813.62   47.10
  -4  -1  -1 1695.03   46.00
  -4  -1  -1 1843.12   40.00
   4   1   1 1770.92   40.40
   4   1   1 1734.43   47.70
   4   1   1 1827.12   45.40
   4   1   1 1809.32   47.00
   4   1   1 1809.92   48.70
  -5  -1  -1    8.10    2.50
  -5  -1  -1    8.70    2.80
  -5  -1  -1    7.50    0.90
  -5  -1  -1    7.90    2.70
   5   1   1    9.00    2.10
   5   1   1    5.60    2.30
   5   1   1   10.80    2.40
   5   1   1    7.40    2.60
  -6  -1  -1    2.60    2.10
  -6  -1  -1    2.00    0.60
  -6  -1  -1    4.20    2.10
  -6  -1  -1    2.10    1.90
   6   1   1    3.90    1.40
   6   1   1    2.20    1.80
   6   1   1    4.00    1.70
  -7  -1  -1   35.20    5.90
  -7  -1  -1   28.00    5.10
   7   1   1   32.80    3.90
   7   1   1   31.60    3.20
  -8  -1  -1    5.40    3.70
   8   1   1    3.10    1.80
   8   1   1    1.30    1.60
   8   1   1    1.30    2.80
  -9  -1  -1    5.90    3.10
   9   1   1    1.40    2.80
 -10  -1  -1   -4.10    2.40
  10   1   1   -4.10    3.60
 -11  -1  -1   15.50    6.40
  11   1   1   10.70    4.70
  11  -2  -1   20.40    8.00
  11  -2  -1   30.20    7.10
 -11   2   1   30.90    6.90
  10  -2  -1   50.89   10.80
  10  -2  -1   79.79    8.00
 -10   2   1   49.90    6.60
 -10   2   1   55.89    8.60
   9  -2  -1    1.50    3.20
   9  -2  -1    3.00    2.70
  -9   2   1   -0.90    2.50
  -9   2   1    3.70    3.10
  -9   2   1    2.30    2.70
   8  -2  -1   11.30    3.00
   8  -2  -1    9.50    4.10
  -8   2   1    9.50    3.00
  -8   2   1    4.00    2.80
  -8   2   1   16.20    3.90
   7  -2  -1    7.10    2.80
   7  -2  -1    6.70    3.50
  -7   2   1    9.00    2.50
  -7   2   1   10.70    2.80
  -7   2   1    6.10    2.30
   6  -2  -1   54.19    5.40
   6  -2  -1   40.60    6.80
  -6   2   1   52.39    4.60
  -6   2   1   56.29    7.20
  -6   2   1   45.10    4.90
  -6   2   1   51.49    2.30
  -6   2   1   48.90    6.30
  -6   2   1   49.20    4.20
   5  -2  -1 3586.44   93.29
   5  -2  -1 3812.32   87.79
  -5   2   1 3624.14   85.59
  -5   2   1 3603.34   91.79
  -5   2   1 3795.62   87.89
  -5   2   1 3800.22   83.19
  -5   2   1 3785.22   84.49
  -5   2   1 3704.93   88.19
  -5   2   1 3521.55   92.69
   4  -2  -1 1046.70   33.20
   4  -2  -1 1062.69   27.60
   4  -2  -1 1164.48   32.30
   4  -2  -1 1046.70   28.90
  -4   2   1 1065.89   27.60
  -4   2   1 1124.39   29.50
  -4   2   1 1080.09   32.40
  -4   2   1 1068.69   33.10
  -4   2   1 1115.39   27.40
  -4   2   1 1077.59   30.20
  -4   2   1 1122.79   27.10
   3  -2  -1 1144.79   32.20
   3  -2  -1 1111.79   29.30
   3  -2  -1 1190.18   33.50
   3  -2  -1 1172.28   29.90
  -3   2   1 1185.98   28.40
  -3   2   1 1162.38   28.30
  -3   2   1 1232.38   33.60
  -3   2   1 1192.78   31.50
  -3   2   1 1101.09   32.60
  -3   2   1 1230.38   29.50
  -3   2   1 1221.28   29.70
   0  -2  -1 1902.31   45.20
   0  -2  -1 2001.90   46.30
   0  -2  -1 1937.81   46.20
   0   2   1 1941.11   46.20
   0   2   1 1862.31   45.90
   0   2   1 1911.51   45.30
   1   2   1 5836.22  131.99
  -2  -2  -1 6816.62  151.58
  -2  -2  -1 6970.00  150.18
   2   2   1 6362.86  150.88
  -3  -2  -1 2029.40   52.29
  -3  -2  -1 2015.80   52.49
  -3  -2  -1 2058.59   51.59
  -3  -2  -1 2019.20   48.80
   3   2   1 2092.89   50.99
   3   2   1 2010.60   48.00
  -4  -2  -1  205.88   11.20
  -4  -2  -1  213.98   11.30
  -4  -2  -1  225.78    8.30
  -4  -2  -1  210.48   10.50
   4   2   1  210.58   10.80
   4   2   1  207.98    9.70
   4   2   1  212.58    7.50
   4   2   1  219.48   10.20
  -5  -2  -1    9.30    1.70
  -5  -2  -1    5.60    3.30
  -5  -2  -1    6.70    2.30
  -5  -2  -1   11.50    3.30
   5   2   1   10.40    3.00
   5   2   1    7.40    2.30
   5   2   1    7.00    2.20
   5   2   1    9.10    1.40
  -6  -2  -1   70.99    7.70
  -6  -2  -1   62.89    6.90
  -6  -2  -1   71.19    6.90
   6   2   1   85.89    6.40
   6   2   1   76.89    5.40
   6   2   1   66.69    6.80
  -7  -2  -1   24.50    5.60
  -7  -2  -1   18.60    4.80
   7   2   1   26.10    5.70
   7   2   1   18.70    3.40
   7   2   1   24.50    3.50
  -8  -2  -1   13.20    4.80
   8   2   1   10.50    4.50
   8   2   1   21.40    3.70
   8   2   1   22.20    2.90
   9   2   1    1.40    2.70
 -10  -2  -1    8.30    4.50
  10   2   1   16.90    5.90
 -11  -2  -1    0.10    5.60
  11   2   1    2.50    5.30
  11  -3  -1    4.20    3.80
  11  -3  -1   -1.30    4.00
  10  -3  -1   32.70    7.60
  10  -3  -1   42.30   10.30
 -10   3   1   43.90    7.40
   9  -3  -1   13.40    4.10
   9  -3  -1    4.90    4.10
  -9   3   1    1.00    3.30
  -9   3   1   10.40    3.60
   8  -3  -1   67.69   11.30
   8  -3  -1   79.69    7.50
  -8   3   1   76.89    7.20
  -8   3   1   66.89    6.40
   7  -3  -1  493.95   24.60
   7  -3  -1  502.45   19.10
  -7   3   1  480.25   17.70
  -7   3   1  485.05   12.40
  -7   3   1  488.65   18.40
  -7   3   1  481.25   19.50
   6  -3  -1  584.04   25.30
   6  -3  -1  555.84   19.50
  -6   3   1  533.15   20.40
  -6   3   1  544.55   18.30
  -6   3   1  581.34   16.00
  -6   3   1  541.15   24.10
  -6   3   1  576.64   17.70
  -6   3   1  579.84   24.30
   5  -3  -1 1174.78   31.70
   5  -3  -1 1240.88   37.00
   5  -3  -1 1212.18   32.80
   5  -3  -1 1200.08   38.80
  -5   3   1 1226.88   31.30
  -5   3   1 1193.38   38.90
  -5   3   1 1229.38   38.40
  -5   3   1 1218.98   35.10
  -5   3   1 1240.38   31.10
  -5   3   1 1179.28   31.80
   4  -3  -1  118.49    6.50
   4  -3  -1  141.79   13.40
   4  -3  -1  119.29    6.10
  -4   3   1  109.89    8.40
  -4   3   1  116.69    6.10
  -4   3   1  120.89    8.60
  -4   3   1  111.09    7.30
  -4   3   1  122.69    6.00
  -4   3   1  123.49    5.80
  -4   3   1  119.19    5.90
   3  -3  -1 1045.40   31.50
   3  -3  -1 1077.09   32.50
   3  -3  -1 1108.39   30.00
   3  -3  -1 1095.29   27.40
  -3   3   1 1121.19   33.00
  -3   3   1 1105.99   28.20
  -3   3   1 1109.79   29.50
  -3   3   1 1116.99   28.20
  -3   3   1 1166.48   27.40
  -3   3   1 1092.09   32.80
   2  -3  -1 7250.07  162.18
   2  -3  -1 7222.38  163.78
  -2   3   1 7601.74  168.08
  -2   3   1 7047.60  164.38
  -2   3   1 6831.92  160.18
   1  -3  -1  332.27   13.00
   1  -3  -1  321.47   10.90
   1  -3  -1  317.27   10.40
   1  -3  -1  304.27   11.80
  -1   3   1  323.27   10.90
  -1   3   1  329.67   11.80
  -1   3   1  316.97   13.00
  -1   3   1  301.77   11.30
   0  -3  -1  157.38    7.80
   0  -3  -1  151.08    7.00
   0  -3  -1  153.58    7.60
   0   3   1  164.68    7.70
   0   3   1  170.18    7.40
   0   3   1  162.68    7.90
  -1  -3  -1  485.95   16.90
  -1  -3  -1  468.75   15.60
  -1  -3  -1  479.85   15.50
   1   3   1  458.25   15.40
   1   3   1  459.75   15.30
  -2  -3  -1 2334.37   57.89
  -2  -3  -1 2405.76   57.09
  -2  -3  -1 2208.58   59.09
   2   3   1 2297.07   58.59
   2   3   1 2438.86   56.59
   2   3   1 2291.57   57.49
  -3  -3  -1  622.84   22.40
  -3  -3  -1  631.84   21.00
  -3  -3  -1  600.84   19.20
   3   3   1  635.44   20.80
   3   3   1  622.24   15.00
   3   3   1  638.94   20.60
   3   3   1  629.54   21.00
   3   3   1  615.54   18.60
  -4  -3  -1  879.31   28.80
  -4  -3  -1  942.01   26.40
  -4  -3  -1  921.11   30.70
  -4  -3  -1  950.10   30.50
   4   3   1  953.70   28.50
   4   3   1  928.01   28.20
   4   3   1  925.61   25.20
   4   3   1  909.51   29.00
  -5  -3  -1   61.39    6.20
  -5  -3  -1   65.29    7.10
  -5  -3  -1   57.79    4.50
  -5  -3  -1   56.69    6.60
   5   3   1   64.79    6.00
   5   3   1   72.79    4.40
   5   3   1   70.89    6.00
   5   3   1   61.69    6.40
  -6  -3  -1   26.90    3.10
  -6  -3  -1   30.40    5.80
  -6  -3  -1   22.60    4.90
  -6  -3  -1   25.10    5.40
   6   3   1   29.30    5.70
   6   3   1   34.30    5.00
   6   3   1   35.90    4.70
   6   3   1   32.90    2.80
  -7  -3  -1    0.80    4.30
   7   3   1    1.50    1.60
   7   3   1    4.10    2.10
   7   3   1   -0.60    2.20
  -8  -3  -1    5.90    3.70
   8   3   1    4.10    2.50
   8   3   1    6.10    3.90
   8   3   1    4.20    1.90
  -9  -3  -1   24.90    6.50
   9   3   1   26.90    5.80
   9   3   1   20.60    3.40
 -10  -3  -1    2.30    3.00
  10   3   1    2.20    4.10
 -11  -3  -1   30.70    8.80
  11   3   1   30.70    8.00
  11  -4  -1    1.80    5.60
 -11   4   1   -1.80    3.10
  10  -4  -1   42.00    8.90
  10  -4  -1   52.39    6.60
 -10   4   1   51.99    7.60
   9  -4  -1   23.90    6.40
  -9   4   1   16.00    4.20
   8  -4  -1    2.30    2.00
   8  -4  -1    1.50    2.50
  -8   4   1   -0.60    1.90
  -8   4   1    5.40    2.40
   7  -4  -1   63.19    8.60
   7  -4  -1   52.89    5.70
  -7   4   1   53.79    6.20
  -7   4   1   54.09    5.20
  -7   4   1   61.29    3.90
   6  -4  -1   25.30    6.10
   6  -4  -1   21.70    4.60
   6  -4  -1   27.80    4.30
  -6   4   1   27.50    3.80
  -6   4   1   28.90    3.20
   5  -4  -1   51.39    4.90
   5  -4  -1   57.09    4.60
   5  -4  -1   57.69    7.10
   5  -4  -1   60.59    6.60
  -5   4   1   73.69    7.60
  -5   4   1   52.09    6.60
  -5   4   1   57.79    5.00
  -5   4   1   53.89    4.50
  -5   4   1   65.59    4.80
  -5   4   1   54.89    5.60
   4  -4  -1    5.60    1.40
   4  -4  -1    6.60    2.70
   4  -4  -1    6.80    1.80
   4  -4  -1    3.10    2.10
  -4   4   1    4.60    1.70
  -4   4   1    1.00    1.60
  -4   4   1    4.10    1.90
  -4   4   1    5.30    2.40
  -4   4   1    5.30    1.50
   3  -4  -1  374.66   15.70
   3  -4  -1  372.16   16.00
   3  -4  -1  363.76   11.00
   3  -4  -1  355.46   11.30
   3  -4  -1  351.16   14.10
  -3   4   1  369.96   13.00
  -3   4   1  357.56   10.20
  -3   4   1  386.26   15.70
  -3   4   1  333.37   15.80
  -3   4   1  373.56   13.90
  -3   4   1  350.46   16.10
   2  -4  -1   14.50    2.40
   2  -4  -1   17.30    2.70
   2  -4  -1   11.10    3.00
   2  -4  -1   17.10    3.60
   2  -4  -1   12.60    3.00
  -2   4   1   16.30    1.30
  -2   4   1   16.60    3.60
  -2   4   1   19.70    4.20
  -2   4   1   16.80    2.80
  -2   4   1   15.20    2.90
   1  -4  -1 1174.28   31.20
   1  -4  -1 1163.88   33.20
   1  -4  -1 1181.68   34.80
   1  -4  -1 1197.68   32.10
  -1   4   1 1209.58   31.80
  -1   4   1 1204.88   37.90
  -1   4   1 1168.58   32.70
  -1   4   1 1159.68   34.90
   0  -4  -1 3534.05   84.29
   0  -4  -1 3726.33   86.19
   0  -4  -1 3597.34   87.89
   0  -4  -1 3585.34   85.69
   0   4   1 3571.74   84.49
   0   4   1 3413.86   85.79
   0   4   1 3568.94   84.99
  -1  -4  -1  156.98    9.40
  -1  -4  -1  158.78    8.60
  -1  -4  -1  151.18    8.20
   1   4   1  148.89    8.10
   1   4   1  161.38    9.20
   1   4   1  151.58    8.20
  -2  -4  -1 1097.19   33.90
  -2  -4  -1 1093.29   31.70
  -2  -4  -1 1050.59   31.10
   2   4   1 1086.49   31.50
   2   4   1 1074.79   32.80
   2   4   1 1096.99   30.60
  -3  -4  -1 2048.00   56.39
  -3  -4  -1 2019.90   53.69
  -3  -4  -1 2031.10   52.09
   3   4   1 1935.71   46.80
   3   4   1 2022.40   52.89
   3   4   1 2051.29   52.89
   3   4   1 2025.60   54.19
   3   4   1 2004.20   50.89
  -4  -4  -1   27.70    4.20
  -4  -4  -1   32.50    5.60
  -4  -4  -1   23.60    5.20
   4   4   1   33.30    5.40
   4   4   1   19.20    4.00
   4   4   1   27.50    3.40
   4   4   1   25.20    4.40
  -5  -4  -1  783.92   29.90
  -5  -4  -1  769.22   24.40
  -5  -4  -1  757.92   27.60
  -5  -4  -1  820.42   33.10
   5   4   1  707.93   25.70
   5   4   1  736.03   22.70
   5   4   1  826.92   28.20
   5   4   1  788.32   26.30
  -6  -4  -1   25.20    5.60
  -6  -4  -1   26.00    6.50
  -6  -4  -1   38.60    4.30
  -6  -4  -1   39.80    7.90
   6   4   1   36.30    5.80
   6   4   1   38.90    6.50
   6   4   1   34.00    5.70
   6   4   1   32.30    3.60
  -7  -4  -1   41.80    6.70
  -7  -4  -1   41.70    7.90
   7   4   1   39.90    7.00
   7   4   1   36.40    5.50
   7   4   1   39.20    3.40
   7   4   1   40.70    5.30
  -8  -4  -1   30.30    9.20
   8   4   1   27.00    5.00
   8   4   1   17.00    3.80
   8   4   1   20.60    5.30
  -9  -4  -1    3.40    3.40
   9   4   1   -0.40    2.60
   9   4   1    0.90    2.30
   9   4   1    3.00    3.30
 -10  -4  -1    3.40    4.80
  10   4   1    3.80    5.00
 -11  -4  -1    5.00    6.90
  11  -5  -1    4.20    8.90
  11  -5  -1   12.40    4.80
 -11   5   1    1.90    4.10
  10  -5  -1    9.20    5.10
  10  -5  -1    8.00    3.10
 -10   5   1    3.00    2.30
   9  -5  -1    2.20    3.00
   9  -5  -1    9.50    5.40
  -9   5   1    7.70    3.10
   8  -5  -1   17.90    4.10
   8  -5  -1   23.80    6.60
  -8   5   1   20.40    2.50
  -8   5   1   27.90    4.80
  -8   5   1   29.20    5.20
   7  -5  -1   24.80    5.60
   7  -5  -1   30.30    7.10
   7  -5  -1   27.90    4.30
   7  -5  -1   23.80    3.90
  -7   5   1   27.80    8.00
  -7   5   1   32.10    4.20
  -7   5   1   29.00    3.40
   6  -5  -1    5.00    2.00
   6  -5  -1    3.20    2.40
   6  -5  -1    7.70    3.00
   6  -5  -1    3.30    1.80
  -6   5   1    7.80    2.10
  -6   5   1    7.10    2.30
  -6   5   1    5.90    2.10
  -6   5   1    5.60    1.70
   5  -5  -1   -1.10    1.40
   5  -5  -1   -0.90    1.60
   5  -5  -1    3.70    2.20
   5  -5  -1    2.50    1.30
  -5   5   1    2.00    1.60
  -5   5   1    2.30    1.50
  -5   5   1    1.30    1.60
  -5   5   1    4.30    2.20
  -5   5   1    5.00    2.60
   4  -5  -1   28.00    2.90
   4  -5  -1   32.80    6.50
   4  -5  -1   27.80    4.90
   4  -5  -1   31.60    2.80
   4  -5  -1   39.50    4.50
  -4   5   1   33.10    5.10
  -4   5   1   23.90    4.90
  -4   5   1   31.20    3.80
  -4   5   1   34.00    4.10
   3  -5  -1 1427.16   40.60
   3  -5  -1 1398.96   42.70
   3  -5  -1 1405.56   35.90
   3  -5  -1 1461.15   42.30
   3  -5  -1 1443.66   36.50
  -3   5   1 1444.06   43.90
  -3   5   1 1422.56   32.60
  -3   5   1 1393.86   39.50
  -3   5   1 1428.66   38.40
  -3   5   1 1432.96   39.50
   2  -5  -1 1483.65   41.90
   2  -5  -1 1450.55   43.10
   2  -5  -1 1544.95   43.70
   2  -5  -1 1496.95   38.70
  -2   5   1 1532.75   44.80
  -2   5   1 1501.15   41.50
  -2   5   1 1507.55   34.00
  -2   5   1 1425.86   40.60
  -2   5   1 1448.85   39.60
   1  -5  -1   90.69    6.20
   1  -5  -1   92.59    7.80
   1  -5  -1   99.29    7.30
   1  -5  -1   86.99    6.60
  -1   5   1   97.69    7.30
  -1   5   1   98.49    7.00
  -1   5   1   96.99    6.60
   0  -5  -1    2.70    1.60
   0  -5  -1    1.40    1.60
   0  -5  -1    1.40    1.50
   0  -5  -1    1.50    1.40
   0   5   1    2.60    1.70
   0   5   1    3.60    2.00
   0   5   1    5.20    2.10
  -1  -5  -1  491.25   18.60
  -1  -5  -1  471.75   19.50
  -1  -5  -1  466.15   17.70
   1   5   1  480.35   19.30
   1   5   1  461.75   17.60
   1   5   1  496.65   18.10
  -2  -5  -1  396.46   16.40
  -2  -5  -1  398.76   18.70
  -2  -5  -1  407.96   16.60
   2   5   1  387.26   17.30
   2   5   1  382.56   15.50
   2   5   1  390.66   15.00
   2   5   1  365.96   19.80
  -3  -5  -1   63.59    6.00
  -3  -5  -1   68.29    6.50
  -3  -5  -1   65.99    7.30
   3   5   1   57.29    5.50
   3   5   1   68.39    5.70
   3   5   1   49.99    6.10
   3   5   1   58.79    6.00
  -4  -5  -1   12.40    3.40
  -4  -5  -1    5.00    2.30
  -4  -5  -1    8.60    3.70
   4   5   1    6.60    1.40
   4   5   1    8.30    3.00
   4   5   1    6.70    2.80
   4   5   1    8.60    2.60
   4   5   1    7.70    2.90
  -5  -5  -1  602.64   25.60
  -5  -5  -1  642.94   27.50
  -5  -5  -1  614.54   24.80
  -5  -5  -1  591.54   22.10
   5   5   1  673.43   25.00
   5   5   1  598.24   23.10
   5   5   1  606.54   20.60
  -6  -5  -1    4.60    2.70
  -6  -5  -1    3.30    2.10
   6   5   1    4.40    2.90
   6   5   1    3.50    2.70
   6   5   1    6.20    3.50
   6   5   1    3.80    1.80
  -7  -5  -1  108.59   11.50
  -7  -5  -1   94.89    7.10
   7   5   1   88.29    9.60
   7   5   1   93.59    8.30
   7   5   1   93.09    6.10
   7   5   1   88.49    8.00
  -8  -5  -1  255.57   18.90
  -8  -5  -1  271.87   11.90
   8   5   1  301.27   14.70
   8   5   1  285.67   10.40
   8   5   1  271.67   17.40
   8   5   1  242.48   13.60
  -9  -5  -1   67.59   11.10
   9   5   1   59.89    7.00
   9   5   1   64.89    6.60
   9   5   1   80.19   10.40
 -10  -5  -1   61.79   13.20
  10   5   1   50.99    9.40
  10   5   1   44.50    6.00
  10  -6  -1    0.20    4.70
  10  -6  -1   10.90    3.20
 -10   6   1   -3.30    3.00
   9  -6  -1    0.10    2.60
   9  -6  -1    7.70    4.80
  -9   6   1    7.40    3.20
   8  -6  -1    5.10    3.30
   8  -6  -1   -1.60    2.50
   8  -6  -1   -0.10    1.90
  -8   6   1   -2.40    1.20
   7  -6  -1   -1.60    1.50
   7  -6  -1   -2.30    2.20
   7  -6  -1   -1.40    1.40
  -7   6   1    1.00    1.70
  -7   6   1   -1.00    2.30
   6  -6  -1   34.80    5.70
   6  -6  -1   36.00    7.70
   6  -6  -1   36.10    6.60
  -6   6   1   37.20    4.60
  -6   6   1   48.90    5.20
   5  -6  -1   96.89   11.60
   5  -6  -1   88.69    7.70
   5  -6  -1   83.19   11.20
  -5   6   1  102.89    7.40
  -5   6   1  100.19    7.50
  -5   6   1  108.29    8.50
   4  -6  -1  216.68   13.10
   4  -6  -1  186.08   13.00
   4  -6  -1  194.68   11.60
   4  -6  -1  212.18    8.50
   4  -6  -1  195.88    8.70
  -4   6   1  205.88   14.10
  -4   6   1  215.68   11.00
  -4   6   1  195.48   11.50
  -4   6   1  205.98   11.20
   3  -6  -1  638.24   20.30
   3  -6  -1  685.23   26.30
   3  -6  -1  605.24   24.40
   3  -6  -1  655.03   24.00
  -3   6   1  605.44   23.10
  -3   6   1  615.94   22.50
  -3   6   1  648.14   26.70
   2  -6  -1  956.50   28.30
   2  -6  -1  964.30   32.90
   2  -6  -1  978.00   31.60
   2  -6  -1  944.41   32.60
   2  -6  -1  990.50   28.80
  -2   6   1  897.41   31.70
  -2   6   1  908.01   30.90
  -2   6   1  973.00   22.50
  -2   6   1  969.40   34.00
  -2   6   1  986.20   30.70
   1  -6  -1   30.50    5.80
   1  -6  -1   24.10    4.40
   1  -6  -1   33.70    5.30
   1  -6  -1   25.70    4.20
  -1   6   1   28.70    4.70
  -1   6   1   24.30    4.70
  -1   6   1   21.40    5.60
   0  -6  -1  299.37   13.60
   0  -6  -1  297.57   16.70
   0  -6  -1  312.17   15.00
   0   6   1  282.37   14.90
   0   6   1  300.07   14.20
   0   6   1  300.97   13.90
  -1  -6  -1   20.70    4.70
  -1  -6  -1   23.10    4.40
  -1  -6  -1   14.00    3.50
   1   6   1   21.40    3.50
   1   6   1   24.60    4.40
   1   6   1   22.40    4.90
   1   6   1   19.60    4.20
  -2  -6  -1    8.50    3.40
  -2  -6  -1    7.20    2.70
  -2  -6  -1    4.90    2.30
   2   6   1   10.90    3.70
   2   6   1    6.80    2.40
   2   6   1   11.50    2.80
   2   6   1    7.30    2.80
  -3  -6  -1   98.99    9.80
  -3  -6  -1   93.19    8.10
  -3  -6  -1  108.29    8.60
   3   6   1  108.49    8.00
   3   6   1  106.79    8.60
   3   6   1  103.39    7.80
  -4  -6  -1  739.33   31.10
  -4  -6  -1  772.02   28.90
  -4  -6  -1  754.82   27.40
   4   6   1  739.43   25.50
   4   6   1  804.92   27.90
   4   6   1  750.92   21.20
   4   6   1  837.32   29.90
   4   6   1  761.92   27.60
  -5  -6  -1 2041.30   61.49
  -5  -6  -1 1867.81   53.59
   5   6   1 1828.52   43.40
   5   6   1 1930.41   54.59
   5   6   1 1958.20   55.59
   5   6   1 1839.32   43.20
   5   6   1 1884.41   55.49
   5   6   1 1881.81   51.19
  -6  -6  -1   41.80    8.40
  -6  -6  -1   42.30    6.30
   6   6   1   54.39    5.40
   6   6   1   48.90    7.80
  -7  -6  -1   83.29   10.90
  -7  -6  -1   98.09    8.20
   7   6   1   98.19    7.00
   7   6   1  104.29   10.30
   7   6   1  103.59    9.10
  -8  -6  -1    0.30    3.40
  -8  -6  -1    3.70    3.00
   8   6   1   -1.10    3.10
   8   6   1    6.00    3.40
   8   6   1    0.10    1.90
  -9  -6  -1   29.40    8.90
   9   6   1   21.80    5.20
   9   6   1   22.00    6.30
 -10  -6  -1    0.40    6.00
  10   6   1   10.30    5.90
  10  -7  -1   -2.00    4.60
 -10   7   1   -4.20    2.50
   9  -7  -1   16.20    6.80
   8  -7  -1    4.30    3.30
   8  -7  -1    1.00    3.40
   8  -7  -1    1.10    2.40
  -8   7   1    5.50    1.90
  -8   7   1    3.10    2.30
   7  -7  -1   -0.40    1.70
   7  -7  -1   -4.10    2.50
   7  -7  -1   -1.90    2.20
  -7   7   1   -1.30    2.00
   6  -7  -1  239.48   19.20
   6  -7  -1  232.98   16.10
   6  -7  -1  211.88   14.80
  -6   7   1  246.88   14.60
  -6   7   1  244.68   12.70
  -6   7   1  244.98   12.60
   5  -7  -1  500.45   24.30
   5  -7  -1  485.45   22.70
   5  -7  -1  443.06   22.60
  -5   7   1  507.25   20.00
  -5   7   1  474.55   20.90
  -5   7   1  507.35   19.60
   4  -7  -1   65.69    7.90
   4  -7  -1   61.69    5.00
   4  -7  -1   59.09    7.60
   4  -7  -1   69.19    5.40
  -4   7   1   54.89    8.60
  -4   7   1   69.49    6.70
  -4   7   1   63.39    6.50
   3  -7  -1   55.69    8.90
   3  -7  -1   49.30    5.00
   3  -7  -1   54.99    7.10
   3  -7  -1   56.09    5.20
   3  -7  -1   44.70    7.50
  -3   7   1   47.00    5.60
  -3   7   1   55.99    7.60
  -3   7   1   50.89    5.80
  -3   7   1   50.99    7.90
   2  -7  -1 1065.99   40.20
   2  -7  -1 1083.39   37.30
   2  -7  -1 1046.30   38.20
   2  -7  -1 1081.29   32.50
   2  -7  -1 1113.19   37.80
  -2   7   1 1108.39   34.80
  -2   7   1 1000.20   35.40
  -2   7   1 1136.39   34.20
   1  -7  -1  211.28   14.70
   1  -7  -1  220.58   14.50
   1  -7  -1  230.48   12.90
   1  -7  -1  214.68   11.60
  -1   7   1  219.98    8.10
  -1   7   1  230.78   13.00
  -1   7   1  227.98   12.50
  -1   7   1  226.98   14.20
   0  -7  -1  168.58   11.90
   0  -7  -1  163.68   12.70
   0  -7  -1  172.18   11.80
   0  -7  -1  171.98   10.60
   0   7   1  174.58   15.80
   0   7   1  173.98   10.90
   0   7   1  163.58    7.80
   0   7   1  149.99   10.50
  -1  -7  -1   17.90    5.60
  -1  -7  -1   14.70    4.60
  -1  -7  -1   12.20    3.60
   1   7   1   20.60    4.60
   1   7   1   12.60    3.00
   1   7   1   22.10    5.20
   1   7   1   17.60    4.10
  -2  -7  -1  175.48   11.60
  -2  -7  -1  177.78   12.00
  -2  -7  -1  191.08   13.80
   2   7   1  175.08   11.10
   2   7   1  173.28   12.50
   2   7   1  190.88   10.30
   2   7   1  182.38   11.80
  -3  -7  -1  410.96   21.80
  -3  -7  -1  409.26   19.30
   3   7   1  397.46   17.80
   3   7   1  390.46   20.00
   3   7   1  405.76   17.60
   3   7   1  395.36   18.70
  -4  -7  -1   72.79    7.80
  -4  -7  -1   97.39   10.80
   4   7   1   86.49    7.80
   4   7   1   88.39    8.10
   4   7   1   89.89    5.80
   4   7   1   79.89   10.10
  -5  -7  -1   48.10    9.40
  -5  -7  -1   39.20    6.60
   5   7   1   44.10    3.40
   5   7   1   54.29    8.30
   5   7   1   44.50    5.80
   5   7   1   47.40    7.80
  -6  -7  -1   21.40    5.20
  -6  -7  -1   21.90    6.30
   6   7   1   31.10    5.10
   6   7   1   32.40    6.60
   6   7   1   24.00    5.70
  -7  -7  -1   12.10    5.60
  -7  -7  -1   11.90    4.00
   7   7   1   18.30    4.30
   7   7   1   13.50    3.40
   7   7   1   12.30    4.50
  -8  -7  -1   26.60    8.70
  -8  -7  -1   13.70    5.00
   8   7   1   23.10    3.90
   8   7   1   17.20    4.90
   8   7   1   18.60    6.10
  -9  -7  -1   25.20    8.00
   9   7   1   13.20    6.30
 -10  -7  -1   68.69   15.30
  10   7   1   82.79    8.10
 -10   8   1    0.20    3.90
   9  -8  -1   -1.90    4.10
  -9   8   1    2.90    2.10
   8  -8  -1    8.30    4.60
   8  -8  -1    7.30    4.70
   8  -8  -1    2.90    3.60
  -8   8   1    1.70    2.20
   7  -8  -1    1.60    3.30
   7  -8  -1    1.50    2.20
  -7   8   1    1.30    2.10
  -7   8   1    3.70    2.00
   6  -8  -1   85.49   10.50
   6  -8  -1   78.59    9.50
  -6   8   1   95.29    7.90
  -6   8   1   82.19    7.70
   5  -8  -1  226.28   15.40
   5  -8  -1  226.38   16.70
   5  -8  -1  232.58    9.80
  -5   8   1  245.38   13.80
  -5   8   1  249.38   19.30
   4  -8  -1   60.49    5.30
   4  -8  -1   57.19    8.80
   4  -8  -1   52.09    5.30
   4  -8  -1   34.10    7.00
  -4   8   1   56.49    6.60
  -4   8   1   65.49    6.90
   3  -8  -1  109.79    7.80
   3  -8  -1   88.29    7.20
   3  -8  -1  109.99   10.60
   3  -8  -1  110.79   11.60
  -3   8   1  106.89    8.70
  -3   8   1   95.19    9.30
  -3   8   1   87.49    8.30
   2  -8  -1  207.18   14.50
   2  -8  -1  184.38   15.20
   2  -8  -1  183.68   11.10
   2  -8  -1  189.68   11.70
   2  -8  -1  212.08   14.80
  -2   8   1  199.58   12.40
  -2   8   1  195.98   12.60
  -2   8   1  172.78   13.20
   1  -8  -1  630.94   29.70
   1  -8  -1  681.53   28.80
   1  -8  -1  670.13   25.90
  -1   8   1  599.24   26.60
  -1   8   1  629.74   25.20
  -1   8   1  646.84   18.00
  -1   8   1  614.24   24.50
   0  -8  -1   91.39    9.30
   0  -8  -1   81.79    7.70
   0  -8  -1   70.69    9.60
   0   8   1   71.29    7.80
   0   8   1   77.49    5.40
   0   8   1   64.39   10.40
   0   8   1   79.69    7.80
  -1  -8  -1 1524.45   48.60
  -1  -8  -1 1497.25   50.39
  -1  -8  -1 1427.66   44.70
   1   8   1 1453.45   39.80
   1   8   1 1448.85   44.70
   1   8   1 1376.06   48.30
  -2  -8  -1   67.79    8.60
   2   8   1   48.50    8.20
   2   8   1   58.49    6.10
   2   8   1   55.49    7.20
  -3  -8  -1 2011.80   63.79
   3   8   1 2040.20   56.29
   3   8   1 2014.80   58.69
  -4  -8  -1  447.56   25.10
   4   8   1  435.16   19.90
   4   8   1  452.25   21.50
   4   8   1  475.95   20.90
   4   8   1  472.55   16.80
  -5  -8  -1    0.30    3.40
   5   8   1    2.60    2.40
   5   8   1    1.50    2.30
   5   8   1    2.60    2.90
  -6  -8  -1    5.90    4.20
   6   8   1    8.10    3.90
  -7  -8  -1   23.80    8.30
   7   8   1   27.80    6.20
   7   8   1   18.80    5.80
   7   8   1   20.30    4.30
  -8  -8  -1   13.90    6.10
   8   8   1   12.40    3.90
   8   8   1   20.00    4.70
   8   8   1   19.00    6.40
  -9  -8  -1    1.40    6.80
   9   8   1   -5.00    2.90
   9   8   1    5.30    4.80
   9   8   1    7.50    3.90
   9  -9  -1   -1.10    3.20
   9  -9  -1   -3.50    4.80
  -9   9   1    0.10    2.20
  -9   9   1   -4.50    3.10
   8  -9  -1   11.60    6.40
   8  -9  -1    7.60    4.50
  -8   9   1   23.80    4.90
  -8   9   1   18.90    4.50
   7  -9  -1    8.70    4.10
   7  -9  -1    2.40    4.00
  -7   9   1    3.90    2.90
  -7   9   1    4.40    2.80
   6  -9  -1   -1.20    2.30
   6  -9  -1    3.80    3.70
  -6   9   1   -1.40    1.80
  -6   9   1    1.10    2.10
   5  -9  -1    1.20    2.80
   5  -9  -1    4.30    2.20
   5  -9  -1    7.80    2.70
   5  -9  -1    8.10    2.80
  -5   9   1    5.90    2.80
  -5   9   1   10.30    3.60
   4  -9  -1   47.30    8.10
   4  -9  -1   54.79    5.40
   4  -9  -1   51.59   13.90
   4  -9  -1   53.39    5.80
  -4   9   1   47.60    7.20
  -4   9   1   44.10    6.90
   3  -9  -1    1.00    2.20
   3  -9  -1   -0.20    2.40
   3  -9  -1    4.80    2.50
   3  -9  -1   -0.10    2.40
  -3   9   1   -0.30    2.10
  -3   9   1    2.20    2.70
   2  -9  -1  561.34   22.80
   2  -9  -1  568.74   27.50
   2  -9  -1  636.74   28.30
   2  -9  -1  604.44   23.90
  -2   9   1  552.34   24.00
  -2   9   1  588.74   25.10
   1  -9  -1 1153.18   42.70
   1  -9  -1 1110.09   37.20
   1  -9  -1 1167.98   39.20
  -1   9   1 1147.79   39.00
  -1   9   1 1130.99   38.60
  -1   9   1 1159.98   29.40
   0  -9  -1  962.40   38.50
   0  -9  -1  955.10   35.80
   0   9   1  932.31   27.00
   0   9   1  887.91   33.40
   0   9   1  968.30   34.50
  -1  -9  -1  311.57   20.50
  -1  -9  -1  310.97   19.00
   1   9   1  326.47   17.90
   1   9   1  327.77   14.00
   1   9   1  328.17   17.60
  -2  -9  -1   -2.60    2.10
   2   9   1    2.30    2.60
   2   9   1    2.80    2.40
   2   9   1    2.00    2.00
  -3  -9  -1   23.50    7.90
   3   9   1   32.10    6.40
   3   9   1   33.90    7.10
   3   9   1   21.10    4.80
  -4  -9  -1    7.70    4.50
   4   9   1    3.20    2.80
   4   9   1    3.50    3.10
   4   9   1    3.70    3.10
  -5  -9  -1   32.50    8.50
   5   9   1   21.70    5.80
   5   9   1   23.00    4.70
   5   9   1   16.10    3.30
   5   9   1   21.50    5.10
  -6  -9  -1    7.70    3.70
   6   9   1    7.30    4.00
   6   9   1    1.00    1.50
   6   9   1    3.40    3.70
   6   9   1    0.70    1.30
   6   9   1    0.00    2.30
  -7  -9  -1   31.90    8.60
   7   9   1   42.00    7.70
   7   9   1   25.90    7.20
  -8  -9  -1    3.40    5.50
   8   9   1   10.70    5.50
   8   9   1   10.20    4.30
   8   9   1    2.10    2.80
   8 -10  -1   14.80    6.00
   8 -10  -1    2.90    4.60
  -8  10   1   16.40    5.40
  -8  10   1   -0.50    2.50
   7 -10  -1  126.39   15.00
   7 -10  -1  130.59   13.90
  -7  10   1  135.29   10.90
  -7  10   1  116.69   10.20
   6 -10  -1   21.90    7.60
   6 -10  -1   12.30    5.20
  -6  10   1   14.00    4.20
  -6  10   1   18.00    4.50
   5 -10  -1   52.99    9.30
   5 -10  -1   54.79   10.50
   5 -10  -1   66.49    6.70
   5 -10  -1   59.89    5.70
  -5  10   1   69.99    7.90
  -5  10   1   62.49    7.50
   4 -10  -1  150.28    9.60
   4 -10  -1  149.88   12.90
   4 -10  -1  130.89   13.60
  -4  10   1  153.88   13.10
  -4  10   1  146.69   11.60
   3 -10  -1   28.50    9.10
   3 -10  -1   23.80    5.30
   3 -10  -1   21.10    5.20
   3 -10  -1   23.60    5.00
  -3  10   1   26.00    6.60
  -3  10   1   25.20    7.10
   2 -10  -1  139.49   17.70
   2 -10  -1  148.89   13.70
   2 -10  -1  131.29   10.70
  -2  10   1  145.59   17.10
  -2  10   1  125.49   11.50
   1 -10  -1   -1.00    2.40
   1 -10  -1    1.80    2.70
  -1  10   1    1.50    1.40
  -1  10   1    1.90    3.20
   0 -10  -1  145.59   12.80
   0 -10  -1  157.08   14.50
   0  10   1  151.18    8.10
   0  10   1  156.28   14.70
  -1 -10  -1  149.49   13.70
  -1 -10  -1  138.99   14.10
   1  10   1  146.39   12.20
   1  10   1  150.68   12.40
   1  10   1  139.89    8.90
  -2 -10  -1    3.20    4.60
  -2 -10  -1    1.10    2.50
   2  10   1   10.20    3.40
   2  10   1    6.60    3.80
   2  10   1    8.50    3.50
  -3 -10  -1   55.49    9.80
   3  10   1   45.90    6.80
   3  10   1   38.50    6.80
   3  10   1   49.40    6.30
   3  10   1   44.00    7.90
  -4 -10  -1   99.19   12.40
   4  10   1  103.19   10.00
   4  10   1  121.39   10.70
   4  10   1  127.19   12.00
  -5 -10  -1   13.90    7.80
   5  10   1   28.70    4.90
   5  10   1   21.50    4.50
   5  10   1   20.70    5.60
   5  10   1   28.00    6.20
  -6 -10  -1   -2.10    4.50
   6  10   1   -0.20    1.60
   6  10   1    2.50    2.30
   6  10   1    5.20    3.90
   6  10   1   -2.30    3.50
  -7 -10  -1   -1.40    5.50
   7  10   1    5.60    3.10
   7  10   1   -1.10    3.50
   7  10   1   -1.30    3.80
   8  10   1    4.50    4.90
   8  10   1   -0.30    4.20
   8  10   1   -5.60    4.30
  -8  11   1    5.30    4.30
  -8  11   1    7.20    4.00
   7 -11  -1    8.40    5.40
   7 -11  -1   12.20    5.70
  -7  11   1    9.10    3.00
  -7  11   1    9.20    4.20
   6 -11  -1   24.50    7.10
   6 -11  -1   16.60    7.40
  -6  11   1   21.40    5.20
  -6  11   1   17.50    5.10
   5 -11  -1  124.29    9.70
   5 -11  -1  149.69   15.40
   5 -11  -1  137.09    8.50
   5 -11  -1  137.99   14.10
  -5  11   1  144.79   12.20
  -5  11   1  145.69   11.80
   4 -11  -1   18.40    5.20
   4 -11  -1   20.00    6.20
   4 -11  -1   24.10    6.70
   4 -11  -1   22.50    4.60
  -4  11   1   35.20    6.60
  -4  11   1   29.60    6.40
   3 -11  -1  600.24   24.40
   3 -11  -1  635.54   30.50
   3 -11  -1  569.94   30.60
  -3  11   1  583.84   27.10
  -3  11   1  578.44   26.70
   2 -11  -1    1.20    4.20
   2 -11  -1    4.80    3.40
   2 -11  -1    3.30    3.20
  -2  11   1    1.50    2.70
  -2  11   1   -2.00    1.70
   1 -11  -1   71.79   10.50
   1 -11  -1   80.59   10.30
  -1  11   1   80.39    9.40
  -1  11   1   96.79   10.00
  -1  11   1   84.79    4.60
   0 -11  -1   -0.30    2.90
   0 -11  -1    5.00    3.70
   0  11   1    6.70    3.80
   0  11   1    4.60    1.70
   0  11   1    3.90    3.30
  -1 -11  -1    6.10    4.60
  -1 -11  -1    9.70    3.80
   1  11   1    3.20    3.40
   1  11   1    5.70    2.40
   1  11   1    8.20    5.30
  -2 -11  -1   18.30    6.30
  -2 -11  -1   29.20    7.30
   2  11   1   32.60    7.00
   2  11   1   32.70    5.50
   2  11   1   45.80    5.90
  -3 -11  -1    6.80    5.30
   3  11   1   -1.90    2.20
   3  11   1   -0.30    2.40
   3  11   1   -1.60    3.20
  -4 -11  -1   13.40    6.50
   4  11   1    5.10    5.30
   4  11   1    9.60    5.80
   4  11   1   15.00    4.60
   4  11   1   15.50    4.70
  -5 -11  -1    8.50    6.60
   5  11   1   18.10    6.30
   5  11   1   21.10    5.80
   5  11   1   17.10    4.60
  -6 -11  -1   -4.30    5.50
   6  11   1   -8.40    3.10
   6  11   1    1.90    3.70
   6  11   1    3.10    4.10
   7  11   1    4.30    5.00
   7  11   1    4.50    4.90
   7 -12  -1    9.10    6.40
  -7  12   1    2.40    4.60
   6 -12  -1  129.29   15.10
   6 -12  -1  138.79   16.20
  -6  12   1  136.49   13.30
  -6  12   1  131.39   12.10
   5 -12  -1    1.90    3.90
   5 -12  -1    7.60    3.20
  -5  12   1    4.60    4.50
  -5  12   1   -4.50    3.60
   4 -12  -1   14.30    5.00
   4 -12  -1   21.30    5.00
   4 -12  -1   31.30    9.50
  -4  12   1   22.50    6.40
  -4  12   1   18.40    6.00
   3 -12  -1   61.29   11.70
   3 -12  -1   63.29    7.80
   3 -12  -1   58.29   11.30
  -3  12   1   61.09   10.40
  -3  12   1   62.09   10.20
   2 -12  -1   -2.00    3.10
   2 -12  -1   -5.20    2.30
   2 -12  -1   -4.40    3.70
  -2  12   1   -1.00    3.40
  -2  12   1   -0.10    2.70
   1 -12  -1   24.00    6.40
   1 -12  -1    7.50    3.80
  -1  12   1   10.40    1.80
  -1  12   1   15.60    5.20
  -1  12   1   13.30    4.60
   0 -12  -1    3.00    4.30
   0 -12  -1   -1.10    2.50
   0  12   1    3.40    3.80
   0  12   1   -3.30    1.50
   0  12   1    0.50    3.30
  -1 -12  -1    7.70    5.50
  -1 -12  -1   27.00    7.70
   1  12   1   14.90    3.50
   1  12   1   17.80    6.10
   1  12   1   12.90    5.40
  -2 -12  -1  102.29   13.80
  -2 -12  -1   73.79   12.30
   2  12   1   95.49   12.00
   2  12   1   91.39    8.00
   2  12   1  103.99   11.00
  -3 -12  -1    4.10    5.10
  -3 -12  -1    4.30    5.70
   3  12   1   10.70    5.00
   3  12   1    8.60    4.40
   4  12   1    0.80    3.70
   4  12   1    8.00    4.90
   4  12   1    0.10    2.10
  -5 -12  -1    2.70    6.10
   5  12   1   -4.90    3.00
   5  12   1    7.10    4.50
   5  12   1   -6.90    3.60
   6  12   1   -5.00    4.20
   6  12   1   -4.00    5.00
   5 -13  -1    6.90    6.20
   5 -13  -1   12.40    6.50
  -5  13   1   -1.00    4.60
  -5  13   1   22.10    6.40
   4 -13  -1    8.90    6.30
   4 -13  -1   -0.80    3.60
  -4  13   1    2.50    4.60
  -4  13   1    4.80    4.20
   3 -13  -1   -1.50    4.50
   3 -13  -1    8.20    3.70
   2 -13  -1   -4.90    3.70
   2 -13  -1    1.10    4.40
   2 -13  -1    6.30    4.70
  -2  13   1    4.80    4.40
  -2  13   1    5.20    3.90
   1 -13  -1    4.60    5.70
   1 -13  -1    1.20    3.90
   1 -13  -1   -0.40    4.40
  -1  13   1    4.40    4.30
  -1  13   1    6.70    4.70
   0 -13  -1    4.10    5.00
   0 -13  -1   11.70    5.50
   0  13   1    3.30    5.40
   0  13   1    4.10    4.70
   0  13   1    2.30    2.00
  -1 -13  -1    5.90    5.40
  -1 -13  -1    0.10    5.90
   1  13   1    0.40    2.10
  -2 -13  -1    0.80    5.00
  -2 -13  -1    3.80    6.30
   2  13   1   -1.10    3.70
   2  13   1    0.80    2.30
   2  13   1   -1.90    3.90
  -3 -13  -1   -8.10    5.70
  -3 -13  -1    6.90   10.50
   3  13   1    6.70    3.30
   3  13   1    3.80    4.90
  -4 -13  -1   23.60    9.70
  -4 -13  -1   25.40    9.20
   4  13   1   15.90    6.00
   4  13   1   22.00    6.00
   4  13   1   12.60    5.80
   3 -14  -1    3.20    4.40
   3 -14  -1   -3.70    5.30
   3 -14  -1    5.90    6.10
  -3  14   1    2.60    8.00
   2 -14  -1   -5.00    4.80
   2 -14  -1   -8.80    4.40
   2 -14  -1   -2.20    4.20
  -2  14   1   -4.60    4.00
  -2  14   1   -3.40    3.40
   1 -14  -1    4.30    5.60
   1 -14  -1   19.70    8.40
   1 -14  -1   10.80    7.50
  -1  14   1   19.70    6.70
  -1  14   1   17.30    6.10
   0 -14  -1   -0.10    5.00
   0 -14  -1    5.30   11.30
   0  14   1    4.90    4.70
   0  14   1   -0.70    5.20
  -1 -14  -1    4.40    5.90
   1  14   1    4.50    5.80
  -2 -14  -1   -0.50    5.40
  -2 -14  -1    2.40    6.10
   2  14   1    4.30    3.00
   1  14  -2  -11.00    6.70
   1  14  -2    6.50    5.20
  -1 -14   2    8.50    6.80
  -1 -14   2   16.30    6.80
   0  14  -2    0.10    4.90
   0  14  -2   -1.50    4.30
   0 -14   2   -2.20    4.60
   0 -14   2    7.10    5.20
  -1  14  -2    4.90    5.10
  -1  14  -2    1.70    5.30
   1 -14   2   11.60    6.30
   1 -14   2   13.60    7.00
  -2  14  -2   72.69   11.80
   2 -14   2   54.89   10.80
   3 -14   2   13.10    5.50
   3 -14   2   12.60    7.20
   4  13  -2    9.80    5.30
   4  13  -2    7.50    5.10
   4  13  -2    2.60    3.20
  -4 -13   2    4.50    6.30
  -4 -13   2   -8.50    6.90
   3  13  -2   41.40    8.00
   3  13  -2   49.80    7.60
   3  13  -2   41.10    8.30
  -3 -13   2   45.60   11.00
  -3 -13   2   42.80   10.10
   2  13  -2   13.90    7.70
   2  13  -2    4.10    4.60
   2  13  -2   14.70    3.60
  -2 -13   2   13.70    6.00
  -2 -13   2   11.70    6.70
   1  13  -2   48.60    4.80
  -1 -13   2   41.70    9.20
  -1 -13   2   46.10    9.60
   0  13  -2   -0.70    2.70
   0  13  -2    3.70    3.70
   0 -13   2   -0.60    3.70
   0 -13   2   -8.20    4.20
  -1  13  -2    4.50    4.50
  -1  13  -2    7.40    5.40
   1 -13   2    2.00    4.60
   1 -13   2    5.10    4.20
  -2  13  -2   -2.00    4.00
  -2  13  -2    1.50    4.60
   2 -13   2    0.40    6.40
   2 -13   2   -1.90    3.80
   2 -13   2   -1.50    4.10
  -3  13  -2    0.10    4.30
   3 -13   2   10.50    7.20
   3 -13   2    7.20    5.00
   3 -13   2   -1.20    4.10
  -4  13  -2    5.50    5.20
  -4  13  -2    5.30    3.90
   4 -13   2    2.00    5.00
   4 -13   2    6.50    3.90
  -5  13  -2   -3.20    4.00
  -5  13  -2   -3.50    3.80
   5 -13   2   -1.70    4.00
   6  12  -2   11.90    5.30
   6  12  -2   13.20    8.30
   6  12  -2    8.60    8.20
   5  12  -2   -1.50    3.30
   5  12  -2   -4.10    3.40
   5  12  -2   -8.60    3.00
  -5 -12   2    3.40    6.40
   4  12  -2    1.40    3.60
   4  12  -2    4.50    4.00
   4  12  -2    1.70    3.40
  -4 -12   2   12.30   12.30
  -4 -12   2   14.00    5.90
   3  12  -2   12.50    5.00
   3  12  -2   11.90    5.80
   3  12  -2    9.70    3.60
  -3 -12   2   14.60    7.80
  -3 -12   2   20.80    6.90
   2  12  -2   37.00    8.30
   2  12  -2   34.60    5.50
   2  12  -2   27.50    7.20
  -2 -12   2   19.70    5.80
  -2 -12   2   21.90    7.40
   1  12  -2   -0.90    3.40
   1  12  -2    3.20    2.80
   1  12  -2    0.10    2.20
  -1 -12   2    5.10    3.60
  -1 -12   2    6.10    5.30
   0  12  -2   38.20    3.80
   0  12  -2   33.70    7.30
   0  12  -2   39.60    8.50
   0 -12   2   38.70    9.20
   0 -12   2   36.40    7.20
  -1  12  -2    4.70    3.10
  -1  12  -2    2.10    3.20
   1 -12   2    1.10    2.80
   1 -12   2    5.60    4.20
  -2  12  -2   11.00    4.50
  -2  12  -2    6.50    3.70
   2 -12   2    9.30    3.70
   2 -12   2    8.80    3.50
   2 -12   2    1.50    5.30
  -3  12  -2    6.00    3.80
  -3  12  -2    8.00    4.20
   3 -12   2    3.80    4.00
   3 -12   2   10.60    3.70
   3 -12   2    5.90    5.10
  -4  12  -2   24.00    6.40
  -4  12  -2   18.90    5.60
   4 -12   2   32.60    6.50
   4 -12   2   26.40    8.10
   4 -12   2   28.50    6.30
  -5  12  -2    3.50    3.50
  -5  12  -2    0.60    3.10
   5 -12   2   -6.50    3.10
   5 -12   2    0.60    4.50
   5 -12   2    1.30    3.00
  -6  12  -2   31.80    6.90
  -6  12  -2   26.10    6.70
   6 -12   2   18.00    8.50
   6 -12   2   28.20    5.60
   6 -12   2   24.60    6.50
   7  11  -2    6.60    5.10
   7  11  -2    8.30    4.50
   7  11  -2   -0.90    4.20
  -7 -11   2   -3.80    6.30
   6  11  -2   -1.60    2.70
   6  11  -2   -4.10    2.50
   6  11  -2   -2.40    3.60
   6  11  -2   -0.10    3.10
  -6 -11   2   -1.10    5.30
   5  11  -2  100.29   10.30
   5  11  -2  109.09   10.80
   5  11  -2   89.09    9.80
  -5 -11   2   96.19   15.30
   4  11  -2   31.60    6.30
   4  11  -2   25.50    6.10
   4  11  -2   36.00    6.20
  -4 -11   2   28.10    8.50
   3  11  -2  201.28   12.50
   3  11  -2  192.28   14.40
   3  11  -2  215.78   14.90
  -3 -11   2  174.18   15.80
  -3 -11   2  205.68   17.90
   2  11  -2   -1.20    2.40
   2  11  -2   -1.10    1.90
  -2 -11   2   -2.00    2.00
   1  11  -2    3.50    3.20
   1  11  -2    0.90    2.00
   1  11  -2    5.20    2.80
  -1 -11   2    1.10    3.00
  -1 -11   2    4.20    3.90
   0  11  -2   17.30    4.20
   0  11  -2   11.30    2.60
   0  11  -2   10.70    3.60
   0 -11   2   21.30    5.90
   0 -11   2    3.70    3.50
  -1  11  -2    3.20    2.80
  -1  11  -2    3.20    3.10
   1 -11   2    6.60    3.40
   1 -11   2    6.30    4.30
  -2  11  -2   12.40    4.00
   2 -11   2    4.20    3.70
   2 -11   2   14.20    4.40
   2 -11   2   16.50    5.00
  -3  11  -2   35.70    6.60
  -3  11  -2   31.80    6.50
   3 -11   2   24.70    6.00
   3 -11   2   28.60    6.70
   3 -11   2   47.20    9.60
  -4  11  -2   -1.40    2.50
   4 -11   2   -4.40    3.10
   4 -11   2   -2.80    1.70
  -5  11  -2    1.50    3.80
  -5  11  -2    1.40    2.00
   5 -11   2    8.80    3.70
   5 -11   2    2.60    4.90
   5 -11   2    0.50    2.50
  -6  11  -2   -2.90    2.30
  -6  11  -2    4.50    4.10
   6 -11   2    6.60    4.60
   6 -11   2   -6.10    2.90
  -7  11  -2    8.80    3.60
   7 -11   2    3.60    5.00
   7 -11   2    4.20    4.20
   7 -11   2    4.90    4.90
   8  10  -2   14.30    5.20
   8  10  -2   16.50    5.90
  -8 -10   2   16.40    8.20
   7  10  -2   18.20    3.20
   7  10  -2   10.70    4.10
   7  10  -2   15.30    6.50
   7  10  -2   23.30    4.00
   6  10  -2   13.30    4.00
   6  10  -2   17.40    3.90
   6  10  -2   11.30    4.70
   6  10  -2   18.40    5.10
  -6 -10   2   11.20    6.20
   5  10  -2    2.50    3.30
   5  10  -2   13.70    4.20
   5  10  -2    8.70    3.70
  -5 -10   2    5.50    5.00
   4  10  -2    2.70    2.30
   4  10  -2    6.30    3.60
   4  10  -2    7.20    3.60
  -4 -10   2    0.70    3.80
   3  10  -2   21.80    5.40
   3  10  -2   25.00    4.90
   3  10  -2   18.50    5.30
  -3 -10   2   24.70    7.90
   2  10  -2    9.40    3.80
   2  10  -2    7.30    4.20
   2  10  -2    5.80    2.50
  -2 -10   2    4.50    3.80
  -2 -10   2    1.50    2.70
   1  10  -2  133.39   10.80
   1  10  -2  142.59    8.70
   1  10  -2  124.59   11.10
  -1 -10   2  105.89   11.90
  -1 -10   2  129.89   11.20
   0  10  -2   38.00    6.90
   0  10  -2   46.00    4.40
   0  10  -2   45.80    7.70
   0 -10   2   34.60    7.00
   0 -10   2   37.40    8.70
  -1  10  -2   -4.90    1.70
  -1  10  -2   -0.10    2.30
   1 -10   2   -2.30    2.80
   1 -10   2    0.90    1.70
  -2  10  -2    0.10    3.10
  -2  10  -2    3.80    2.60
   2 -10   2    4.40    3.10
   2 -10   2    3.20    2.80
  -3  10  -2    1.70    2.10
  -3  10  -2    1.70    2.70
   3 -10   2    2.70    2.90
   3 -10   2    1.20    2.20
   3 -10   2    5.10    3.90
  -4  10  -2   -3.60    1.70
  -4  10  -2    0.10    1.80
   4 -10   2   -0.70    1.70
   4 -10   2    1.40    2.50
   4 -10   2   -1.80    2.50
  -5  10  -2   42.90    7.10
  -5  10  -2   38.90    7.40
   5 -10   2   50.29    6.50
   5 -10   2   25.70    6.00
   5 -10   2   36.30    8.50
  -6  10  -2    4.50    3.60
  -6  10  -2    2.50    2.80
   6 -10   2    0.00    4.40
   6 -10   2    6.60    6.00
   6 -10   2    8.00    3.10
  -7  10  -2   -2.80    2.10
  -7  10  -2   -2.70    2.80
   7 -10   2   -2.10    2.60
   7 -10   2    5.90    5.90
   7 -10   2   -1.40    2.80
  -8  10  -2   -2.20    3.20
  -8  10  -2   -4.30    1.90
   8 -10   2   -4.70    4.10
   9   9  -2    1.90    3.50
  -9  -9   2   -7.80    6.00
   8   9  -2    3.70    3.30
  -8  -9   2    2.70    8.50
   7   9  -2    1.60    1.80
   7   9  -2   -5.60    3.70
   7   9  -2    1.60    1.70
  -7  -9   2   -6.60    4.50
   6   9  -2   69.39    5.90
   6   9  -2   70.59    8.50
   6   9  -2   78.59    9.90
  -6  -9   2   61.59   12.20
   5   9  -2   98.99   11.50
   5   9  -2  106.99    9.30
   5   9  -2  109.89    9.90
  -5  -9   2   99.49   15.30
   4   9  -2  154.08   12.10
   4   9  -2  196.68   12.70
   4   9  -2  181.48   12.40
  -4  -9   2  197.98   16.30
   3   9  -2   28.10    5.60
   3   9  -2   18.60    4.50
   3   9  -2   25.80    5.80
  -3  -9   2   25.00    7.70
   2   9  -2   55.99    7.00
   2   9  -2   52.69    6.60
   2   9  -2   51.19    5.70
  -2  -9   2   48.10    8.20
  -2  -9   2   58.99   10.50
   1   9  -2   55.29    6.80
   1   9  -2   65.89    5.70
   1   9  -2   65.09    7.60
  -1  -9   2   55.69    9.50
  -1  -9   2   57.89    9.30
   0   9  -2   99.99    9.30
   0   9  -2   83.09    8.60
   0   9  -2   89.49    5.80
   0  -9   2   91.99    9.80
   0  -9   2   86.79    9.60
  -1   9  -2   47.60    7.30
  -1   9  -2   46.70    7.50
   1  -9   2   46.20    8.30
   1  -9   2   54.19    8.50
  -2   9  -2   26.70    5.70
  -2   9  -2   31.40    5.90
   2  -9   2   25.80    5.60
   2  -9   2   28.70    6.10
  -3   9  -2    2.60    2.40
  -3   9  -2    3.90    2.70
   3  -9   2    8.70    3.40
   3  -9   2    2.10    3.80
  -4   9  -2   26.20    5.40
  -4   9  -2   31.70    5.80
   4  -9   2   20.40    5.80
   4  -9   2   24.20    5.20
  -5   9  -2    2.70    2.40
  -5   9  -2    2.60    2.50
   5  -9   2    3.50    2.70
   5  -9   2    1.70    1.70
   5  -9   2    1.60    2.20
   5  -9   2    4.20    4.20
  -6   9  -2   55.09    6.90
  -6   9  -2   42.00    6.20
   6  -9   2   38.80    6.00
   6  -9   2   33.30    6.70
   6  -9   2   34.50    8.10
   6  -9   2   53.99    6.80
  -7   9  -2   31.10    5.50
  -7   9  -2   30.20    5.80
   7  -9   2   23.50    6.00
   7  -9   2   29.60    4.60
   7  -9   2   26.90    7.30
   7  -9   2   36.10    6.00
  -8   9  -2   15.10    3.70
  -8   9  -2   14.80    4.50
  -9   9  -2   -4.10    3.50
   9  -9   2    3.40    6.00
   9   8  -2    0.60    3.10
   9   8  -2   -0.40    4.50
   8   8  -2    6.40    4.50
   8   8  -2    8.40    3.50
  -8  -8   2   22.90    8.50
   7   8  -2   -0.70    2.10
   7   8  -2   -1.40    2.00
   7   8  -2   -1.50    2.10
   7   8  -2   -1.60    1.20
  -7  -8   2    2.80    3.60
   6   8  -2    5.70    2.70
   6   8  -2    9.10    3.20
   6   8  -2    5.90    3.00
   6   8  -2   10.20    2.30
  -6  -8   2    5.40    4.40
   5   8  -2  179.58   11.40
   5   8  -2  200.78   13.20
   5   8  -2  164.18   11.70
   4   8  -2    4.70    3.10
   4   8  -2    0.30    2.20
   4   8  -2    3.70    2.70
  -4  -8   2   -0.90    3.10
   3   8  -2   45.30    5.50
   3   8  -2   47.40    6.00
   3   8  -2   44.00    7.20
  -3  -8   2   48.20    9.20
   2   8  -2   35.90    5.40
  -2  -8   2   29.80    6.90
   1   8  -2  111.99    7.10
   1   8  -2  122.19   11.00
   1   8  -2  119.29    9.70
  -1  -8   2  118.09   10.60
  -1  -8   2  136.09   16.70
   0   8  -2  173.88    8.00
   0   8  -2  174.88   11.30
   0   8  -2  175.68   11.50
   0  -8   2  164.18   11.50
   0  -8   2  162.48   12.30
   0  -8   2  166.88   12.10
  -1   8  -2  459.65   20.30
  -1   8  -2  458.15   19.70
   1  -8   2  463.65   20.90
   1  -8   2  469.55   20.20
   1  -8   2  441.26   20.70
  -2   8  -2  125.99    9.50
   2  -8   2  124.59   10.00
   2  -8   2  160.38   16.70
   2  -8   2  122.09    9.40
   2  -8   2  120.19    9.70
  -3   8  -2   55.89    8.70
  -3   8  -2   59.39    6.40
  -3   8  -2   61.89    6.70
   3  -8   2   58.39   11.90
   3  -8   2   52.89    6.70
   3  -8   2   59.19    8.10
   3  -8   2   59.49    7.10
   3  -8   2   54.99    6.50
  -4   8  -2   63.09    6.30
  -4   8  -2   56.89    6.60
   4  -8   2   55.29    7.00
   4  -8   2   51.99   10.80
   4  -8   2   56.99    6.20
   4  -8   2   68.89    8.70
   4  -8   2   58.79    6.60
  -5   8  -2   46.10    5.80
  -5   8  -2   43.10    6.90
   5  -8   2   39.50    5.20
   5  -8   2   41.40    9.80
   5  -8   2   49.99    5.90
   5  -8   2   40.20    6.90
   5  -8   2   57.69   11.40
  -6   8  -2    3.30    2.10
  -6   8  -2    4.90    3.40
   6  -8   2    0.90    2.40
   6  -8   2    2.80    4.70
   6  -8   2   -1.80    2.40
   6  -8   2   -7.20    2.60
   6  -8   2   -2.80    2.00
  -7   8  -2   13.50    3.10
  -7   8  -2   13.80    3.40
   7  -8   2   11.20    4.40
   7  -8   2   20.20    4.10
   7  -8   2   14.30    5.80
   7  -8   2   13.50    4.60
   7  -8   2   15.00    3.30
  -8   8  -2   92.49    8.80
   8  -8   2  111.79   13.80
   8  -8   2   86.79   10.20
  -9   8  -2   -1.50    3.50
   9  -8   2   -1.50    4.90
 -10  -7   2   -2.90    6.30
   9   7  -2   -2.10    6.70
  -9  -7   2   -4.30    4.30
   8   7  -2    3.20    2.60
   8   7  -2    3.80    3.80
  -8  -7   2   13.50    6.20
  -8  -7   2   -9.00    3.70
   7   7  -2   22.80    5.20
   7   7  -2   33.20    5.60
   7   7  -2   38.70    7.50
   7   7  -2   27.60    4.60
  -7  -7   2   23.50    6.20
  -7  -7   2   40.50    8.80
   6   7  -2   -0.40    2.00
   6   7  -2   -1.20    1.40
   6   7  -2   -0.40    1.70
   6   7  -2   -0.90    2.60
  -6  -7   2    0.70    3.20
  -6  -7   2    0.90    2.90
   5   7  -2   44.90    5.40
   5   7  -2   44.80    5.80
   5   7  -2   47.30    4.30
   5   7  -2   41.50    7.00
   5   7  -2   49.40    6.60
  -5  -7   2   43.70    6.40
  -5  -7   2   37.50    7.70
   4   7  -2   12.20    4.30
   4   7  -2   15.90    4.20
   4   7  -2   14.20    4.10
   4   7  -2    6.90    2.80
  -4  -7   2    6.30    2.90
  -4  -7   2   10.20    4.10
   3   7  -2   47.70    6.00
   3   7  -2   33.30    5.40
   3   7  -2   35.30    5.60
   3   7  -2   42.60    7.30
  -3  -7   2   34.80    5.50
  -3  -7   2   34.60    6.60
  -3  -7   2   45.90    8.30
   2   7  -2  124.19   10.30
   2   7  -2  121.39    8.70
   2   7  -2  131.59    9.50
  -2  -7   2  128.69   11.20
  -2  -7   2  110.09    8.90
  -2  -7   2  125.89    9.60
   1   7  -2   63.69    6.70
   1   7  -2   57.89    7.00
   1   7  -2   74.69    6.80
   1   7  -2   67.09    5.20
  -1  -7   2   72.89    7.10
  -1  -7   2   67.79    6.90
  -1  -7   2   78.39    8.40
   0   7  -2   29.40    3.00
   0   7  -2   25.70    4.80
   0   7  -2   31.50    5.10
   0   7  -2   23.40    5.00
   0  -7   2   32.70    5.80
   0  -7   2   25.30    5.30
   0  -7   2   26.80    4.90
   0  -7   2   36.30    6.50
  -1   7  -2    9.30    3.00
  -1   7  -2   13.80    4.10
  -1   7  -2   16.30    4.20
   1  -7   2   15.40    4.40
   1  -7   2   15.60    4.40
   1  -7   2   10.40    3.20
  -2   7  -2    9.50    3.30
  -2   7  -2    5.10    3.00
  -2   7  -2    9.60    3.60
  -2   7  -2   14.00    3.40
   2  -7   2    4.90    2.50
   2  -7   2   14.30    3.30
   2  -7   2    9.40    3.20
   2  -7   2   11.00    3.30
  -3   7  -2  605.04   25.10
  -3   7  -2  655.43   22.50
  -3   7  -2  578.04   22.10
  -3   7  -2  611.04   25.80
   3  -7   2  598.54   22.30
   3  -7   2  572.14   21.80
   3  -7   2  612.14   26.90
   3  -7   2  586.94   23.00
   3  -7   2  561.04   25.10
  -4   7  -2   64.99    8.10
  -4   7  -2   61.79    6.40
  -4   7  -2   64.49    6.30
   4  -7   2   60.09    9.70
   4  -7   2   71.59    8.30
   4  -7   2   56.99    6.10
   4  -7   2   62.59    6.90
   4  -7   2   63.59    6.40
  -5   7  -2  109.39    8.50
  -5   7  -2  116.69    8.10
   5  -7   2  117.79    8.30
   5  -7   2  101.89   10.80
   5  -7   2  117.99   11.40
   5  -7   2  111.39    8.20
  -6   7  -2   31.70    5.50
  -6   7  -2   34.50    4.40
   6  -7   2   29.10    6.00
   6  -7   2   34.50    8.00
   6  -7   2   29.10    4.50
   6  -7   2   25.80    4.70
   6  -7   2   32.00    6.10
  -7   7  -2   31.30    4.10
  -7   7  -2   34.20    5.90
   7  -7   2   40.90    8.70
   7  -7   2   28.90    4.40
   7  -7   2   23.10    5.20
  -8   7  -2   11.60    3.50
   8  -7   2   10.50    4.90
   8  -7   2    6.40    2.20
   8  -7   2    3.60    3.70
  -9   7  -2   -2.50    3.30
   9  -7   2   -3.40    4.10
 -10   7  -2    3.20    4.90
  10  -7   2   15.40    7.00
  10   6  -2  116.69   13.30
 -10  -6   2  116.19   15.40
   9   6  -2    2.80    5.20
  -9  -6   2   19.90    5.90
   8   6  -2   -2.50    1.80
   8   6  -2   -0.10    2.30
   8   6  -2    0.90    2.40
  -8  -6   2   -0.70    3.30
   7   6  -2   10.60    4.10
   7   6  -2    6.60    2.90
   7   6  -2    4.90    2.70
  -7  -6   2   12.30    5.10
  -7  -6   2   10.40    5.30
   6   6  -2  451.65   19.50
   6   6  -2  498.55   22.70
   6   6  -2  480.35   17.70
   6   6  -2  467.85   14.80
   6   6  -2  489.25   18.80
  -6  -6   2  457.35   22.10
  -6  -6   2  490.55   24.90
   5   6  -2    2.60    2.00
   5   6  -2    4.10    2.70
   5   6  -2    4.70    2.50
   5   6  -2   -1.80    1.70
   5   6  -2   -1.20    1.10
  -5  -6   2    1.90    2.00
   4   6  -2    5.60    2.30
   4   6  -2    0.30    2.00
   4   6  -2    2.90    2.70
   4   6  -2    4.10    2.20
  -4  -6   2    3.80    1.60
  -4  -6   2    2.00    1.80
  -4  -6   2    2.50    2.90
   3   6  -2    4.80    2.20
   3   6  -2    7.40    2.80
   3   6  -2    4.40    2.00
   3   6  -2    1.90    1.90
  -3  -6   2    5.00    3.40
  -3  -6   2    5.60    2.50
  -3  -6   2    3.60    2.40
   2   6  -2  289.27   15.50
   2   6  -2  340.57   14.30
   2   6  -2  316.57   14.40
   2   6  -2  322.37   13.20
  -2  -6   2  350.96   17.50
  -2  -6   2  293.37   14.50
  -2  -6   2  307.77   14.60
   1   6  -2   78.89    6.70
   1   6  -2   69.29    6.10
   1   6  -2   72.19    5.10
   1   6  -2   74.69    7.30
  -1  -6   2   71.69    7.50
  -1  -6   2   67.49    6.50
  -1  -6   2   73.49    6.60
   0   6  -2   24.50    4.70
   0   6  -2   22.40    2.40
   0   6  -2   21.60    4.00
   0   6  -2   15.30    4.30
   0  -6   2   16.40    3.50
   0  -6   2   24.50    4.40
   0  -6   2   18.30    3.90
   0  -6   2   15.80    4.10
  -1   6  -2   19.00    3.90
  -1   6  -2   20.30    3.90
  -1   6  -2   25.50    5.40
   1  -6   2   23.60    4.70
   1  -6   2   16.30    3.50
   1  -6   2   20.40    4.00
   1  -6   2   23.60    4.20
  -2   6  -2   65.99    6.80
  -2   6  -2   72.29    6.30
  -2   6  -2   58.19    6.60
  -2   6  -2   73.09    6.10
   2  -6   2   67.69    6.50
   2  -6   2   61.19    6.00
   2  -6   2   78.69    6.60
   2  -6   2   66.99    6.10
  -3   6  -2   -0.20    1.70
  -3   6  -2    2.20    1.60
  -3   6  -2    0.00    1.80
  -3   6  -2    1.50    1.50
   3  -6   2    4.80    2.10
   3  -6   2   -1.00    1.50
   3  -6   2    2.20    1.30
   3  -6   2    2.80    2.00
  -4   6  -2   11.00    3.20
  -4   6  -2    7.00    3.10
  -4   6  -2    3.80    2.80
  -4   6  -2    8.20    2.60
   4  -6   2    6.40    2.50
   4  -6   2    6.10    2.30
   4  -6   2    6.50    2.40
   4  -6   2    3.30    2.30
   4  -6   2    7.70    3.80
  -5   6  -2   11.90    3.90
  -5   6  -2   12.20    2.90
  -5   6  -2   13.30    3.70
  -5   6  -2   12.80    3.90
   5  -6   2   15.50    4.00
   5  -6   2   14.90    4.70
   5  -6   2    9.40    2.90
   5  -6   2   15.20    3.20
   5  -6   2   14.20    3.30
   5  -6   2   15.00    1.50
  -6   6  -2  235.48   12.10
   6  -6   2  242.08   16.30
   6  -6   2  231.38   12.30
   6  -6   2  195.78   13.20
   6  -6   2  217.68   11.00
   6  -6   2  216.78    8.30
   6  -6   2  241.58   12.20
  -7   6  -2    2.70    2.10
   7  -6   2    1.20    1.70
   7  -6   2   -0.50    2.20
   7  -6   2    5.40    2.90
   7  -6   2    4.30    2.30
   7  -6   2    4.50    2.10
   8  -6   2  123.59   12.60
   8  -6   2   99.89    7.50
   8  -6   2  101.99    7.00
  -9   6  -2   12.20    4.10
   9  -6   2   16.00    5.90
   9  -6   2   10.10    3.20
 -10   6  -2   15.60    5.60
  10  -6   2    9.00    4.10
  10  -6   2   14.60    6.50
  10   5  -2   -6.80    3.30
 -10  -5   2    1.60    4.90
   9   5  -2   39.10    8.40
  -9  -5   2   50.39    9.20
  -9  -5   2   36.00    4.50
   8   5  -2   12.40    4.50
   8   5  -2   13.20    2.50
  -8  -5   2   19.80    4.00
  -8  -5   2   14.90    5.40
   7   5  -2   74.19    5.80
   7   5  -2   57.09   10.40
   7   5  -2   81.79    5.90
  -7  -5   2   77.79    6.60
  -7  -5   2   84.89    9.70
   6   5  -2   12.40    4.20
   6   5  -2    8.10    2.10
   6   5  -2    6.10    1.70
   6   5  -2    6.40    2.30
  -6  -5   2    5.50    3.50
  -6  -5   2    6.30    2.60
  -6  -5   2   12.30    3.30
   5   5  -2   16.10    4.10
   5   5  -2   16.60    3.30
   5   5  -2   23.50    4.50
   5   5  -2   18.60    2.70
  -5  -5   2   12.90    4.30
  -5  -5   2   19.50    3.90
  -5  -5   2   19.10    4.40
   4   5  -2   71.09    6.60
   4   5  -2   83.09    7.20
   4   5  -2   82.69    5.20
   4   5  -2   93.09    7.60
  -4  -5   2   70.99    6.70
  -4  -5   2   76.49    6.40
  -4  -5   2   97.39    9.00
   3   5  -2    4.30    2.10
   3   5  -2    2.80    1.70
   3   5  -2    4.40    1.70
   3   5  -2    2.40    1.40
  -3  -5   2    2.90    1.80
  -3  -5   2    4.10    1.90
  -3  -5   2    2.40    2.50
  -3  -5   2    3.10    1.70
   2   5  -2    3.30    1.90
   2   5  -2    4.30    1.80
   2   5  -2    5.80    2.30
   2   5  -2    2.80    1.90
  -2  -5   2    1.50    2.10
  -2  -5   2    2.60    1.30
  -2  -5   2    2.90    1.80
  -2  -5   2    3.50    1.70
   1   5  -2   39.70    4.90
   1   5  -2   34.00    3.40
   1   5  -2   39.10    4.20
   1   5  -2   48.40    4.80
  -1  -5   2   33.30    4.20
  -1  -5   2   41.70    6.40
  -1  -5   2   40.20    4.40
   0   5  -2    9.30    2.60
   0   5  -2   12.30    2.00
   0   5  -2   10.30    3.20
   0   5  -2   10.10    2.50
   0  -5   2   11.40    2.50
   0  -5   2   17.60    3.50
   0  -5   2   10.70    2.80
   0  -5   2    7.50    2.90
   0  -5   2   11.30    2.00
  -1   5  -2 4221.08  102.69
  -1   5  -2 4299.77  100.89
  -1   5  -2 4339.17  104.39
  -1   5  -2 4171.38  100.99
   1  -5   2 4265.67  101.49
   1  -5   2 4342.37  101.69
   1  -5   2 4392.26  102.99
   1  -5   2 4262.27   95.19
   1  -5   2 4277.47  101.89
  -2   5  -2 4122.59  103.69
  -2   5  -2 4398.66  100.89
  -2   5  -2 4372.96  103.99
  -2   5  -2 4222.58  101.49
   2  -5   2 4195.18  101.79
   2  -5   2 4361.56  101.99
   2  -5   2 4329.17  101.89
   2  -5   2 4255.77  114.89
   2  -5   2 4330.57  101.69
  -3   5  -2 3141.29   82.09
  -3   5  -2 3292.37   82.09
  -3   5  -2 3248.07   79.09
  -3   5  -2 3258.77   78.29
   3  -5   2 3173.98   79.09
   3  -5   2 3307.37   80.29
   3  -5   2 3352.26   84.79
   3  -5   2 3358.66   79.89
   3  -5   2 3201.38   79.29
  -4   5  -2  117.39    8.70
  -4   5  -2  121.59    9.40
  -4   5  -2  124.79    7.10
  -4   5  -2  125.29    7.90
   4  -5   2  119.69   10.00
   4  -5   2  123.99    7.80
   4  -5   2  135.09    8.90
   4  -5   2  131.49    8.10
   4  -5   2  126.89    4.80
   4  -5   2  121.89    7.80
  -5   5  -2   80.89    5.50
  -5   5  -2   80.29    6.60
  -5   5  -2   72.49    7.20
  -5   5  -2   80.09    8.10
   5  -5   2   80.69    4.60
   5  -5   2   84.69    7.80
   5  -5   2   82.79    6.70
   5  -5   2   70.59    6.00
   5  -5   2   80.39    6.20
   5  -5   2   77.69    8.70
  -6   5  -2   35.30    3.60
  -6   5  -2   29.10    5.10
  -6   5  -2   27.90    5.70
   6  -5   2   23.90    3.90
   6  -5   2   29.30    6.70
   6  -5   2   28.20    4.30
   6  -5   2   30.70    4.00
   6  -5   2   35.10    3.50
  -7   5  -2  194.28   11.40
   7  -5   2  176.78    9.00
   7  -5   2  180.68    8.90
   7  -5   2  176.38    9.00
   7  -5   2  174.18   14.00
   7  -5   2  176.28    9.20
  -8   5  -2   57.09    6.60
   8  -5   2   47.80    9.30
   8  -5   2   43.50    5.40
   8  -5   2   45.00    4.10
  -9   5  -2    2.60    3.00
   9  -5   2    5.90    3.00
   9  -5   2    5.90    4.20
 -10   5  -2   47.00    8.20
  10  -5   2   33.00    9.60
  11  -5   2   -4.90    3.40
  11   4  -2   12.20    6.30
 -11  -4   2   12.60    7.40
  10   4  -2   31.00    8.30
 -10  -4   2   30.80    8.20
   9   4  -2   10.80    4.40
  -9  -4   2    6.00    5.60
  -9  -4   2    3.30    1.40
   8   4  -2   44.70    7.50
  -8  -4   2   46.00    8.20
  -8  -4   2   55.69    4.80
   7   4  -2   -0.60    1.10
   7   4  -2    2.10    1.60
   7   4  -2   -0.50    2.00
  -7  -4   2   -0.40    1.80
  -7  -4   2   -2.90    2.20
  -7  -4   2   -3.50    2.10
   6   4  -2  200.18    9.20
   6   4  -2  201.08    9.20
   6   4  -2  198.78    7.40
   6   4  -2  214.08   13.20
  -6  -4   2  207.98   13.70
  -6  -4   2  199.88   11.80
  -6  -4   2  190.88    9.80
   5   4  -2    5.90    1.90
   5   4  -2    4.50    1.70
   5   4  -2    5.30    1.60
   5   4  -2    5.40    2.80
   5   4  -2    3.00    1.60
  -5  -4   2    6.80    3.10
  -5  -4   2    6.40    2.30
  -5  -4   2    3.20    2.10
  -5  -4   2    6.40    2.20
   4   4  -2  172.28   10.00
   4   4  -2  168.78    9.20
   4   4  -2  166.08    8.00
   4   4  -2  156.18    7.00
   4   4  -2  168.58    8.40
  -4  -4   2  158.18   10.60
  -4  -4   2  141.39    9.20
  -4  -4   2  142.99    8.90
  -4  -4   2  146.39    8.20
   3   4  -2  368.76   15.50
   3   4  -2  401.76   15.50
   3   4  -2  409.66   14.30
   3   4  -2  401.36   14.50
  -3  -4   2  381.46   16.90
  -3  -4   2  413.76   15.70
  -3  -4   2  399.56   14.80
  -3  -4   2  403.46   15.50
   2   4  -2 1914.41   47.70
   2   4  -2 1863.31   47.90
   2   4  -2 1869.61   50.09
   2   4  -2 1894.61   47.70
  -2  -4   2 1967.00   51.59
  -2  -4   2 1832.12   48.60
  -2  -4   2 1911.41   48.00
  -2  -4   2 1901.61   48.40
   1   4  -2 2412.96   59.39
   1   4  -2 2379.26   59.49
   1   4  -2 2522.25   62.39
   1   4  -2 2460.55   58.09
  -1  -4   2 2505.65   60.29
  -1  -4   2 2315.27   62.09
  -1  -4   2 2490.95   60.19
  -1  -4   2 2422.76   57.99
   0   4  -2 1787.42   44.60
   0   4  -2 1773.02   41.80
   0   4  -2 1762.92   44.50
   0   4  -2 1698.03   46.60
   0  -4   2 1711.83   44.80
   0  -4   2 1742.33   41.50
   0  -4   2 1773.62   46.60
   0  -4   2 1770.42   44.90
   0  -4   2 1763.22   45.00
  -1   4  -2  188.88   10.10
  -1   4  -2  202.78    9.70
  -1   4  -2  201.08    9.10
  -1   4  -2  198.38    8.90
   1  -4   2  201.98    9.30
   1  -4   2  192.48    9.70
   1  -4   2  212.28    9.20
   1  -4   2  208.98    9.50
   1  -4   2  215.88    6.40
  -2   4  -2 1660.43   44.40
  -2   4  -2 1642.04   41.70
  -2   4  -2 1644.44   44.30
  -2   4  -2 1687.93   42.40
   2  -4   2 1734.43   46.50
   2  -4   2 1595.74   42.30
   2  -4   2 1595.54   42.30
   2  -4   2 1660.73   37.40
   2  -4   2 1647.34   42.90
   2  -4   2 1585.14   42.50
  -3   4  -2  107.79    7.20
  -3   4  -2  117.39    6.30
  -3   4  -2  106.29    6.60
  -3   4  -2  104.29    7.50
   3  -4   2   96.69    6.20
   3  -4   2   94.09    8.00
   3  -4   2  100.79    6.50
   3  -4   2  103.59    7.00
   3  -4   2  106.79    6.70
  -4   4  -2  315.57   13.80
  -4   4  -2  282.47   14.10
  -4   4  -2  307.77   11.20
   4  -4   2  290.97   11.90
   4  -4   2  302.97   12.70
   4  -4   2  314.37   10.30
   4  -4   2  306.67   15.70
   4  -4   2  305.37   14.20
   4  -4   2  316.57   12.60
  -5   4  -2 1147.79   29.10
  -5   4  -2 1047.50   33.30
  -5   4  -2 1105.59   32.00
  -5   4  -2 1156.78   37.70
  -5   4  -2 1085.69   37.80
   5  -4   2 1126.79   31.10
   5  -4   2 1139.39   37.70
   5  -4   2 1079.49   31.30
   5  -4   2 1098.89   29.60
   5  -4   2 1128.69   32.00
  -6   4  -2  576.14   20.90
  -6   4  -2  589.54   26.80
   6  -4   2  583.04   19.10
   6  -4   2  592.94   20.00
   6  -4   2  588.14   19.40
   6  -4   2  563.34   18.20
  -7   4  -2  268.77   13.90
   7  -4   2  269.27    9.90
   7  -4   2  253.17   11.40
   7  -4   2  269.07   12.50
   7  -4   2  294.57   17.20
   7  -4   2  281.37   11.40
  -8   4  -2   40.50    6.60
   8  -4   2   34.10    7.80
   8  -4   2   47.40    5.70
  -9   4  -2  126.69   11.50
   9  -4   2  134.69   11.40
   9  -4   2  126.99   13.30
 -10   4  -2   54.79    9.50
  10  -4   2   56.19   10.80
  10  -4   2   79.29    8.20
 -11   4  -2   10.20    5.30
  11  -4   2    0.20    3.60
  11  -4   2   -8.70    4.20
  11   3  -2    4.30    5.40
 -11  -3   2   -6.00    4.90
  10   3  -2   -3.80    2.90
 -10  -3   2   -5.40    3.30
   9   3  -2    6.90    3.50
  -9  -3   2    7.40    3.50
   8   3  -2    0.00    1.90
  -8  -3   2   -0.70    2.30
  -8  -3   2    0.80    1.20
   7   3  -2   57.79    8.40
  -7  -3   2   60.69    6.40
  -7  -3   2   58.79    4.50
  -7  -3   2   53.39    6.80
   6   3  -2  105.19    5.10
   6   3  -2  106.49    8.90
   6   3  -2  117.19    5.40
   6   3  -2  106.89    5.10
  -6  -3   2  119.09    8.40
  -6  -3   2  129.09   12.70
  -6  -3   2  132.79    9.90
  -6  -3   2  118.99    7.40
   5   3  -2  303.67   10.80
   5   3  -2  289.37   10.50
   5   3  -2  304.27   14.80
   5   3  -2  303.07   10.40
  -5  -3   2  298.57   13.20
  -5  -3   2  289.97   11.30
  -5  -3   2  297.27   14.60
   4   3  -2  691.73   23.60
   4   3  -2  690.73   19.70
   4   3  -2  744.63   21.40
   4   3  -2  718.83   20.40
   4   3  -2  715.13   20.10
  -4  -3   2  703.13   22.50
  -4  -3   2  731.93   24.10
  -4  -3   2  719.83   21.20
  -4  -3   2  733.93   24.50
   3   3  -2 1979.50   49.70
   3   3  -2 1931.41   48.20
   3   3  -2 1982.20   48.20
   3   3  -2 1966.30   50.69
   3   3  -2 2017.10   47.50
  -3  -3   2 2020.20   51.19
  -3  -3   2 2007.20   52.19
  -3  -3   2 2026.20   49.90
  -3  -3   2 1958.20   50.79
   2   3  -2 2200.48   53.89
   2   3  -2 2270.87   56.09
   2   3  -2 2266.07   54.19
   2   3  -2 2191.38   54.89
  -2  -3   2 2187.98   56.99
  -2  -3   2 2309.87   57.29
  -2  -3   2 2397.56   55.39
   1   3  -2 1406.46   35.10
   1   3  -2 1379.26   34.70
   1   3  -2 1311.37   36.80
   1   3  -2 1354.46   35.10
  -1  -3   2 1361.86   35.60
  -1  -3   2 1482.45   37.90
  -1  -3   2 1454.35   35.80
  -1  -3   2 1404.86   34.60
  -1   3  -2   29.40    3.20
  -1   3  -2   35.40    3.20
  -1   3  -2   35.10    6.70
   1  -3   2   35.00    3.80
   1  -3   2   33.30    3.20
   1  -3   2   33.50    3.00
   1  -3   2   37.40    3.40
   1  -3   2   37.60    2.30
  -2   3  -2 2932.61   67.49
  -2   3  -2 2827.42   69.39
  -2   3  -2 2800.82   68.89
  -2   3  -2 2885.71   68.19
   2  -3   2 2892.51   71.59
   2  -3   2 3020.10   68.99
   2  -3   2 2930.91   69.09
   2  -3   2 2917.81   67.99
   2  -3   2 2825.92   68.19
  -3   3  -2  456.05   16.00
  -3   3  -2  450.45   13.80
  -3   3  -2  448.56   14.90
  -3   3  -2  475.75   16.70
  -3   3  -2  464.45   18.20
   3  -3   2  442.56   15.80
   3  -3   2  460.95   17.80
   3  -3   2  454.35   14.50
   3  -3   2  437.56   15.00
   3  -3   2  463.75   15.60
  -4   3  -2  687.03   25.20
  -4   3  -2  693.03   18.80
  -4   3  -2  715.13   23.80
  -4   3  -2  699.33   21.20
   4  -3   2  696.73   21.70
   4  -3   2  712.53   20.10
   4  -3   2  664.13   20.70
   4  -3   2  681.53   19.80
  -5   3  -2  145.89    8.90
  -5   3  -2  140.29    8.10
  -5   3  -2  145.79   10.00
  -5   3  -2  133.89   10.20
   5  -3   2  144.79    7.90
   5  -3   2  146.99   10.80
   5  -3   2  142.49    6.70
   5  -3   2  154.88    8.50
   5  -3   2  153.78    7.90
  -6   3  -2 1061.89   37.40
  -6   3  -2 1029.20   31.60
  -6   3  -2 1090.39   43.10
  -6   3  -2 1012.40   35.00
   6  -3   2 1010.40   26.70
   6  -3   2 1018.20   30.30
   6  -3   2 1071.69   29.60
   6  -3   2 1085.89   37.30
   6  -3   2 1074.79   30.90
  -7   3  -2  230.48   12.70
  -7   3  -2  231.88   12.80
   7  -3   2  220.68   10.50
   7  -3   2  236.38   10.20
   7  -3   2  247.88   12.20
   7  -3   2  246.28   16.30
  -8   3  -2   73.49    7.50
   8  -3   2   62.89    4.80
   8  -3   2   52.99   12.10
   8  -3   2   66.89    6.90
  -9   3  -2    1.40    2.40
  -9   3  -2   -3.50    2.00
   9  -3   2    0.60    3.20
   9  -3   2    1.50    2.10
 -10   3  -2   32.20    5.70
  10  -3   2   39.80    6.60
  10  -3   2   26.90    9.30
 -11   3  -2   10.50    5.60
  11  -3   2    9.70    5.10
  11  -3   2   17.50    4.20
  11   2  -2   17.90    7.90
 -11  -2   2    8.50    5.50
  10   2  -2    5.50    4.20
 -10  -2   2    2.80    3.80
   9   2  -2    2.90    3.70
  -9  -2   2    5.30    2.60
   8   2  -2    8.00    3.60
  -8  -2   2    8.50    2.50
  -8  -2   2    6.60    3.00
   7   2  -2   14.30    4.00
  -7  -2   2    9.20    1.80
  -7  -2   2   11.50    3.00
  -7  -2   2   12.80    3.70
   6   2  -2   14.30    3.80
  -6  -2   2   12.50    3.50
  -6  -2   2    5.90    2.50
  -6  -2   2   13.10    2.10
  -6  -2   2   10.30    3.20
  -6  -2   2   12.00    3.60
  -6  -2   2    9.90    3.60
   5   2  -2 2548.25   67.19
   5   2  -2 2655.43   61.49
  -5  -2   2 2633.04   67.69
  -5  -2   2 2641.64   61.59
  -5  -2   2 2742.43   66.39
  -5  -2   2 2566.04   70.49
  -5  -2   2 2560.34   64.19
   4   2  -2 1268.37   32.30
   4   2  -2 1255.07   30.70
   4   2  -2 1289.77   30.90
   4   2  -2 1339.27   36.60
  -4  -2   2 1277.27   32.40
  -4  -2   2 1264.07   38.70
  -4  -2   2 1284.47   36.40
  -4  -2   2 1337.77   35.70
   3   2  -2 3308.57   79.69
   3   2  -2 3476.95   79.69
   3   2  -2 3435.86   78.79
   3   2  -2 3548.94   82.99
  -3  -2   2 3519.45   80.79
  -3  -2   2 3616.24   83.09
  -3  -2   2 3460.15   80.09
  -3  -2   2 3619.84   82.59
   2   2  -2 1107.99   28.30
   2   2  -2 1078.79   27.30
   2   2  -2 1077.49   27.40
   2   2  -2 1133.69   29.30
   2   2  -2 1099.19   26.90
  -2  -2   2 1108.69   27.90
  -2  -2   2 1107.99   29.40
  -2  -2   2 1104.59   27.80
  -2  -2   2 1056.79   28.80
   1   2  -2 1041.70   27.20
   1   2  -2 1142.29   28.50
   1   2  -2 1064.69   26.90
   1   2  -2 1078.89   26.50
  -1  -2   2 1108.19   27.20
  -1  -2   2 1053.69   27.10
  -1  -2   2 1038.40   27.10
  -1  -2   2 1098.59   28.60
   0   2  -2 2058.19   46.40
   0   2  -2 2019.70   46.80
   0   2  -2 1945.11   48.10
   0   2  -2 2016.70   46.60
   0  -2   2 1898.61   45.40
   0  -2   2 1949.70   47.90
   0  -2   2 2045.30   47.00
   0  -2   2 1950.70   46.80
   0  -2   2 2034.90   46.10
  -1   2  -2 3753.52   86.69
  -1   2  -2 3745.73   88.39
   1  -2   2 4064.99   88.49
  -2   2  -2  926.81   23.10
  -2   2  -2  955.80   24.90
  -2   2  -2  923.11   26.60
  -2   2  -2  892.61   24.10
  -2   2  -2  961.30   25.30
   2  -2   2  946.11   24.40
   2  -2   2  930.81   26.40
   2  -2   2  881.81   24.30
   2  -2   2  888.31   23.40
   2  -2   2  910.81   24.90
  -3   2  -2   53.09    4.30
  -3   2  -2   62.89    5.00
  -3   2  -2   65.99    5.60
  -3   2  -2   77.39    4.90
   3  -2   2   63.49    5.60
   3  -2   2   63.49    3.70
   3  -2   2   61.59    4.60
  -4   2  -2 1112.59   31.90
  -4   2  -2 1054.59   29.70
  -4   2  -2 1067.29   33.10
  -4   2  -2 1061.99   30.40
   4  -2   2 1087.19   26.80
   4  -2   2 1127.09   33.30
   4  -2   2 1078.29   30.20
   4  -2   2 1050.39   28.60
  -5   2  -2  363.36   14.90
  -5   2  -2  377.86   16.60
  -5   2  -2  400.36   16.90
  -5   2  -2  372.96   17.40
   5  -2   2  377.16   14.50
   5  -2   2  385.56   13.50
   5  -2   2  387.16   14.70
   5  -2   2  376.86   10.90
   5  -2   2  374.16   17.50
  -6   2  -2   25.50    4.50
  -6   2  -2   18.80    5.00
  -6   2  -2   17.40    4.10
  -6   2  -2   22.40    4.20
   6  -2   2   30.40    3.80
   6  -2   2   24.60    5.60
   6  -2   2   22.20    4.20
   6  -2   2   27.20    3.30
  -7   2  -2   23.30    5.20
  -7   2  -2   25.30    5.00
   7  -2   2   31.90    6.90
   7  -2   2   24.50    3.80
   7  -2   2   27.00    3.50
   7  -2   2   21.60    4.30
  -8   2  -2    8.60    2.30
  -8   2  -2    1.10    1.80
   8  -2   2    0.30    1.60
   8  -2   2    0.70    2.00
   8  -2   2   -0.40    1.40
  -9   2  -2    0.90    2.40
   9  -2   2    3.60    2.80
   9  -2   2    0.90    2.80
 -10   2  -2    6.00    4.30
  10  -2   2    9.90    3.70
  10  -2   2    2.40    3.70
 -11   2  -2    5.40    5.50
  11  -2   2    8.00    4.40
  11  -2   2    7.30    5.10
  11   1  -2    6.80    5.30
 -11  -1   2    4.90    4.30
  10   1  -2    8.40    5.00
 -10  -1   2   19.60    5.70
   9   1  -2    3.60    2.20
  -9  -1   2   -2.80    2.30
   8   1  -2   37.50    6.90
  -8  -1   2   50.09    6.30
  -7  -1   2  109.39    8.40
  -7  -1   2  107.09    7.80
   6   1  -2  345.47   16.10
  -6  -1   2  356.56   14.10
  -6  -1   2  346.07   18.20
  -6  -1   2  370.66   16.70
  -6  -1   2  364.86   12.50
  -6  -1   2  341.57   10.40
  -6  -1   2  374.86   17.00
  -6  -1   2  365.46   14.70
   5   1  -2  300.87   13.70
   5   1  -2  290.77   10.80
  -5  -1   2  313.47   11.00
  -5  -1   2  305.17   15.70
  -5  -1   2  284.67   13.50
  -5  -1   2  318.07   12.20
  -5  -1   2  320.77    9.70
  -5  -1   2  307.37   13.80
   4   1  -2 1149.08   30.30
   4   1  -2 1190.28   33.50
  -4  -1   2 1180.78   35.80
  -4  -1   2 1150.48   30.20
  -4  -1   2 1229.88   33.50
  -4  -1   2 1196.28   30.90
  -4  -1   2 1223.68   30.40
  -4  -1   2 1230.58   33.70
  -4  -1   2 1188.38   29.10
   3   1  -2  963.60   26.20
   3   1  -2  912.01   24.10
  -3  -1   2  903.11   23.70
  -3  -1   2 1000.10   26.30
  -3  -1   2  927.61   23.00
  -3  -1   2  876.61   22.90
  -3  -1   2  899.81   23.70
  -3  -1   2  904.41   27.70
   2   1  -2  461.95   14.30
   2   1  -2  441.96   13.20
  -2  -1   2  465.05   12.80
  -2  -1   2  455.15   13.10
  -2  -1   2  466.35   14.20
  -2  -1   2  444.16   12.00
  -2  -1   2  459.95   12.50
   1   1  -2   17.70    1.90
   1   1  -2   18.50    1.80
   1   1  -2   20.50    1.40
   1   1  -2   14.60    1.80
  -1  -1   2   19.60    1.50
  -1  -1   2   19.30    1.90
  -2   1  -2  849.22   23.90
  -2   1  -2  982.60   23.50
  -2   1  -2  832.72   22.80
  -2   1  -2  862.71   23.40
   2  -1   2  881.51   22.50
   2  -1   2  843.12   21.00
   2  -1   2  843.42   23.70
   2  -1   2  869.51   23.50
  -3   1  -2   62.49    4.50
  -3   1  -2   63.39    4.70
   3  -1   2   59.79    2.90
   3  -1   2   61.99    3.80
   3  -1   2   68.39    4.90
   3  -1   2   62.39    5.10
  -4   1  -2 1986.70   49.50
  -4   1  -2 1760.82   47.90
  -4   1  -2 1925.11   48.10
  -4   1  -2 1826.12   49.99
   4  -1   2 1903.91   50.59
   4  -1   2 1867.01   45.80
   4  -1   2 1937.41   42.90
   4  -1   2 1849.71   47.80
  -5   1  -2   46.70    4.80
  -5   1  -2   39.00    5.00
  -5   1  -2   41.00    5.20
  -5   1  -2   40.00    4.30
   5  -1   2   36.40    4.40
   5  -1   2   49.40    5.90
   5  -1   2   45.80    3.90
   5  -1   2   36.20    4.20
  -6   1  -2  250.57   13.60
  -6   1  -2  238.08   12.40
  -6   1  -2  240.88   12.80
  -6   1  -2  250.47   14.40
   6  -1   2  259.47   12.80
   6  -1   2  255.77   10.20
   6  -1   2  260.87   15.20
   6  -1   2  248.68   11.50
  -7   1  -2   -1.40    1.10
  -7   1  -2   -2.70    1.80
  -7   1  -2    4.30    2.50
   7  -1   2   -0.30    2.40
   7  -1   2   -0.90    1.50
   7  -1   2    3.50    1.80
   7  -1   2    0.60    1.20
  -8   1  -2    7.20    1.70
  -8   1  -2    2.70    2.20
   8  -1   2    4.20    2.00
   8  -1   2    4.90    2.50
   8  -1   2    8.00    1.80
   8  -1   2    5.20    2.40
  -9   1  -2   32.40    3.80
  -9   1  -2   46.90    8.70
   9  -1   2   34.30    7.40
   9  -1   2   25.20    7.00
 -10   1  -2    7.60    3.90
  10  -1   2    0.60    4.30
  10  -1   2    3.80    3.60
 -11   1  -2    4.70    5.00
  11  -1   2    8.30    4.60
  11   0  -2    3.10    4.60
 -11   0   2    4.80    4.30
  10   0  -2    8.00    3.60
 -10   0   2    8.00    3.00
   9   0  -2   -0.30    2.90
  -9   0   2    2.50    2.60
  -9   0   2    0.80    2.30
  -9   0   2    3.60    1.70
   8   0  -2   24.80    5.80
  -8   0   2   22.20    4.80
  -8   0   2   24.40    3.80
  -8   0   2   37.40    4.70
   7   0  -2   48.50    7.10
   7   0  -2   34.50    7.40
  -7   0   2   43.50    4.60
  -7   0   2   37.20    4.70
  -7   0   2   46.40    4.30
   6   0  -2   55.59    5.90
   6   0  -2   52.69    7.10
  -6   0   2   55.79    2.90
  -6   0   2   57.59    6.40
  -6   0   2   49.40    6.60
  -6   0   2   55.39    4.70
  -6   0   2   53.39    2.50
  -6   0   2   45.30    5.50
  -6   0   2   59.89    4.80
  -6   0   2   56.99    4.80
   5   0  -2  158.98   11.10
  -5   0   2  158.88    5.40
  -5   0   2  150.88    6.10
  -5   0   2  154.58    6.90
  -5   0   2  147.19    8.80
  -5   0   2  153.18    7.00
  -5   0   2  160.58    9.20
  -5   0   2  152.08   10.50
  -5   0   2  176.18   10.00
   4   0  -2  734.43   23.50
   4   0  -2  809.82   22.30
   4   0  -2  745.33   26.10
  -4   0   2  798.52   24.50
  -4   0   2  790.22   19.90
  -4   0   2  822.72   20.30
  -4   0   2  793.62   22.50
  -4   0   2  770.52   25.80
  -4   0   2  836.72   24.10
   3   0  -2 3006.10   71.19
   3   0  -2 3006.20   73.59
   3   0  -2 2958.00   69.99
  -3   0   2 3055.39   73.29
  -3   0   2 3086.39   71.89
  -3   0   2 2967.10   70.09
   2   0  -2 5232.38  118.39
   2   0  -2 5327.57  120.19
  -2   0  -2 2558.24   58.29
  -2   0  -2 2393.16   57.89
  -2   0  -2 2481.55   57.49
   2   0   2 2454.35   57.59
   2   0   2 2480.55   57.29
   2   0   2 2310.47   57.89
  -3   0  -2  768.42   22.70
  -3   0  -2  745.43   22.40
  -3   0  -2  776.92   22.90
   3   0   2  782.52   22.60
   3   0   2  770.62   19.40
   3   0   2  777.92   23.20
   3   0   2  743.93   21.00
  -4   0  -2 1292.97   35.60
  -4   0  -2 1326.77   37.00
  -4   0  -2 1314.97   36.00
   4   0   2 1268.77   35.20
   4   0   2 1281.67   30.10
   4   0   2 1267.37   33.20
   4   0   2 1304.67   37.30
  -5   0  -2  486.95   19.80
  -5   0  -2  468.65   20.00
  -5   0  -2  520.25   18.70
   5   0   2  493.15   15.90
   5   0   2  509.05   18.90
   5   0   2  507.15   20.50
   5   0   2  482.95   17.50
  -6   0  -2   72.29    6.80
  -6   0  -2   58.29    6.30
  -6   0  -2   58.19    3.80
  -6   0  -2   53.19    5.90
  -6   0  -2   64.09    8.60
   6   0   2   61.39    4.60
   6   0   2   72.69    6.90
   6   0   2   60.49    5.60
   6   0   2   71.79    7.80
  -7   0  -2   -0.10    2.30
  -7   0  -2    0.80    1.70
  -7   0  -2    3.70    1.20
   7   0   2   -1.70    1.90
   7   0   2    6.60    2.00
   7   0   2    7.80    2.30
   7   0   2    0.30    1.90
  -8   0  -2   12.90    4.30
  -8   0  -2   16.00    2.20
   8   0   2   19.00    3.20
   8   0   2   10.40    4.10
   8   0   2   15.30    4.60
   8   0   2   15.80    3.30
  -9   0  -2    9.00    4.00
   9   0   2   18.10    5.10
   9   0   2   13.90    2.70
 -10   0  -2   12.30    5.30
  10   0   2   18.40    5.60
 -11   0  -2   -0.40    5.20
  11   0   2   -3.30    4.30
  11  -1  -2   14.80    5.60
  10  -1  -2   21.50    6.30
 -10   1   2    9.50    3.50
 -10   1   2   20.40    4.70
   9  -1  -2   13.80    5.30
   9  -1  -2   14.20    5.00
  -9   1   2   16.80    3.90
  -9   1   2   14.70    3.60
  -9   1   2   17.10    3.60
   8  -1  -2   25.80    6.60
   8  -1  -2   29.00    5.60
  -8   1   2   28.10    4.50
  -8   1   2   29.60    5.10
  -8   1   2   29.70    4.70
   7  -1  -2   51.39    8.80
   7  -1  -2   57.79    6.60
  -7   1   2   49.90    4.80
  -7   1   2   56.79    5.40
  -7   1   2   54.69    5.00
   6  -1  -2  480.85   18.90
   6  -1  -2  518.45   23.00
  -6   1   2  497.85   17.90
  -6   1   2  510.05   21.30
  -6   1   2  496.95   19.20
  -6   1   2  484.55   13.30
  -6   1   2  509.75   15.70
  -6   1   2  514.95   22.10
  -6   1   2  481.85   21.90
   5  -1  -2  268.27   14.50
   5  -1  -2  267.67   12.10
  -5   1   2  288.27   14.70
  -5   1   2  281.77   13.70
  -5   1   2  269.97    9.30
  -5   1   2  281.77    9.70
  -5   1   2  268.57   11.50
  -5   1   2  261.07   11.90
  -5   1   2  272.87    8.80
   4  -1  -2  264.47   13.20
   4  -1  -2  300.67   12.30
   4  -1  -2  274.17   11.20
  -4   1   2  266.87   12.20
  -4   1   2  262.17   12.70
  -4   1   2  263.57   11.10
  -4   1   2  250.27   10.70
  -4   1   2  267.77    9.50
   3  -1  -2    1.50    1.40
   3  -1  -2    1.50    1.40
   3  -1  -2    1.70    1.30
   3  -1  -2    3.40    1.40
  -3   1   2    4.60    1.80
  -3   1   2    3.60    1.50
  -3   1   2    2.80    1.30
  -3   1   2    4.00    1.30
  -3   1   2    1.70    1.00
   2  -1  -2  189.98    7.40
   2  -1  -2  202.98    8.40
   2  -1  -2  184.08    7.80
   2  -1  -2  189.98    7.80
  -2   1   2  196.38    7.90
  -2   1   2  200.08    7.60
  -2   1   2  201.78    8.40
  -2   1   2  200.28    8.30
  -2   1   2  170.98    7.10
   1  -1  -2 1793.02   43.50
   1  -1  -2 1907.61   42.80
   1  -1  -2 1856.11   43.70
   1  -1  -2 1811.22   43.90
  -1   1   2 1871.21   43.10
  -1   1   2 1889.51   42.80
  -1   1   2 1772.82   43.50
  -1   1   2 1780.12   43.60
  -1   1   2 1764.42   44.00
  -1  -1  -2  717.23   19.60
  -1  -1  -2  741.93   19.80
  -1  -1  -2  709.83   18.00
  -1  -1  -2  734.73   18.40
   1   1   2  702.33   18.20
   1   1   2  759.12   20.10
   1   1   2  705.23   20.00
   1   1   2  751.62   19.80
  -2  -1  -2 1414.06   36.70
  -2  -1  -2 1467.15   36.00
  -2  -1  -2 1447.06   37.50
  -2  -1  -2 1445.26   33.40
  -2  -1  -2 1459.25   35.20
   2   1   2 1472.35   36.80
   2   1   2 1406.26   35.20
   2   1   2 1440.86   37.00
  -3  -1  -2 1110.79   31.20
  -3  -1  -2 1088.79   25.40
  -3  -1  -2 1060.49   30.10
  -3  -1  -2 1124.09   30.50
   3   1   2 1087.99   27.30
   3   1   2 1092.69   30.50
   3   1   2 1047.40   30.20
   3   1   2 1107.69   29.60
  -4  -1  -2 2315.57   58.39
  -4  -1  -2 2216.38   58.39
  -4  -1  -2 2275.77   50.69
  -4  -1  -2 2177.68   57.39
   4   1   2 2287.17   58.89
   4   1   2 2221.38   55.69
   4   1   2 2286.97   52.19
   4   1   2 2316.57   57.29
  -5  -1  -2  705.53   24.60
  -5  -1  -2  661.83   23.30
  -5  -1  -2  668.73   16.30
  -5  -1  -2  676.73   16.20
  -5  -1  -2  687.43   24.60
   5   1   2  665.03   23.60
   5   1   2  685.23   22.50
   5   1   2  696.03   25.20
   5   1   2  655.83   20.60
   5   1   2  676.83   16.50
  -6  -1  -2  147.99   10.60
  -6  -1  -2  162.58   13.40
   6   1   2  168.08    9.70
   6   1   2  166.08    8.30
   6   1   2  163.48   10.60
  -7  -1  -2   55.79    8.70
  -7  -1  -2   48.00    6.30
   7   1   2   41.60    4.40
   7   1   2   44.90    7.00
   7   1   2   51.39    5.70
  -8  -1  -2   63.59    8.20
   8   1   2   86.99    6.80
   8   1   2   83.29    8.70
   8   1   2   76.39    5.70
  -9  -1  -2   19.10    6.00
   9   1   2   18.30    3.20
   9   1   2   11.50    4.30
   9   1   2   17.70    4.10
 -10  -1  -2   32.40    7.20
  10   1   2   28.60    6.70
 -11  -1  -2    2.80    5.90
  11  -2  -2    7.50    5.20
  11  -2  -2    6.40    6.30
 -11   2   2    3.00    3.70
  10  -2  -2    9.50    3.90
  10  -2  -2   -2.70    4.30
 -10   2   2    6.10    3.40
 -10   2   2    6.80    4.00
   9  -2  -2    5.20    3.60
   9  -2  -2    0.40    3.00
  -9   2   2    9.10    3.00
  -9   2   2   20.00    4.50
  -9   2   2    7.90    2.70
   8  -2  -2   83.39    8.90
   8  -2  -2   56.29   11.50
  -8   2   2   69.49    7.20
  -8   2   2   83.29    8.00
  -8   2   2   74.29    6.20
   7  -2  -2   13.90    4.80
   7  -2  -2   10.80    3.60
  -7   2   2   13.60    2.80
  -7   2   2   14.10    2.80
  -7   2   2    9.00    2.60
   6  -2  -2  591.14   21.00
   6  -2  -2  576.24   25.30
  -6   2   2  610.54   17.20
  -6   2   2  601.14   20.90
  -6   2   2  600.44   16.50
  -6   2   2  537.85   23.90
  -6   2   2  565.44   20.70
  -6   2   2  610.44   24.30
  -6   2   2  597.24   21.00
   5  -2  -2    5.40    2.40
   5  -2  -2    5.90    2.70
   5  -2  -2    6.30    2.40
  -5   2   2   10.70    1.90
  -5   2   2   10.70    2.90
  -5   2   2    6.30    2.30
  -5   2   2   10.10    1.70
  -5   2   2    8.80    2.60
  -5   2   2    6.70    2.40
  -5   2   2   10.60    2.00
   4  -2  -2 1417.06   37.30
   4  -2  -2 1398.46   41.10
   4  -2  -2 1609.24   40.50
  -4   2   2 1272.27   40.00
  -4   2   2 1448.66   37.00
  -4   2   2 1448.46   33.70
  -4   2   2 1396.16   40.80
  -4   2   2 1435.06   33.80
  -4   2   2 1451.05   38.70
  -4   2   2 1474.35   36.60
   3  -2  -2  100.99    5.50
   3  -2  -2  115.59    7.00
   3  -2  -2  109.49    7.10
   3  -2  -2  104.59    5.80
  -3   2   2  112.49    6.00
  -3   2   2  106.79    7.10
  -3   2   2  101.99    5.30
  -3   2   2  102.09    6.80
  -3   2   2  106.39    6.40
   2  -2  -2 4342.57  101.29
   2  -2  -2 4428.86  100.79
   2  -2  -2 4408.06  101.89
   2  -2  -2 4157.48   99.09
  -2   2   2 4382.06   96.69
  -2   2   2 4269.77   98.69
  -2   2   2 4398.06  101.09
  -2   2   2 4447.85  102.69
  -2   2   2 4508.05  100.89
  -2   2   2 4480.85   96.89
  -2   2   2 4469.35  101.69
  -1   2   2 6554.04  145.29
   0  -2  -2   62.99    4.40
   0  -2  -2   63.39    3.70
   0  -2  -2   57.29    3.70
   0  -2  -2   57.09    4.00
   0   2   2   65.79    4.50
   0   2   2   60.59    4.10
   0   2   2   55.09    3.70
   0   2   2   59.49    3.90
  -1  -2  -2 1666.23   41.80
  -1  -2  -2 1622.54   39.50
  -1  -2  -2 1781.72   43.20
  -1  -2  -2 1728.83   42.10
   1   2   2 1701.83   42.70
   1   2   2 1648.83   41.90
   1   2   2 1617.24   39.70
   1   2   2 1711.73   42.10
  -2  -2  -2 7626.34  163.78
  -2  -2  -2 7155.38  165.08
   2   2   2 7156.28  164.78
   2   2   2 7242.28  163.38
  -3  -2  -2  851.31   23.40
  -3  -2  -2  844.02   25.70
  -3  -2  -2  821.12   26.70
   3   2   2  844.92   23.10
   3   2   2  850.71   25.60
   3   2   2  843.52   25.40
  -4  -2  -2   42.70    4.80
  -4  -2  -2   41.10    5.30
  -4  -2  -2   40.50    4.60
  -4  -2  -2   45.80    3.60
   4   2   2   49.70    4.90
   4   2   2   50.99    4.80
   4   2   2   45.10    3.40
  -5  -2  -2    5.70    2.80
  -5  -2  -2    6.10    2.60
  -5  -2  -2   17.90    4.10
   5   2   2    6.40    2.70
   5   2   2    8.30    3.10
   5   2   2   10.90    1.90
   5   2   2    9.50    2.50
  -6  -2  -2   31.70    6.00
  -6  -2  -2   30.30    5.40
  -6  -2  -2   32.40    6.30
   6   2   2   31.50    4.70
   6   2   2   37.30    5.70
   6   2   2   29.90    5.40
   6   2   2   30.50    2.20
   7   2   2  532.15   20.20
   7   2   2  530.55   23.10
   7   2   2  519.05   18.30
  -8  -2  -2   -1.00    2.10
   8   2   2   -0.70    1.60
   8   2   2    3.00    2.20
   8   2   2    1.90    2.90
  -9  -2  -2    2.40    1.80
   9   2   2    0.80    2.00
   9   2   2   -2.40    2.80
   9   2   2    2.00    2.20
 -10  -2  -2   43.80    8.70
  10   2   2   47.60    9.10
 -11  -2  -2   66.69   13.20
  11   2   2   62.99   10.40
  11  -3  -2   20.40    5.60
  11  -3  -2   21.80    8.00
 -11   3   2   25.10    9.10
  10  -3  -2   -0.20    3.40
  10  -3  -2   11.50    6.10
 -10   3   2   12.10    3.80
   9  -3  -2   49.40    9.40
   9  -3  -2   45.60    7.40
  -9   3   2   44.20    5.60
  -9   3   2   44.70    5.70
   8  -3  -2  210.08   12.30
   8  -3  -2  217.58   16.50
  -8   3   2  183.78   11.90
  -8   3   2  211.18   10.30
  -8   3   2  183.18    9.90
   7  -3  -2  180.78   14.10
   7  -3  -2  183.58   10.70
  -7   3   2  164.98    6.80
  -7   3   2  167.38    8.10
  -7   3   2  174.38    8.70
   6  -3  -2    7.00    3.30
   6  -3  -2   13.60    3.40
   6  -3  -2   10.40    3.70
  -6   3   2   16.90    4.40
  -6   3   2   14.50    2.60
  -6   3   2   17.20    3.30
  -6   3   2   11.10    2.30
  -6   3   2   16.50    4.30
  -6   3   2   12.40    2.50
  -6   3   2   14.70    3.70
   5  -3  -2  100.69    9.10
   5  -3  -2  101.99    6.50
   5  -3  -2   97.99    7.90
   5  -3  -2   92.19    6.50
  -5   3   2  112.09    6.20
  -5   3   2  100.99    5.30
  -5   3   2  100.99    7.60
  -5   3   2  104.49    5.30
  -5   3   2  110.59    9.00
  -5   3   2   97.89    8.80
  -5   3   2   97.19    6.30
   4  -3  -2   31.10    3.30
   4  -3  -2   25.30    3.20
   4  -3  -2   35.20    4.70
  -4   3   2   27.80    3.20
  -4   3   2   29.70    3.10
  -4   3   2   30.10    5.10
  -4   3   2   29.10    5.00
  -4   3   2   31.20    2.70
  -4   3   2   23.90    3.80
   3  -3  -2  188.88   10.20
   3  -3  -2  195.78    9.40
   3  -3  -2  211.38    8.30
   3  -3  -2  217.98   10.90
  -3   3   2  213.18   11.00
  -3   3   2  200.08   10.90
  -3   3   2  200.38    7.60
  -3   3   2  202.98    9.40
  -3   3   2  197.18    7.40
  -3   3   2  199.28    7.30
  -3   3   2  215.88   10.10
   2  -3  -2 1651.83   44.10
   2  -3  -2 1607.54   43.00
   2  -3  -2 1680.53   43.00
  -2   3   2 1632.44   42.60
  -2   3   2 1653.73   39.40
  -2   3   2 1699.03   40.40
  -2   3   2 1692.73   39.80
  -2   3   2 1582.44   44.60
  -2   3   2 1637.84   42.60
   1  -3  -2 2920.21   68.59
   1  -3  -2 2898.31   67.99
   1  -3  -2 2948.10   70.59
   1  -3  -2 3016.20   71.49
   1  -3  -2 2870.01   72.59
  -1   3   2 3024.30   69.89
  -1   3   2 2942.11   70.29
  -1   3   2 2924.71   68.79
  -1   3   2 3031.70   71.39
  -1   3   2 3003.30   76.79
   0  -3  -2 6587.54  148.79
   0  -3  -2 6555.84  146.89
   0  -3  -2 6376.76  147.99
   0   3   2 6586.54  148.49
  -1  -3  -2  874.61   26.40
  -1  -3  -2  878.91   25.40
   1   3   2  826.42   24.90
   1   3   2  827.02   22.80
   1   3   2  910.01   26.60
  -2  -3  -2 2485.15   62.19
  -2  -3  -2 2392.76   60.19
  -2  -3  -2 2365.96   59.39
   2   3   2 2359.46   55.49
   2   3   2 2390.16   60.99
   2   3   2 2499.35   60.39
   2   3   2 2373.16   58.89
  -3  -3  -2  149.79    8.10
  -3  -3  -2  157.78   10.10
  -3  -3  -2  158.68    9.10
   3   3   2  145.79    8.70
   3   3   2  150.88    7.60
   3   3   2  148.59    8.90
   3   3   2  150.38    5.00
  -4  -3  -2 1442.86   37.90
  -4  -3  -2 1402.86   41.00
  -4  -3  -2 1406.46   41.00
  -4  -3  -2 1397.86   42.50
   4   3   2 1418.56   40.30
   4   3   2 1414.56   36.80
   4   3   2 1430.16   43.50
  -5  -3  -2  255.27   14.70
  -5  -3  -2  241.58   10.50
  -5  -3  -2  250.97   13.80
   5   3   2  244.68    9.70
   5   3   2  248.68   12.60
   5   3   2  234.78   12.20
   5   3   2  240.38   13.30
  -6  -3  -2    3.00    2.60
  -6  -3  -2    4.60    2.80
  -6  -3  -2    4.70    1.80
  -6  -3  -2    4.70    2.50
   6   3   2    9.30    2.60
   6   3   2    9.10    3.40
   6   3   2    2.90    1.30
  -7  -3  -2   93.69   10.00
   7   3   2  108.19    7.60
   7   3   2   78.69    8.60
   7   3   2   96.39    4.40
   7   3   2  108.89    8.50
  -8  -3  -2   -3.90    2.40
   8   3   2    0.00    2.20
   8   3   2   -1.30    1.70
  -9  -3  -2    8.10    4.50
   9   3   2   17.10    3.80
   9   3   2   15.40    3.70
   9   3   2    4.80    3.60
 -10  -3  -2   17.30    7.20
  10   3   2   22.60    4.10
  10   3   2   20.00    6.10
 -11  -3  -2   -3.60    6.00
  11   3   2    5.20    4.60
  11  -4  -2   10.90    7.00
  11  -4  -2    5.70    4.40
 -11   4   2   13.40    4.40
  10  -4  -2    0.20    2.80
  10  -4  -2   -1.70    3.90
 -10   4   2   -3.70    2.50
   9  -4  -2   28.10    5.80
   9  -4  -2   30.90    8.00
  -9   4   2   33.70    5.60
   8  -4  -2   37.70    5.80
   8  -4  -2   28.60    7.30
  -8   4   2   34.20    2.70
  -8   4   2   42.60    4.70
  -8   4   2   38.80    5.50
   7  -4  -2   65.19    6.20
   7  -4  -2   54.59    7.30
   7  -4  -2   49.90    8.90
  -7   4   2   67.79    7.40
  -7   4   2   58.59    4.50
  -7   4   2   60.79    4.80
   6  -4  -2   -1.40    1.40
   6  -4  -2    3.60    1.60
   6  -4  -2    7.90    4.20
  -6   4   2    1.00    1.20
  -6   4   2    5.20    1.90
  -6   4   2    4.00    1.70
  -6   4   2    0.50    1.70
   5  -4  -2  126.09   10.30
   5  -4  -2  118.69    7.00
   5  -4  -2  141.59   10.10
   5  -4  -2  138.39    8.00
  -5   4   2  127.59    6.80
  -5   4   2  118.29   10.10
  -5   4   2  126.89    8.80
  -5   4   2  121.69    6.70
  -5   4   2  122.99    6.60
  -5   4   2  151.98    8.10
  -5   4   2  126.59   10.50
   4  -4  -2  610.04   18.40
   4  -4  -2  630.04   23.10
   4  -4  -2  606.24   20.90
   4  -4  -2  626.54   23.70
  -4   4   2  583.14   19.70
  -4   4   2  624.24   22.00
  -4   4   2  642.54   18.60
  -4   4   2  637.04   20.70
  -4   4   2  621.24   17.80
  -4   4   2  593.34   23.70
  -4   4   2  577.64   23.80
   3  -4  -2  586.54   21.30
   3  -4  -2  556.34   21.00
   3  -4  -2  534.45   19.50
  -3   4   2  547.95   19.10
  -3   4   2  554.64   21.30
  -3   4   2  567.34   17.10
  -3   4   2  565.54   17.80
  -3   4   2  582.94   15.80
  -3   4   2  536.15   21.80
  -3   4   2  561.14   20.00
   2  -4  -2   65.89    5.50
   2  -4  -2   70.69    6.60
   2  -4  -2   55.89    5.40
   2  -4  -2   62.79    3.90
   2  -4  -2   67.29    4.00
  -2   4   2   58.69    4.40
  -2   4   2   61.39    5.30
  -2   4   2   60.89    3.60
  -2   4   2   67.49    5.60
  -2   4   2   60.69    4.90
  -2   4   2   58.89    6.00
   1  -4  -2  383.16   15.50
   1  -4  -2  373.06   13.20
   1  -4  -2  420.46   17.20
   1  -4  -2  402.16   14.10
  -1   4   2  447.16   22.00
  -1   4   2  404.46   14.90
  -1   4   2  397.46   15.40
  -1   4   2  393.36   14.00
   0  -4  -2 5086.79  117.39
   0  -4  -2 4807.52  113.79
   0  -4  -2 4897.01  114.59
   0  -4  -2 4792.42  112.49
   0   4   2 4898.71  111.99
   0   4   2 4775.22  113.69
   0   4   2 4751.72  112.59
   0   4   2 4828.12  114.39
  -1  -4  -2 3941.71   97.19
  -1  -4  -2 4151.08   98.59
  -1  -4  -2 4002.00   99.39
   1   4   2 4151.98   94.99
   1   4   2 4222.38   97.89
   1   4   2 4182.18   99.39
   1   4   2 4173.08   97.99
  -2  -4  -2   70.49    6.00
  -2  -4  -2   66.09    5.80
  -2  -4  -2   74.49    7.10
   2   4   2   76.59    4.50
   2   4   2   75.49    6.60
   2   4   2   64.19    5.90
   2   4   2   74.19    5.80
  -3  -4  -2  342.37   15.30
  -3  -4  -2  343.67   16.70
  -3  -4  -2  344.37   14.40
   3   4   2  326.47   17.10
   3   4   2  339.27   13.70
   3   4   2  349.47   15.70
   3   4   2  358.56   10.70
  -4  -4  -2   96.59    9.00
  -4  -4  -2  107.59    7.50
  -4  -4  -2  113.89    8.60
   4   4   2  112.89    7.10
   4   4   2  122.59    8.90
   4   4   2  110.49    8.40
  -5  -4  -2 1165.88   41.10
  -5  -4  -2 1240.28   35.40
  -5  -4  -2 1240.78   39.80
  -5  -4  -2 1186.78   38.90
   5   4   2 1295.27   34.10
   5   4   2 1264.27   39.20
   5   4   2 1273.57   38.10
   5   4   2 1182.98   37.60
  -6  -4  -2   74.39   12.60
  -6  -4  -2   86.39    6.50
  -6  -4  -2   82.79    8.80
   6   4   2   83.59    8.00
   6   4   2  101.89    8.40
   6   4   2   98.39    9.10
   6   4   2   88.99    5.90
  -7  -4  -2    6.70    2.40
  -7  -4  -2    5.30    4.20
   7   4   2    8.80    3.40
   7   4   2    7.00    1.70
   7   4   2    1.90    2.20
   7   4   2    4.30    3.40
  -8  -4  -2   52.79    9.90
   8   4   2   44.70    6.20
   8   4   2   44.90    7.80
   8   4   2   40.30    6.30
  -9  -4  -2  141.39   14.20
   9   4   2  159.78   10.40
   9   4   2  142.79   13.10
   9   4   2  133.39    9.50
 -10  -4  -2   27.20    9.60
  10   4   2   32.90    5.40
 -11  -4  -2   13.00    5.50
  11  -5  -2    0.40    6.20
  11  -5  -2    7.70    3.50
 -11   5   2   -2.80    3.10
  10  -5  -2    4.30    3.50
  10  -5  -2    8.80    5.40
 -10   5   2    3.50    3.20
   9  -5  -2    3.70    3.00
   9  -5  -2   12.70    5.50
  -9   5   2    5.10    1.20
  -9   5   2    7.60    2.30
   8  -5  -2   11.50    3.10
   8  -5  -2    9.50    4.50
  -8   5   2    9.60    3.20
  -8   5   2   11.20    2.30
  -8   5   2   13.30    3.30
   7  -5  -2    0.30    1.70
   7  -5  -2    6.10    2.00
   7  -5  -2    1.80    1.80
   7  -5  -2    3.80    3.30
  -7   5   2    1.40    1.50
  -7   5   2    7.90    2.50
  -7   5   2    0.50    1.50
   6  -5  -2   91.79    6.50
   6  -5  -2   78.29    6.50
   6  -5  -2   82.59    9.00
   6  -5  -2   86.49    8.50
  -6   5   2   88.99    6.80
  -6   5   2   92.99    9.20
  -6   5   2   84.89    6.10
  -6   5   2   97.09    6.90
   5  -5  -2   32.50    6.40
   5  -5  -2   34.30    3.50
   5  -5  -2   31.60    5.90
   5  -5  -2   36.70    4.60
  -5   5   2   30.70    3.10
  -5   5   2   17.10    4.60
  -5   5   2   24.10    4.70
  -5   5   2   34.50    4.40
  -5   5   2   29.80    4.20
  -5   5   2   32.90    4.80
  -5   5   2   26.70    5.80
   4  -5  -2  404.36   18.80
   4  -5  -2  382.56   17.80
   4  -5  -2  401.16   16.80
  -4   5   2  379.06   11.90
  -4   5   2  392.66   14.50
  -4   5   2  385.86   15.80
  -4   5   2  367.76   14.90
  -4   5   2  388.56   17.20
   3  -5  -2  514.75   14.40
   3  -5  -2  513.25   19.50
   3  -5  -2  495.75   20.50
   3  -5  -2  503.95   14.80
   3  -5  -2  519.45   20.70
  -3   5   2  495.15   19.50
  -3   5   2  518.65   19.20
  -3   5   2  474.55   16.80
  -3   5   2  506.45   18.40
  -3   5   2  484.25   21.70
  -3   5   2  497.45   14.00
   2  -5  -2  158.98   10.20
   2  -5  -2  175.98    8.10
   2  -5  -2  155.28    9.70
   2  -5  -2  176.98    8.10
  -2   5   2  170.58    6.70
  -2   5   2  169.98   10.00
  -2   5   2  163.08    9.40
  -2   5   2  172.58    8.90
  -2   5   2  175.28   11.80
   1  -5  -2  282.57   12.50
   1  -5  -2  274.47   11.50
   1  -5  -2  301.27   14.00
   1  -5  -2  269.77   14.70
  -1   5   2  290.57   12.40
  -1   5   2  268.27   13.10
  -1   5   2  275.77   13.20
   0  -5  -2 4606.94  113.99
   0  -5  -2 4531.25  108.49
   0  -5  -2 4535.35  110.49
   0  -5  -2 4665.93  111.29
   0   5   2 4588.64  110.29
   0   5   2 4705.43  111.49
   0   5   2 4638.74  109.19
  -1  -5  -2    3.40    1.60
  -1  -5  -2    1.70    1.60
  -1  -5  -2   -0.20    1.80
   1   5   2   -0.30    1.60
   1   5   2    3.30    1.50
   1   5   2    2.60    2.10
   1   5   2    2.00    1.40
  -2  -5  -2   87.19    7.10
  -2  -5  -2   79.29    6.90
  -2  -5  -2   88.19    8.10
   2   5   2   79.69    5.20
   2   5   2   75.69    6.70
   2   5   2   81.19    7.40
   2   5   2   81.99    6.60
  -3  -5  -2   60.29    5.90
  -3  -5  -2   71.99    8.00
  -3  -5  -2   68.49    6.80
   3   5   2   67.69    6.60
   3   5   2   68.09    7.10
   3   5   2   62.99    5.80
   3   5   2   65.09    4.20
  -4  -5  -2 1347.87   41.80
  -4  -5  -2 1396.66   44.90
  -4  -5  -2 1341.47   39.70
   4   5   2 1318.37   38.40
   4   5   2 1355.96   40.80
   4   5   2 1325.57   40.60
   4   5   2 1317.17   32.30
  -5  -5  -2   64.09    6.40
  -5  -5  -2   64.29    7.70
  -5  -5  -2   74.89    9.10
   5   5   2   77.89    7.80
   5   5   2   69.09    6.20
   5   5   2   95.19    8.40
  -6  -5  -2  752.52   25.50
  -6  -5  -2  730.53   32.00
   6   5   2  766.82   28.20
   6   5   2  757.92   29.40
   6   5   2  704.03   23.50
   6   5   2  736.43   27.40
  -7  -5  -2  115.99    8.10
   7   5   2  135.69   10.30
   7   5   2  114.19    7.00
   7   5   2  118.99   10.80
  -8  -5  -2  217.48   10.60
  -8  -5  -2  243.78   18.20
   8   5   2  222.88    9.30
   8   5   2  194.68   13.00
   8   5   2  241.68   16.40
  -9  -5  -2   48.10   10.30
   9   5   2   46.20    9.00
   9   5   2   43.60    6.60
 -10  -5  -2    7.90    7.80
  10   5   2   16.20    5.60
  10   5   2    9.80    3.90
  10  -6  -2    4.20    4.70
  10  -6  -2    1.90    3.20
 -10   6   2   -0.30    2.90
   9  -6  -2    2.50    4.40
   9  -6  -2   -3.90    2.80
  -9   6   2    0.20    1.40
  -9   6   2   -0.20    1.80
   8  -6  -2   19.80    6.10
   8  -6  -2   27.90    4.40
   8  -6  -2   16.40    5.20
  -8   6   2   24.40    4.30
  -8   6   2   21.10    9.20
   7  -6  -2   28.70    5.00
   7  -6  -2   27.30    4.10
   7  -6  -2   16.50    4.70
   7  -6  -2   12.20    4.90
  -7   6   2   18.70    3.80
  -7   6   2   21.00    3.90
  -7   6   2   25.40    4.80
   6  -6  -2   41.80    6.20
   6  -6  -2   39.60    8.00
   6  -6  -2   41.10    7.20
  -6   6   2   48.00    6.00
  -6   6   2   51.79    5.10
  -6   6   2   50.39    5.30
   5  -6  -2   70.69    8.00
   5  -6  -2   69.29    7.10
  -5   6   2   71.59    6.60
  -5   6   2   74.19    6.90
  -5   6   2   68.69    6.50
   4  -6  -2   33.90    5.60
   4  -6  -2   31.20    6.20
   4  -6  -2   31.00    6.20
  -4   6   2   35.90    4.50
  -4   6   2   26.00    5.00
  -4   6   2   26.90    4.80
  -4   6   2   39.80    6.20
  -4   6   2   27.10    5.40
  -4   6   2   28.60    2.30
   3  -6  -2   57.59    4.60
   3  -6  -2   59.29    7.20
   3  -6  -2   51.29    5.90
   3  -6  -2   52.89    6.90
  -3   6   2   56.99    6.20
  -3   6   2   54.99    3.10
  -3   6   2   52.99    6.10
  -3   6   2   64.69    6.30
  -3   6   2   61.99    5.70
   2  -6  -2    3.70    1.90
   2  -6  -2    3.80    2.20
   2  -6  -2    4.50    1.50
   2  -6  -2    3.80    2.40
   2  -6  -2   -0.10    1.20
  -2   6   2    1.20    1.10
  -2   6   2    3.30    2.20
  -2   6   2    0.30    1.60
  -2   6   2   -0.10    1.20
  -2   6   2    0.10    2.10
   1  -6  -2 1381.46   38.30
   1  -6  -2 1432.86   44.10
   1  -6  -2 1330.67   39.20
   1  -6  -2 1329.97   41.30
  -1   6   2 1417.06   40.80
  -1   6   2 1337.07   41.10
  -1   6   2 1326.47   45.00
   0  -6  -2 1499.55   46.80
   0  -6  -2 1473.95   43.80
   0  -6  -2 1473.35   41.50
   0   6   2 1405.56   43.60
   0   6   2 1439.76   41.70
   0   6   2 1463.95   42.70
  -1  -6  -2  351.46   17.40
  -1  -6  -2  343.77   16.60
  -1  -6  -2  349.77   15.80
   1   6   2  342.97   14.20
   1   6   2  362.16   16.20
   1   6   2  342.47   15.80
   1   6   2  347.97   17.20
  -2  -6  -2 1014.20   35.60
  -2  -6  -2  994.10   33.30
  -2  -6  -2  969.10   32.50
   2   6   2 1007.80   32.90
   2   6   2 1029.20   29.10
   2   6   2 1054.69   32.60
   2   6   2  999.30   35.80
  -3  -6  -2  402.36   18.50
  -3  -6  -2  415.06   21.00
  -3  -6  -2  407.76   18.90
   3   6   2  416.86   17.70
   3   6   2  412.76   17.50
   3   6   2  430.06   15.50
   3   6   2  392.76   19.20
   3   6   2  379.36   18.00
  -4  -6  -2    5.90    3.50
  -4  -6  -2    2.90    2.50
   4   6   2    5.50    2.10
   4   6   2    5.60    1.60
   4   6   2    6.00    2.40
   4   6   2    3.10    2.30
   4   6   2    5.60    2.80
  -5  -6  -2  159.88   13.80
  -5  -6  -2  131.39    9.90
   5   6   2  140.79    9.20
   5   6   2  145.09   11.20
  -6  -6  -2  149.99   10.70
  -6  -6  -2  151.68   13.80
   6   6   2  158.98   12.30
   6   6   2  156.18   11.60
   6   6   2  148.19    9.20
  -7  -6  -2   22.50    6.70
  -7  -6  -2   18.60    4.20
   7   6   2   23.00    5.60
   7   6   2   20.00    3.80
   7   6   2   24.00    6.20
  -8  -6  -2   27.80    7.40
  -8  -6  -2   26.70    4.30
   8   6   2   30.90    7.20
   8   6   2   15.10    3.30
   8   6   2   23.40    4.90
  -9  -6  -2    4.70    5.50
   9   6   2   -3.30    4.00
   9   6   2   -0.40    2.80
 -10  -6  -2   16.40    8.00
  10   6   2   12.50    4.50
  10   6   2    7.40    6.30
  10  -7  -2   -3.40    4.50
 -10   7   2   -5.00    2.40
   9  -7  -2    5.50    4.30
  -9   7   2   -4.20    1.90
  -9   7   2    1.00    1.90
   8  -7  -2    7.00    4.60
   8  -7  -2    5.10    4.80
  -8   7   2   -2.90    2.00
  -8   7   2    3.90    2.20
   7  -7  -2   31.00    7.00
   7  -7  -2   33.30    5.50
   7  -7  -2   32.50    7.40
  -7   7   2   28.40    5.10
  -7   7   2   35.70    5.70
   6  -7  -2   26.60    6.70
   6  -7  -2   32.00    8.40
   6  -7  -2   32.20    6.20
  -6   7   2   37.90    4.80
  -6   7   2   42.60    6.70
  -6   7   2   41.60    5.20
   5  -7  -2  268.37   17.20
   5  -7  -2  267.97   16.50
   5  -7  -2  256.27   15.10
  -5   7   2  277.37   14.50
  -5   7   2  272.17   15.90
  -5   7   2  289.67   13.80
   4  -7  -2  278.37   18.00
   4  -7  -2  267.67    9.80
   4  -7  -2  239.18   18.50
   4  -7  -2  263.77   10.30
   4  -7  -2  254.47   14.80
  -4   7   2  255.97   14.00
  -4   7   2  264.27   14.80
  -4   7   2  285.27   13.60
   3  -7  -2  180.38    9.40
   3  -7  -2  208.58   14.00
   3  -7  -2  198.98   13.60
   3  -7  -2  173.48    9.00
   3  -7  -2  181.28   12.10
  -3   7   2  184.28   14.10
  -3   7   2  199.78   12.40
  -3   7   2  197.28   11.20
  -3   7   2  199.38   12.10
  -3   7   2  187.58    6.00
   2  -7  -2  714.23   23.70
   2  -7  -2  667.83   23.00
   2  -7  -2  724.33   28.10
   2  -7  -2  693.23   28.40
   2  -7  -2  659.33   26.70
  -2   7   2  696.83   24.60
  -2   7   2  663.43   26.30
  -2   7   2  701.83   26.00
   1  -7  -2  203.48   14.00
   1  -7  -2  178.58   11.10
   1  -7  -2  167.28   10.00
   1  -7  -2  162.18   11.70
  -1   7   2  168.88   11.20
  -1   7   2  181.88   11.10
  -1   7   2  172.78   12.70
   0  -7  -2  180.58   12.20
   0  -7  -2  189.08   11.40
   0  -7  -2  200.48   12.70
   0  -7  -2  179.78   13.70
   0   7   2  195.18   12.10
   0   7   2  173.48   12.50
   0   7   2  190.28   11.70
  -1  -7  -2  261.77   15.70
  -1  -7  -2  231.08   14.10
  -1  -7  -2  233.38   15.60
   1   7   2  263.97   14.20
   1   7   2  240.38   14.90
   1   7   2  255.17   14.00
  -2  -7  -2  337.17   19.00
  -2  -7  -2  330.37   17.50
  -2  -7  -2  343.17   17.00
   2   7   2  329.47   16.30
   2   7   2  331.87   14.20
   2   7   2  340.17   15.20
   2   7   2  365.26   17.50
   2   7   2  329.37   18.00
  -3  -7  -2 1161.58   39.40
   3   7   2 1235.78   38.10
   3   7   2 1152.48   36.90
   3   7   2 1227.38   33.70
   3   7   2 1202.48   43.20
  -4  -7  -2   20.50    6.40
   4   7   2   21.50    3.40
   4   7   2   18.50    4.80
   4   7   2   27.70    5.50
  -5  -7  -2  318.87   20.50
  -5  -7  -2  291.97   16.40
   5   7   2  294.77   16.70
   5   7   2  308.97   16.90
   5   7   2  282.77    9.70
   5   7   2  298.17   15.00
  -6  -7  -2    7.10    3.50
  -6  -7  -2    8.40    4.60
   6   7   2    6.60    3.50
   6   7   2    8.50    4.20
   6   7   2    3.80    2.30
  -7  -7  -2   52.99   11.10
  -7  -7  -2   53.29    6.90
   7   7   2   55.99    6.00
   7   7   2   44.70    8.10
  -8  -7  -2    4.90    4.90
   8   7   2    0.40    3.80
   8   7   2    1.10    2.50
   8   7   2    3.80    2.10
  -9  -7  -2   44.10   13.40
   9   7   2   62.09    7.60
   9   7   2   53.09   10.00
   9   7   2   47.90    5.70
 -10   8   2   -4.90    2.60
   9  -8  -2    1.20    4.90
  -9   8   2   -3.70    1.80
  -9   8   2   -4.40    2.00
   8  -8  -2    7.00    5.00
   8  -8  -2    1.70    2.70
  -8   8   2    8.70    3.70
  -8   8   2   10.40    3.40
   7  -8  -2   13.80    4.20
   7  -8  -2    9.30    2.60
  -7   8   2   14.20    3.40
   6  -8  -2   -0.20    2.60
   6  -8  -2    3.50    2.50
  -6   8   2    2.60    3.20
  -6   8   2    2.80    3.90
   5  -8  -2  221.38   15.70
   5  -8  -2  227.68   16.40
  -5   8   2  229.28   13.10
   4  -8  -2   30.30    6.60
   4  -8  -2   29.40    4.10
   4  -8  -2   37.60    3.50
   4  -8  -2   25.30    5.80
  -4   8   2   31.50    5.90
  -4   8   2   31.60    6.20
   3  -8  -2   23.70    6.40
   3  -8  -2   25.50    5.90
   3  -8  -2   20.80    3.80
   3  -8  -2   27.70    6.20
  -3   8   2   23.20    5.60
  -3   8   2   26.60    5.20
  -3   8   2   18.00    4.90
   2  -8  -2  323.27   18.50
   2  -8  -2  322.97   22.50
   2  -8  -2  304.27   14.60
   2  -8  -2  317.17   15.20
  -2   8   2  319.47   17.80
  -2   8   2  320.07   16.10
  -2   8   2  340.67   19.30
   1  -8  -2 1253.97   39.60
   1  -8  -2 1368.46   41.80
   1  -8  -2 1368.96   46.60
  -1   8   2 1324.77   43.00
  -1   8   2 1310.57   43.80
  -1   8   2 1281.47   40.90
   0  -8  -2 1830.52   53.89
   0  -8  -2 2029.80   57.49
   0  -8  -2 1947.11   61.09
   0   8   2 1877.21   54.69
   0   8   2 1876.31   60.59
   0   8   2 1844.32   48.60
  -1  -8  -2  344.27   21.20
  -1  -8  -2  363.66   17.80
  -1  -8  -2  350.86   19.30
   1   8   2  379.86   22.20
   1   8   2  349.87   15.30
  -2  -8  -2 1557.94   50.99
   2   8   2 1425.16   42.40
   2   8   2 1512.25   47.10
   2   8   2 1435.76   50.59
   2   8   2 1545.05   43.60
  -3  -8  -2   61.29    9.90
   3   8   2   64.29    7.50
   3   8   2   71.09    8.30
   3   8   2   67.09    7.20
   3   8   2   63.29    5.90
  -4  -8  -2   79.79   10.20
   4   8   2   76.29    8.20
   4   8   2   61.19    7.40
   4   8   2   74.19    7.90
   4   8   2   77.69    6.00
  -5  -8  -2   40.80    8.40
   5   8   2   40.90    8.40
   5   8   2   33.80    3.60
   5   8   2   31.90    5.90
  -6  -8  -2   44.30    8.90
   6   8   2   67.69    8.30
   6   8   2   57.49    6.80
   6   8   2   53.69    8.70
  -7  -8  -2   20.20    7.10
   7   8   2   19.80    5.70
   7   8   2   12.90    4.10
   7   8   2   20.00    5.60
  -8  -8  -2   -3.70    5.00
   8   8   2    0.50    2.30
   8   8   2    1.50    3.80
   8   8   2   -1.10    3.10
  -9  -8  -2   -4.80    6.00
   9   8   2    5.80    4.50
   9   8   2    7.60    5.70
   9   8   2   -0.80    3.00
   9  -9  -2   -0.50    3.50
   9  -9  -2   -1.10    4.50
  -9   9   2    3.90    2.80
   8  -9  -2    1.40    4.90
   8  -9  -2    3.40    4.40
  -8   9   2    2.00    2.90
  -8   9   2    1.50    2.80
   7  -9  -2   65.19   12.50
   7  -9  -2   52.19    9.90
  -7   9   2   71.19    7.70
   6  -9  -2    6.50    3.40
   6  -9  -2   17.60    5.70
  -6   9   2   13.80    4.10
  -6   9   2    8.20    3.00
   5  -9  -2   10.80    4.60
   5  -9  -2   11.20    3.60
  -5   9   2   11.10    4.00
  -5   9   2   11.30    3.80
   4  -9  -2   13.40    8.10
   4  -9  -2    9.90    5.00
   4  -9  -2   17.10    3.10
   4  -9  -2   11.90    2.80
  -4   9   2    9.40    4.20
  -4   9   2    6.70    3.00
   3  -9  -2   29.30    5.10
   3  -9  -2   35.20    7.80
   3  -9  -2   30.90    5.10
   3  -9  -2   22.10    5.60
  -3   9   2   25.00    5.30
  -3   9   2   28.60    5.90
   2  -9  -2  413.56   22.60
   2  -9  -2  413.76   22.80
   2  -9  -2  413.46   18.60
   2  -9  -2  374.26   21.30
  -2   9   2  386.96   11.60
  -2   9   2  401.06   20.20
  -2   9   2  389.36   12.00
  -2   9   2  402.96   19.30
   1  -9  -2 1077.49   41.00
   1  -9  -2 1011.60   35.90
   1  -9  -2  997.80   34.30
  -1   9   2 1037.00   36.60
  -1   9   2 1005.80   27.80
  -1   9   2  995.20   35.50
   0  -9  -2    5.60    3.10
   0  -9  -2   -2.80    3.50
   0   9   2   -1.50    1.90
   0   9   2    2.30    1.60
   0   9   2    0.60    2.10
  -1  -9  -2  113.19   11.60
  -1  -9  -2  123.79   13.10
   1   9   2  136.59   11.10
   1   9   2  121.19   10.50
   1   9   2  118.09    8.20
   1   9   2  133.39   10.00
  -2  -9  -2  122.99   12.40
   2   9   2  116.99    8.80
   2   9   2  114.89   10.60
   2   9   2  118.49   10.00
   2   9   2  113.09    8.90
   3   9   2   45.70   11.80
   3   9   2   49.20    5.50
   3   9   2   60.99    7.40
   3   9   2   57.09    6.60
  -4  -9  -2   42.70    9.20
   4   9   2   53.29    5.30
   4   9   2   65.19    7.50
   4   9   2   54.69    8.40
   4   9   2   59.19    7.70
  -5  -9  -2   -3.40    3.20
   5   9   2   -1.90    2.50
   5   9   2   -1.40    1.90
   5   9   2    3.80    2.70
   5   9   2    2.90    2.00
  -6  -9  -2    6.10    5.70
   6   9   2    3.70    3.30
   6   9   2    4.60    3.50
  -7  -9  -2   20.80    8.00
   7   9   2   14.50    5.20
   7   9   2   18.80    3.60
   7   9   2   11.50    5.70
  -8  -9  -2   18.40    8.30
   8   9   2    1.40    4.70
   8   9   2    3.70    4.10
   8   9   2    7.90    3.60
   8 -10  -2   29.10    7.20
   8 -10  -2   35.40    9.30
  -8  10   2   33.60    6.30
  -8  10   2   47.00    6.90
   7 -10  -2   57.59   10.30
   7 -10  -2   48.50   10.00
  -7  10   2   63.69    7.70
  -7  10   2   62.59    7.70
   6 -10  -2    2.50    4.20
   6 -10  -2   -0.10    2.90
  -6  10   2    7.90    3.20
  -6  10   2    2.50    2.40
   5 -10  -2    8.30    5.30
   5 -10  -2   10.20    4.80
  -5  10   2   17.00    4.70
  -5  10   2   11.00    3.70
   4 -10  -2   24.00    4.10
   4 -10  -2   18.60    3.60
   4 -10  -2   16.30    5.30
   4 -10  -2   12.00    5.70
  -4  10   2   25.60    5.60
   3 -10  -2   27.70    7.20
   3 -10  -2   29.50    5.10
   3 -10  -2   17.50    5.40
   3 -10  -2   25.00    4.90
  -3  10   2   20.40    5.30
  -3  10   2   22.40    5.70
   2 -10  -2  421.56   23.90
   2 -10  -2  394.16   20.10
   2 -10  -2  371.36   18.40
  -2  10   2  383.76   20.60
  -2  10   2  388.36   11.00
  -2  10   2  398.66   10.80
  -2  10   2  376.46   20.60
   1 -10  -2  404.86   24.20
   1 -10  -2  375.66   20.10
  -1  10   2  406.86   24.10
  -1  10   2  381.46   13.60
  -1  10   2  411.06   21.30
   0 -10  -2   65.09   10.30
   0 -10  -2   53.39   10.00
   0  10   2   53.99    5.00
   0  10   2   47.70    7.90
   0  10   2   50.19    9.30
  -1 -10  -2   13.00    5.10
   1  10   2   28.80    6.50
   1  10   2   14.20    3.60
   1  10   2   11.00    4.40
  -2 -10  -2   17.60    6.70
  -2 -10  -2   16.10    5.30
   2  10   2   20.90    5.90
   2  10   2   20.30    3.60
   2  10   2   22.80    4.70
  -3 -10  -2   27.40    7.60
   3  10   2   21.10    5.70
   3  10   2   28.40    5.70
   3  10   2   25.70    5.60
   3  10   2   27.20    5.60
  -4 -10  -2  114.39   13.20
   4  10   2  101.89   10.10
   4  10   2  117.99   11.20
   4  10   2  109.49   10.00
   4  10   2  133.99   11.40
  -5 -10  -2    0.70    4.40
   5  10   2    7.70    3.20
   5  10   2    4.10    3.60
   5  10   2    5.80    3.30
   5  10   2    4.70    3.40
  -6 -10  -2    2.10    5.40
   6  10   2   -4.60    2.70
   6  10   2    1.80    3.90
   6  10   2   -1.90    3.60
  -7 -10  -2    6.50    6.20
   7  10   2   13.40    6.60
   7  10   2   19.30    4.10
  -8  11   2    3.00    3.90
   7 -11  -2   56.29   11.80
   7 -11  -2   48.80    9.80
  -7  11   2   59.69    8.90
  -7  11   2   67.39    8.70
   6 -11  -2   50.79   10.60
   6 -11  -2   43.10    9.00
  -6  11   2   37.80    7.40
  -6  11   2   45.10    7.80
   5 -11  -2   -2.20    4.10
   5 -11  -2    4.60    3.50
  -5  11   2    5.30    3.30
  -5  11   2    6.00    3.60
   4 -11  -2  266.17   19.50
   4 -11  -2  273.67   13.20
   4 -11  -2  292.07   20.90
  -4  11   2  289.77   17.80
  -4  11   2  262.07   17.20
   3 -11  -2  103.39   11.80
   3 -11  -2   92.79   12.10
   3 -11  -2   97.19   11.40
  -3  11   2   91.19    9.90
  -3  11   2   85.49   10.20
   2 -11  -2   66.29   11.20
   2 -11  -2   69.79    8.80
   2 -11  -2   89.59   10.90
  -2  11   2   64.69    8.40
  -2  11   2   70.69    8.90
   1 -11  -2   15.20    5.90
   1 -11  -2    8.60    4.50
  -1  11   2   15.80    4.70
  -1  11   2   15.60    2.60
  -1  11   2   15.70    5.20
   0 -11  -2  105.99   12.70
   0 -11  -2  105.99   11.50
   0  11   2   98.39   10.60
   0  11   2   96.29   10.30
   0  11   2  102.09    7.30
  -1 -11  -2   18.80    6.40
  -1 -11  -2   28.00    7.40
   1  11   2   21.60    4.40
   1  11   2   17.60    5.90
   1  11   2   14.10    4.70
  -2 -11  -2    3.20    3.70
  -2 -11  -2   14.00    5.50
   2  11   2   12.40    4.00
   2  11   2   12.50    4.10
   2  11   2   13.30    3.70
  -3 -11  -2    5.60    5.10
   3  11   2    9.00    4.30
   3  11   2    7.80    4.10
   3  11   2    2.50    2.80
  -4 -11  -2    8.40    5.60
   4  11   2    2.60    3.00
   4  11   2    6.90    3.80
   4  11   2    2.00    3.10
   4  11   2    6.00    4.00
  -5 -11  -2    4.20    5.60
   5  11   2   -7.90    3.20
   5  11   2    1.80    3.40
   5  11   2    1.10    3.80
  -6 -11  -2   20.80    7.80
   6  11   2   15.80    5.90
   6  11   2   15.00    6.20
   6  11   2    7.50    5.00
   7  11   2    7.50    5.20
   7  11   2   -1.80    4.20
   7  11   2   -1.00    4.50
   6 -12  -2   14.30    6.40
   6 -12  -2   12.60    5.80
  -6  12   2   15.60    5.60
  -6  12   2   12.20    6.40
   5 -12  -2    2.70    4.40
   5 -12  -2   -0.40    5.90
  -5  12   2   -5.70    3.70
  -5  12   2    3.70    3.90
   4 -12  -2    6.80    4.50
   4 -12  -2    6.60    3.30
   4 -12  -2   -4.30    3.70
  -4  12   2   -1.20    3.30
  -4  12   2    3.50    4.50
   3 -12  -2   12.40    5.90
   3 -12  -2    4.60    3.20
   3 -12  -2    3.40    4.70
  -3  12   2    2.70    4.20
  -3  12   2   15.50    4.40
   2 -12  -2   -0.80    4.10
   2 -12  -2   -0.40    3.10
  -2  12   2    2.80    2.80
  -2  12   2   -2.50    2.80
   1 -12  -2    3.90    4.10
   1 -12  -2    7.50    3.90
   1 -12  -2   -1.80    2.60
  -1  12   2    0.20    3.10
  -1  12   2    4.80    1.70
   0 -12  -2   -2.00    3.10
   0 -12  -2   -5.20    3.50
   0  12   2   -1.90    1.90
   0  12   2    3.10    3.50
   0  12   2   -1.90    3.60
  -1 -12  -2   13.10    5.20
  -1 -12  -2    3.50    5.70
   1  12   2    5.90    4.00
   1  12   2    4.50    3.10
   1  12   2    0.50    4.30
  -2 -12  -2   -8.40    3.30
  -2 -12  -2   -2.80    4.20
   2  12   2   -0.20    3.70
   2  12   2    4.10    4.10
   2  12   2   -5.00    1.90
  -3 -12  -2   32.10    9.50
  -3 -12  -2   14.00    6.20
   3  12   2   15.80    6.10
   3  12   2   12.80    4.30
   3  12   2   18.50    5.80
  -4 -12  -2   -2.10    6.20
   4  12   2   -7.30    2.60
   4  12   2    2.70    4.00
  -5 -12  -2  -12.00    4.60
   5  12   2    3.30    4.70
   5  12   2    2.70    5.10
   5  12   2   -0.40    4.70
   5 -13  -2   -9.60    3.70
   5 -13  -2   -5.60    3.90
  -5  13   2    3.10    4.40
  -5  13   2   -3.20    4.20
   4 -13  -2    7.60    6.00
   4 -13  -2   -0.70    3.60
   4 -13  -2   -1.10    3.30
  -4  13   2    3.10    4.40
   3 -13  -2   -1.70    5.60
   3 -13  -2   -8.40    4.70
   3 -13  -2   -0.10    3.50
  -3  13   2   -6.40    3.30
   2 -13  -2    6.70    3.40
   2 -13  -2    5.90    4.80
  -2  13   2    2.50    3.60
   1 -13  -2    2.90    5.00
   1 -13  -2    2.40    4.30
  -1  13   2   -3.00    3.80
   0 -13  -2    9.90    5.40
   0 -13  -2   10.20    6.70
   0  13   2   12.00    3.20
  -1 -13  -2    8.70    5.50
  -1 -13  -2   -1.20    5.90
   1  13   2    4.80    2.60
   1  13   2    8.90    6.60
   1  13   2   22.10    6.70
  -2 -13  -2    1.10    6.30
  -2 -13  -2    5.80    8.00
   2  13   2   12.90    6.30
   2  13   2   12.30    5.50
   2  13   2   20.50    4.10
  -3 -13  -2   18.50    9.30
  -3 -13  -2   26.90    8.90
   3  13   2   37.80    9.10
   3  13   2   25.80    7.40
   3  13   2   34.10    6.80
  -4 -13  -2    0.00    9.00
  -4 -13  -2    0.20    5.10
   4  13   2   -2.20    4.50
   4  13   2    9.40    6.80
   4  13   2   -4.80    4.20
   3 -14  -2    0.60    6.10
   3 -14  -2   -0.80    4.80
   3 -14  -2    3.10    6.10
   2 -14  -2   -2.20    4.40
   2 -14  -2   -4.30    5.10
   2 -14  -2    6.40    6.60
  -2  14   2    0.50    3.60
   1 -14  -2    1.90    5.30
   1 -14  -2    2.00    5.90
   1 -14  -2    9.90    6.90
  -1  14   2   10.70    6.20
   0 -14  -2    6.00    5.60
   0 -14  -2   -0.40    5.40
   0  14   2   -2.40    6.60
  -1 -14  -2    0.20    6.60
  -1 -14  -2   -2.00    5.80
   2  14   2   -0.10    2.80
  -2 -14   3    7.70    6.20
  -1 -14   3   -1.20    6.30
  -1 -14   3    4.50    5.50
   0  14  -3    7.40    6.90
   0 -14   3   -2.70    4.90
   0 -14   3   -3.10    4.90
  -1  14  -3   24.10   10.30
   1 -14   3   20.00    7.00
   1 -14   3    7.00    5.80
   2 -14   3   27.40    7.70
   2 -14   3   18.20    6.60
   4  13  -3   11.10    4.90
   4  13  -3    7.90    4.60
   4  13  -3   10.90    4.10
  -4 -13   3    8.70    6.60
   3  13  -3    3.20    3.40
   3  13  -3   -6.50    3.00
   3  13  -3   10.50    5.50
  -3 -13   3    2.90    6.30
  -3 -13   3    0.70    4.90
   2  13  -3   25.50    8.00
   2  13  -3   29.40    7.50
   2  13  -3   33.20    5.60
  -2 -13   3   30.30    9.30
  -2 -13   3   16.50    6.10
   1  13  -3    1.00    4.60
   1  13  -3    6.70    4.50
   1  13  -3    0.10    2.50
  -1 -13   3   -6.40    2.70
   0 -13   3    0.80    4.70
   0 -13   3    3.90    3.70
  -1  13  -3   18.10    6.80
   1 -13   3   20.50    7.10
   1 -13   3   19.00    6.20
  -2  13  -3    6.80    4.40
   2 -13   3    2.00    5.40
   2 -13   3    5.60    4.90
   2 -13   3    4.60    4.20
  -3  13  -3    3.40    4.20
  -3  13  -3   -1.50    3.40
   3 -13   3    1.70    4.00
   3 -13   3   -8.30    3.00
   3 -13   3   -5.50    5.20
  -4  13  -3    1.30    3.70
  -4  13  -3   -2.00    3.20
   4 -13   3   -7.50    5.10
   4 -13   3    5.00    4.60
   4 -13   3    1.00    4.00
  -5  13  -3    2.30    3.60
   5 -13   3   -4.20    3.70
   5 -13   3   -4.30    4.00
   6  12  -3    0.30    4.00
   6  12  -3   -4.90    3.70
   6  12  -3   -1.00    3.70
   5  12  -3    4.40    4.10
   5  12  -3   -3.10    3.70
   5  12  -3   -5.40    3.40
  -5 -12   3    1.80    6.40
   4  12  -3    0.20    2.60
   4  12  -3    2.40    3.70
   4  12  -3    0.20    3.90
  -4 -12   3    6.90    7.20
  -4 -12   3   -4.20    4.00
   3  12  -3   16.40    4.50
   3  12  -3   13.80    5.10
   3  12  -3   15.20    5.60
  -3 -12   3   21.80    8.10
  -3 -12   3   15.70    5.50
   2  12  -3    3.10    3.80
   2  12  -3    5.40    3.80
   2  12  -3    2.90    3.00
  -2 -12   3   -3.50    4.30
  -2 -12   3    4.10    4.70
   1  12  -3   38.40    7.70
   1  12  -3   49.40    5.60
   1  12  -3   39.40    8.20
  -1 -12   3   38.50    9.70
  -1 -12   3   41.00    9.10
   0  12  -3    0.50    3.10
   0  12  -3    7.50    3.70
   0 -12   3    2.60    4.60
  -1  12  -3   12.80    5.00
  -1  12  -3   11.10    4.60
   1 -12   3   14.70    5.80
   1 -12   3   11.70    6.00
  -2  12  -3    3.50    3.70
  -2  12  -3    1.20    2.90
   2 -12   3    3.20    4.50
   2 -12   3   -0.90    3.10
   2 -12   3   -4.40    3.10
  -3  12  -3   28.50    6.70
  -3  12  -3   37.10    7.40
   3 -12   3   26.40    6.80
   3 -12   3   42.30   10.10
   3 -12   3   38.50    7.60
  -4  12  -3   13.80    5.10
  -4  12  -3    9.10    4.40
   4 -12   3    4.90    3.80
   4 -12   3   15.00    4.70
   4 -12   3   10.40    6.80
  -5  12  -3   14.50    5.00
  -5  12  -3   10.50    4.50
   5 -12   3   17.90    4.60
   5 -12   3   12.30    7.20
   5 -12   3   10.40    5.20
  -6  12  -3   -0.10    4.00
  -6  12  -3    7.50    3.80
   6 -12   3    4.50    5.00
   6 -12   3   -2.70    3.80
   6 -12   3   -1.60    6.30
   7  11  -3   -5.60    3.50
   7  11  -3   -0.50    3.10
   7  11  -3    2.70    4.70
  -7 -11   3   -6.60    6.10
   6  11  -3   22.00    4.60
   6  11  -3   14.70    5.50
   6  11  -3   19.50    5.90
   6  11  -3   24.60    5.40
  -6 -11   3   22.30    7.40
   5  11  -3   26.00    5.70
   5  11  -3   26.30    6.00
   5  11  -3   44.70    8.10
  -5 -11   3   35.30   10.50
   4  11  -3  178.08   13.50
   4  11  -3  167.68   12.40
   4  11  -3  158.38   13.00
  -4 -11   3  169.38   17.50
   3  11  -3   46.90    7.80
   3  11  -3   46.00    7.10
   3  11  -3   46.80    7.90
  -3 -11   3   40.50    9.60
  -3 -11   3   21.80    6.40
   2  11  -3   74.39    7.20
   2  11  -3   81.79    8.80
   2  11  -3   50.99    8.30
  -2 -11   3   59.19   11.20
  -2 -11   3   60.09   10.40
   1  11  -3   49.90    8.60
   1  11  -3   71.79    8.40
   1  11  -3   64.69    6.10
  -1 -11   3   87.29   10.60
  -1 -11   3   67.99    8.80
   0  11  -3    8.80    2.40
   0  11  -3    5.30    3.20
   0  11  -3    9.00    3.50
   0 -11   3   12.60    5.20
   0 -11   3    0.90    2.90
  -1  11  -3    5.60    3.10
  -1  11  -3    6.10    3.50
   1 -11   3    7.40    3.80
   1 -11   3    7.30    3.30
  -2  11  -3    4.20    2.60
  -2  11  -3    5.30    3.70
   2 -11   3    0.20    1.90
   2 -11   3    4.50    3.50
   2 -11   3    0.80    2.30
  -3  11  -3    7.60    3.80
  -3  11  -3    9.40    4.00
   3 -11   3    5.10    3.60
   3 -11   3    2.60    2.60
   3 -11   3    5.90    5.60
  -4  11  -3    7.40    3.50
  -4  11  -3    4.90    3.10
   4 -11   3    1.20    2.60
   4 -11   3    6.60    4.40
   4 -11   3    0.50    2.40
  -5  11  -3   10.80    4.40
  -5  11  -3   12.40    3.10
   5 -11   3   14.10    4.10
   5 -11   3   13.70    4.80
   5 -11   3   14.80    6.30
  -6  11  -3   -0.70    3.20
  -6  11  -3   -2.10    2.60
   6 -11   3    0.00    2.90
   6 -11   3    0.90    4.50
  -7  11  -3    1.00    3.30
  -7  11  -3   -0.10    2.70
   7 -11   3   -3.10    2.80
   7 -11   3    4.40    3.60
   7 -11   3    2.10    5.00
   8  10  -3   13.40    4.00
   8  10  -3   18.60    6.90
  -8 -10   3   19.10    7.80
   7  10  -3    1.90    4.70
   7  10  -3    4.30    3.00
   7  10  -3   -0.40    2.70
   6  10  -3   -1.50    2.90
   6  10  -3   -4.90    2.30
   6  10  -3   -3.70    2.90
   6  10  -3   -3.90    2.20
  -6 -10   3    4.10    6.00
   5  10  -3    3.30    2.30
   5  10  -3    3.00    2.80
   5  10  -3    5.00    3.40
  -5 -10   3    4.50    4.30
   4  10  -3   27.70    5.40
   4  10  -3   33.40    6.20
   4  10  -3   22.60    4.80
  -4 -10   3   33.10    8.40
   3  10  -3   16.00    4.00
   3  10  -3   16.30    4.80
   3  10  -3   16.30    4.50
  -3 -10   3   10.10    4.60
   2  10  -3    4.10    2.50
   2  10  -3    3.50    2.80
   2  10  -3    6.60    3.40
  -2 -10   3    1.80    4.20
  -2 -10   3    7.60    3.60
   1  10  -3   23.20    5.50
   1  10  -3   26.30    4.30
   1  10  -3   31.30    6.00
  -1 -10   3   34.10    8.10
  -1 -10   3   29.40    6.40
   0  10  -3    2.60    2.80
   0  10  -3    2.80    2.80
   0  10  -3    2.60    1.90
   0 -10   3    1.00    2.00
  -1  10  -3    2.10    2.80
  -1  10  -3    3.30    2.60
   1 -10   3    0.40    2.40
  -2  10  -3    7.40    3.40
  -2  10  -3    5.20    2.70
   2 -10   3    3.40    2.90
   2 -10   3    3.90    3.10
  -3  10  -3   40.00    7.30
  -3  10  -3   37.30    6.20
   3 -10   3   34.70    8.30
   3 -10   3   30.50    6.30
   3 -10   3   30.70    6.00
  -4  10  -3   -1.40    2.30
  -4  10  -3    4.80    2.60
   4 -10   3    0.20    2.50
   4 -10   3    0.30    3.50
   4 -10   3   -0.80    1.90
  -5  10  -3    7.00    2.70
  -5  10  -3    8.80    3.40
   5 -10   3    0.60    3.20
   5 -10   3   12.00    6.30
   5 -10   3    8.40    3.60
  -6  10  -3   -0.90    2.70
  -6  10  -3   -4.30    1.90
   6 -10   3   -3.20    1.90
   6 -10   3   -8.00    2.90
  -7  10  -3   -1.80    2.00
  -7  10  -3   -3.80    2.90
   7 -10   3    4.60    3.10
   7 -10   3   -3.50    2.90
  -8  10  -3   -5.60    3.20
   8 -10   3   -9.00    3.90
   8   9  -3    9.70    5.20
   8   9  -3   12.00    4.50
  -8  -9   3   15.50   11.00
   7   9  -3   -1.20    2.00
   7   9  -3    7.30    3.10
   6   9  -3    5.20    3.10
   6   9  -3    2.40    2.30
   6   9  -3    1.10    2.30
   6   9  -3    0.20    2.40
  -6  -9   3   -3.70    2.80
   5   9  -3   43.20    7.10
   5   9  -3   39.40    7.30
   5   9  -3   34.20    5.30
  -5  -9   3   48.40    9.50
   4   9  -3    3.00    2.70
   4   9  -3   -0.10    2.10
   4   9  -3    1.80    2.30
  -4  -9   3    4.60    3.60
   3   9  -3   49.20    7.70
   3   9  -3   53.29    6.30
   3   9  -3   38.50    6.40
   2   9  -3  218.68   13.60
   2   9  -3  224.88   12.10
   2   9  -3  220.38   13.70
  -2  -9   3  240.08   17.10
  -2  -9   3  216.08   15.10
   1   9  -3   10.40    3.70
   1   9  -3    4.40    1.70
   1   9  -3    7.50    3.50
  -1  -9   3    4.00    4.00
  -1  -9   3   -0.40    2.20
   0   9  -3    6.30    2.20
   0   9  -3   10.80    4.00
   0   9  -3    8.20    3.10
   0  -9   3    8.30    3.50
   0  -9   3    9.40    3.70
  -1   9  -3   16.50    4.60
  -1   9  -3   13.50    3.90
   1  -9   3   20.80    5.20
   1  -9   3   20.50    5.00
  -2   9  -3   41.10    7.00
  -2   9  -3   42.50    6.60
   2  -9   3   51.69    6.80
   2  -9   3   52.69    6.80
  -3   9  -3   18.20    4.60
  -3   9  -3   20.40    4.50
   3  -9   3   16.70    4.70
   3  -9   3   22.10    8.90
   3  -9   3   16.80    4.40
  -4   9  -3    3.30    2.30
  -4   9  -3    4.40    2.90
   4  -9   3    5.30    2.30
   4  -9   3   11.40    4.00
   4  -9   3   -0.40    2.20
  -5   9  -3    4.10    2.70
  -5   9  -3    3.50    2.30
   5  -9   3    1.70    2.20
   5  -9   3    1.70    3.20
   5  -9   3    5.20    3.30
  -6   9  -3    3.70    2.50
  -6   9  -3    1.90    2.00
   6  -9   3    5.00    2.80
   6  -9   3    1.50    2.80
   6  -9   3    3.20    3.60
  -7   9  -3   47.20    8.10
  -7   9  -3   49.00    5.60
   7  -9   3   42.60    7.40
   7  -9   3   46.50    7.20
   7  -9   3   49.40   10.20
  -8   9  -3   -1.30    3.50
   8  -9   3    0.80    3.30
   8  -9   3    8.40    6.00
  -9   9  -3    8.40    5.00
   9   8  -3   -3.60    3.10
  -9  -8   3   -6.30    7.10
   8   8  -3   22.80    6.60
   8   8  -3   22.00    4.00
  -8  -8   3   30.20    8.60
   7   8  -3    3.30    3.20
   7   8  -3    0.50    2.00
  -7  -8   3    2.40    4.70
   6   8  -3   11.80    3.00
   6   8  -3   14.10    4.80
   6   8  -3    8.00    3.50
   6   8  -3   13.90    3.70
  -6  -8   3   15.50    5.00
   5   8  -3    0.80    2.20
   5   8  -3    4.00    2.70
   5   8  -3   -3.70    1.60
   5   8  -3    3.00    2.00
   4   8  -3  379.46   17.90
   4   8  -3  408.96   18.20
   4   8  -3  387.06   18.40
  -4  -8   3  380.56   22.00
   3   8  -3   14.70    4.10
   3   8  -3   16.20    5.00
   3   8  -3   13.00    3.80
  -3  -8   3   11.30    4.80
   2   8  -3   -0.90    1.70
   2   8  -3   -0.40    1.50
  -2  -8   3   -0.40    2.40
   1   8  -3   75.69    6.10
   1   8  -3   86.99    8.20
  -1  -8   3   77.79    8.20
  -1  -8   3   70.89    8.90
   0   8  -3  141.69    7.40
   0  -8   3  138.09   10.50
  -1   8  -3   13.30    3.60
   1  -8   3    3.50    3.00
   1  -8   3   12.00    3.50
  -2   8  -3   64.39    7.00
   2  -8   3   68.29    7.00
   2  -8   3   76.49    8.00
   2  -8   3   67.09    9.90
  -3   8  -3  131.29    9.70
  -3   8  -3  124.99   13.50
  -3   8  -3  119.39   11.10
   3  -8   3  115.09    9.30
   3  -8   3  129.09    9.70
   3  -8   3  110.49    9.40
   3  -8   3  125.79   12.00
  -4   8  -3    1.80    2.40
  -4   8  -3   -0.90    1.50
   4  -8   3   -1.70    2.40
   4  -8   3    1.20    2.30
   4  -8   3    0.00    2.00
   4  -8   3   -0.20    1.70
  -5   8  -3   26.00    5.40
  -5   8  -3   36.00    7.70
   5  -8   3   29.70    5.80
   5  -8   3   35.50    5.90
   5  -8   3   33.60    5.80
   5  -8   3   29.40    7.10
  -6   8  -3   37.70    6.50
  -6   8  -3   45.50    5.80
   6  -8   3   33.70    6.10
   6  -8   3   31.70    6.20
   6  -8   3   35.10    7.50
   6  -8   3   51.19    6.20
  -7   8  -3   96.09    7.20
  -7   8  -3   84.29    8.70
   7  -8   3   85.39    8.30
   7  -8   3  116.29   12.90
   7  -8   3   93.19    8.00
  -8   8  -3   78.99    9.40
   8  -8   3   93.19    7.60
   8  -8   3  110.49   13.90
  -9   8  -3   -0.40    3.30
   9  -8   3   -9.70    4.50
 -10  -7   3   19.20    9.70
   9   7  -3   -0.20    4.60
  -9  -7   3   -7.00    4.20
   8   7  -3    3.30    2.10
   8   7  -3   -0.40    3.30
   8   7  -3   -1.10    3.50
  -8  -7   3    1.90    3.40
   7   7  -3    8.70    3.30
   7   7  -3   10.10    2.50
   7   7  -3    4.80    3.40
   7   7  -3   10.90    3.20
  -7  -7   3   12.50    6.00
   6   7  -3   40.30    6.30
   6   7  -3   40.70    7.50
   6   7  -3   46.90    4.90
   6   7  -3   54.89    5.60
   6   7  -3   44.60    5.30
  -6  -7   3   44.00    8.70
   5   7  -3    1.70    1.70
   5   7  -3    0.20    1.60
   5   7  -3    2.60    2.30
   5   7  -3   -0.10    2.20
   5   7  -3   12.40    4.00
  -5  -7   3    1.60    2.70
   4   7  -3   30.90    5.00
   4   7  -3   45.00    5.80
   4   7  -3   38.60    6.00
   4   7  -3   35.60    6.40
  -4  -7   3   32.50    7.70
  -4  -7   3   24.90    5.20
   3   7  -3    2.20    1.90
   3   7  -3    1.20    1.60
   3   7  -3    6.90    3.10
   3   7  -3    4.50    2.40
  -3  -7   3    2.20    2.50
  -3  -7   3    3.00    2.30
   2   7  -3    6.00    2.40
   2   7  -3    5.10    2.30
   2   7  -3    7.10    2.90
   2   7  -3    2.10    2.10
  -2  -7   3    8.20    3.10
  -2  -7   3    4.60    2.70
  -2  -7   3    6.70    2.10
  -2  -7   3    6.90    3.60
   1   7  -3   20.90    4.30
   1   7  -3   22.50    3.70
   1   7  -3   19.60    4.90
   1   7  -3   14.00    3.60
  -1  -7   3   18.00    4.20
  -1  -7   3   24.50    3.80
  -1  -7   3   16.50    4.80
  -1  -7   3   18.40    4.40
  -1  -7   3   22.30    4.90
   0   7  -3   19.10    4.00
   0   7  -3   26.70    3.10
   0   7  -3   21.40    5.40
   0   7  -3   25.20    4.60
   0  -7   3   28.80    5.90
   0  -7   3   22.30    4.30
   0  -7   3   24.50    4.00
   0  -7   3   32.40    5.60
   0  -7   3   19.50    4.30
  -1   7  -3  232.28   14.60
  -1   7  -3  251.37   12.90
  -1   7  -3  245.98   12.90
   1  -7   3  240.78   13.20
   1  -7   3  262.87   14.40
   1  -7   3  220.78   13.00
   1  -7   3  251.07   12.90
  -2   7  -3  154.38   10.10
  -2   7  -3  150.58   11.00
  -2   7  -3  146.49   11.30
  -2   7  -3  156.28    9.80
   2  -7   3  149.69   10.00
   2  -7   3  158.58   11.20
   2  -7   3  158.68   10.40
   2  -7   3  151.18   10.30
  -3   7  -3  264.47   15.40
  -3   7  -3  265.17   13.10
  -3   7  -3  256.97   13.40
   3  -7   3  265.47   16.70
   3  -7   3  246.58   14.00
   3  -7   3  273.07   13.80
   3  -7   3  266.77   13.80
  -4   7  -3  181.08   11.20
  -4   7  -3  181.88   13.00
  -4   7  -3  166.98   10.00
   4  -7   3  174.78   11.30
   4  -7   3  149.69   10.60
   4  -7   3  170.58   10.80
   4  -7   3  173.98   13.60
   4  -7   3  183.78   11.00
  -5   7  -3   -2.00    1.40
  -5   7  -3   -1.20    1.30
   5  -7   3   -4.20    2.40
   5  -7   3    2.90    2.20
   5  -7   3   -1.00    1.80
   5  -7   3    2.10    2.30
   5  -7   3    6.30    3.50
  -6   7  -3   71.19    7.10
  -6   7  -3   69.79    6.20
   6  -7   3   75.29    7.40
   6  -7   3   81.09    8.30
   6  -7   3   65.99   10.90
   6  -7   3   69.79    6.40
   6  -7   3   76.79    7.10
  -7   7  -3    2.30    2.30
   7  -7   3   -0.80    2.50
   7  -7   3    5.20    2.80
   7  -7   3    4.10    4.00
   7  -7   3   -2.80    3.00
  -8   7  -3   78.19    8.50
   8  -7   3   60.29    7.90
   8  -7   3  103.89   12.40
   8  -7   3   75.29    5.10
   8  -7   3   68.59    6.90
   8  -7   3   70.29    6.60
  -9   7  -3   -1.80    3.20
   9  -7   3    0.10    3.70
   9  -7   3    1.70    2.30
  10  -7   3    3.10    4.90
  10   6  -3   55.29   10.90
 -10  -6   3   59.49   12.00
   9   6  -3    8.40    5.40
  -9  -6   3   23.90    7.50
   8   6  -3    6.10    3.60
  -8  -6   3    6.20    4.00
  -8  -6   3   -0.30    2.70
   7   6  -3   88.19    9.80
   7   6  -3   83.19    5.10
   7   6  -3   71.39    6.20
  -7  -6   3  103.09   11.40
  -7  -6   3   66.09    7.00
   6   6  -3  552.14   18.80
   6   6  -3  518.15   17.40
   6   6  -3  497.25   19.90
   6   6  -3  529.45   23.60
  -6  -6   3  494.85   20.80
  -6  -6   3  522.05   25.80
   5   6  -3    2.10    1.90
   5   6  -3    2.70    2.80
   5   6  -3   -2.10    1.20
   5   6  -3    1.40    1.70
   5   6  -3    1.50    2.10
  -5  -6   3    2.60    1.90
  -5  -6   3    6.50    3.40
   4   6  -3  192.38   11.60
   4   6  -3  204.08   12.20
   4   6  -3  187.58   10.50
   4   6  -3  206.38   10.70
  -4  -6   3  180.28   13.40
  -4  -6   3  181.28   11.70
  -4  -6   3  193.58   11.80
   3   6  -3   22.70    4.60
   3   6  -3   24.80    4.20
   3   6  -3   17.70    3.60
   3   6  -3   21.20    3.80
  -3  -6   3   18.50    3.60
  -3  -6   3   17.10    4.10
  -3  -6   3   21.70    5.30
  -3  -6   3   16.50    3.70
   2   6  -3   68.69    6.20
   2   6  -3   56.59    6.80
   2   6  -3   74.89    6.40
   2   6  -3   79.69    6.10
  -2  -6   3   74.09    6.60
  -2  -6   3   68.29    7.80
  -2  -6   3   79.59    6.10
  -2  -6   3   68.59    6.50
   1   6  -3  276.67   13.10
   1   6  -3  297.27   13.40
   1   6  -3  298.17   11.80
   1   6  -3  272.27   15.00
  -1  -6   3  274.47   13.70
  -1  -6   3  304.37   14.20
  -1  -6   3  282.07   15.30
  -1  -6   3  284.67   13.80
  -1  -6   3  287.77   11.70
   0   6  -3  373.86   15.40
   0   6  -3  352.16   15.10
   0   6  -3  372.26   12.70
   0   6  -3  336.47   17.10
   0  -6   3  370.16   16.20
   0  -6   3  384.86   17.40
   0  -6   3  367.16   15.90
   0  -6   3  369.16   15.50
   0  -6   3  369.76   12.40
  -1   6  -3    2.80    1.90
  -1   6  -3    5.30    2.80
  -1   6  -3    0.90    1.50
   1  -6   3    2.80    1.60
   1  -6   3    1.80    1.90
   1  -6   3    2.40    1.90
   1  -6   3    1.10    1.00
   1  -6   3    2.80    2.30
  -2   6  -3  328.07   17.60
  -2   6  -3  362.96   14.80
  -2   6  -3  321.67   14.60
  -2   6  -3  362.36   16.40
   2  -6   3  360.06   14.80
   2  -6   3  347.27    9.30
   2  -6   3  334.27   15.10
   2  -6   3  360.76   16.00
   2  -6   3  321.77   15.00
  -3   6  -3  142.09    8.50
  -3   6  -3  146.59   10.80
  -3   6  -3  155.98    9.50
  -3   6  -3  142.79   10.20
   3  -6   3  147.39    9.50
   3  -6   3  144.19    9.40
   3  -6   3  143.69    9.40
   3  -6   3  152.98   11.80
   3  -6   3  132.89   10.30
  -4   6  -3  204.88   13.10
  -4   6  -3  217.08   11.60
  -4   6  -3  218.28   13.30
  -4   6  -3  211.58   10.60
   4  -6   3  214.98   11.70
   4  -6   3  207.88   14.40
   4  -6   3  209.68   11.70
   4  -6   3  196.98   11.30
   4  -6   3  215.18   11.70
  -5   6  -3  606.24   25.90
  -5   6  -3  584.34   25.90
  -5   6  -3  595.34   20.10
   5  -6   3  589.04   22.10
   5  -6   3  589.64   16.00
   5  -6   3  612.24   23.60
   5  -6   3  619.34   22.60
   5  -6   3  591.04   26.80
   5  -6   3  629.04   22.40
  -6   6  -3   44.90    5.70
   6  -6   3   54.39    6.00
   6  -6   3   48.20    5.90
  -7   6  -3    1.10    2.20
   7  -6   3    0.70    1.60
   7  -6   3    9.80    3.50
   7  -6   3    1.30    2.40
   7  -6   3    2.80    3.40
   7  -6   3   -1.40    1.90
  -8   6  -3   -1.70    1.60
   8  -6   3    2.80    2.80
   8  -6   3    2.90    2.30
   8  -6   3    0.50    2.60
   8  -6   3    2.70    2.30
  -9   6  -3   32.40    6.60
   9  -6   3   37.20    9.20
   9  -6   3   32.50    5.10
 -10   6  -3   11.60    5.60
  10  -6   3   21.50    4.70
  10  -6   3   22.80    8.20
  10   5  -3   51.89   10.60
 -10  -5   3   51.29   10.30
   9   5  -3   19.10    6.00
  -9  -5   3   34.30    4.80
  -9  -5   3   19.80    6.20
   8   5  -3    8.30    3.80
  -8  -5   3    6.80    3.70
  -8  -5   3    9.90    3.40
   7   5  -3   32.80    2.70
   7   5  -3   30.50    3.30
   7   5  -3   22.50    5.50
  -7  -5   3   27.10    4.70
  -7  -5   3   25.50    6.00
   6   5  -3   51.19    5.10
   6   5  -3   55.19    7.20
   6   5  -3   47.50    4.40
   6   5  -3   54.19    4.60
  -6  -5   3   56.79    6.00
  -6  -5   3   58.39    9.10
  -6  -5   3   49.20    7.50
   5   5  -3  161.88    8.70
   5   5  -3  181.48    9.20
   5   5  -3  174.78    8.60
   5   5  -3  180.88   11.70
   5   5  -3  170.58    9.60
  -5  -5   3  162.28   12.20
  -5  -5   3  177.88   11.00
  -5  -5   3  196.98   17.50
  -5  -5   3  172.68   10.10
   4   5  -3  236.08   11.00
   4   5  -3  241.88   10.40
   4   5  -3  236.68   12.10
   4   5  -3  247.18   11.00
   4   5  -3  252.77   13.10
  -4  -5   3  223.88   12.20
  -4  -5   3  249.97   14.60
  -4  -5   3  238.38   12.00
  -4  -5   3  225.38   14.50
   3   5  -3   26.20    4.40
   3   5  -3   21.30    3.50
   3   5  -3   22.10    3.60
   3   5  -3   19.80    4.10
  -3  -5   3   22.60    4.20
  -3  -5   3   19.20    3.70
  -3  -5   3   20.30    3.60
  -3  -5   3   20.30    5.00
   2   5  -3    5.10    1.80
   2   5  -3    5.00    2.40
   2   5  -3    6.70    2.00
   2   5  -3    2.30    1.50
  -2  -5   3    4.50    1.90
  -2  -5   3    7.80    2.50
  -2  -5   3    4.40    1.70
  -2  -5   3    8.70    3.90
   1   5  -3   24.40    4.10
   1   5  -3   20.30    3.20
   1   5  -3   14.50    3.70
  -1  -5   3   30.90    6.30
  -1  -5   3   26.30    4.10
  -1  -5   3   24.40    3.00
  -1  -5   3   26.60    4.30
   0   5  -3 1486.75   41.30
   0   5  -3 1551.84   42.00
   0   5  -3 1486.65   44.30
   0   5  -3 1621.14   39.10
   0  -5   3 1549.14   41.20
   0  -5   3 1652.23   45.20
   0  -5   3 1587.64   42.80
   0  -5   3 1506.45   42.40
   0  -5   3 1553.24   38.40
  -1   5  -3  223.88   11.00
  -1   5  -3  226.78   10.60
  -1   5  -3  226.28   12.30
   1  -5   3  222.68   11.00
   1  -5   3  234.28    7.80
   1  -5   3  212.68   10.90
   1  -5   3  229.08   10.10
  -2   5  -3 4345.87  101.09
  -2   5  -3 4364.16  105.49
  -2   5  -3 4263.07  103.19
  -2   5  -3 4285.87  101.79
   2  -5   3 4252.27  102.59
   2  -5   3 4233.18  102.19
   2  -5   3 4326.77  100.99
   2  -5   3 4359.16  103.59
   2  -5   3 4249.27   95.69
  -3   5  -3   80.59    7.10
  -3   5  -3   91.89    6.80
  -3   5  -3   97.69    6.40
  -3   5  -3  101.19    8.20
   3  -5   3   96.99    6.90
   3  -5   3  102.69    8.90
   3  -5   3   94.99    7.10
   3  -5   3   96.49    6.90
   3  -5   3   93.89    7.00
  -4   5  -3   23.50    6.10
  -4   5  -3   20.20    3.30
  -4   5  -3   23.80    4.00
  -4   5  -3   22.60    4.60
   4  -5   3   22.10    4.10
   4  -5   3   31.10    5.00
   4  -5   3   21.40    3.90
   4  -5   3   22.20    2.30
   4  -5   3   21.20    3.90
   4  -5   3   14.70    4.50
  -5   5  -3    2.40    1.30
  -5   5  -3    0.20    1.90
  -5   5  -3   -0.60    1.80
  -5   5  -3    1.50    1.80
   5  -5   3    2.00    1.60
   5  -5   3   -1.20    1.40
   5  -5   3    7.90    2.80
   5  -5   3   -1.50    1.40
   5  -5   3    0.70    1.20
   6  -5   3  129.49    9.00
   6  -5   3  165.88   13.10
   6  -5   3  141.49    9.10
   6  -5   3  155.08    8.70
   6  -5   3  148.89    7.30
  -7   5  -3  223.58   12.90
   7  -5   3  195.78   11.00
   7  -5   3  191.08   10.70
   7  -5   3  187.28    9.90
   7  -5   3  217.08   17.30
   7  -5   3  209.68   10.30
  -8   5  -3   13.70    4.80
   8  -5   3    8.90    2.70
   8  -5   3    2.00    2.70
   8  -5   3    9.60    2.70
   8  -5   3    9.00    4.30
   8  -5   3    8.70    2.20
  -9   5  -3   21.80    5.80
   9  -5   3   11.90    5.70
   9  -5   3   16.80    3.90
 -10   5  -3   24.90    7.00
  10  -5   3   31.30    5.40
  11   4  -3   22.40    7.70
 -11  -4   3   23.10    7.70
  10   4  -3    1.90    4.10
 -10  -4   3    5.20    3.40
   9   4  -3   27.40    7.20
  -9  -4   3   21.50    5.60
   8   4  -3   31.10    6.80
  -8  -4   3   35.70    7.00
  -8  -4   3   35.90    4.20
   7   4  -3  198.18   13.60
   7   4  -3  172.78    7.60
  -7  -4   3  195.38   12.10
  -7  -4   3  192.98   13.70
  -7  -4   3  176.28    9.40
   6   4  -3   44.10    3.80
   6   4  -3   51.69    6.60
   6   4  -3   54.59    3.60
   6   4  -3   46.30    3.70
  -6  -4   3   54.89    7.10
  -6  -4   3   47.40    4.80
   5   4  -3  390.96   12.80
   5   4  -3  377.96   13.60
   5   4  -3  367.46   17.10
  -5  -4   3  391.66   18.40
  -5  -4   3  378.76   14.70
  -5  -4   3  375.26   19.40
  -5  -4   3  366.36   17.10
  -5  -4   3  340.97   15.60
   4   4  -3  306.27   12.70
   4   4  -3  299.47   11.30
   4   4  -3  315.47   11.90
   4   4  -3  276.47   13.70
   4   4  -3  310.77   11.80
  -4  -4   3  321.47   15.50
  -4  -4   3  284.07   12.40
  -4  -4   3  304.67   14.20
  -4  -4   3  295.77   13.20
   3   4  -3  244.08   10.20
   3   4  -3  255.77   10.60
   3   4  -3  251.37   10.10
   3   4  -3  253.17   11.80
   3   4  -3  234.18   11.40
  -3  -4   3  265.37   13.30
  -3  -4   3  231.78   10.80
  -3  -4   3  245.28   11.60
  -3  -4   3  260.27   11.60
   2   4  -3 2270.07   54.99
   2   4  -3 2114.49   53.39
   2   4  -3 2204.68   56.59
   2   4  -3 2187.78   54.09
  -2  -4   3 2178.08   57.69
  -2  -4   3 2147.79   54.19
  -2  -4   3 2136.49   54.79
  -2  -4   3 2198.18   55.09
   1   4  -3    0.10    1.10
   1   4  -3    1.70    1.30
   1   4  -3    1.30    1.10
   1   4  -3   -1.10    1.00
  -1  -4   3    3.80    1.50
  -1  -4   3    0.60    1.70
  -1  -4   3    1.50    1.30
  -1  -4   3    3.30    1.30
   0   4  -3 1113.09   30.80
   0   4  -3 1134.09   29.40
   0   4  -3 1155.68   31.00
   0   4  -3 1149.39   33.60
   0  -4   3 1148.79   31.70
   0  -4   3 1162.58   30.00
   0  -4   3 1115.89   28.80
   0  -4   3 1108.39   31.30
   0  -4   3 1113.09   33.00
  -1   4  -3  520.85   17.20
  -1   4  -3  533.75   19.30
  -1   4  -3  513.35   17.00
  -1   4  -3  508.25   17.20
   1  -4   3  520.95   17.60
   1  -4   3  513.55   18.40
   1  -4   3  535.95   18.00
   1  -4   3  549.54   16.30
   1  -4   3  532.55   14.80
  -2   4  -3  377.36   14.00
  -2   4  -3  374.76   13.50
  -2   4  -3  391.56   15.00
  -2   4  -3  383.86   15.80
   2  -4   3  397.66   17.00
   2  -4   3  372.86   13.50
   2  -4   3  389.76   14.70
   2  -4   3  416.86   14.60
  -3   4  -3  228.28   11.30
  -3   4  -3  242.88    9.80
  -3   4  -3  234.58   11.70
  -3   4  -3  230.38   12.20
   3  -4   3  224.08   14.60
   3  -4   3  232.28   11.00
   3  -4   3  245.78   10.90
   3  -4   3  224.18   10.70
   3  -4   3  221.98   10.10
  -4   4  -3   15.20    2.60
  -4   4  -3   13.10    2.80
  -4   4  -3   16.60    3.80
  -4   4  -3   15.60    3.50
   4  -4   3   13.40    3.10
   4  -4   3   12.60    3.60
   4  -4   3   13.60    2.80
  -5   4  -3    3.10    2.20
  -5   4  -3    1.90    1.40
  -5   4  -3    2.10    2.10
  -5   4  -3   -2.50    1.50
   5  -4   3    1.70    2.00
   5  -4   3   -1.60    1.30
   5  -4   3    0.40    1.30
   5  -4   3    2.20    1.50
   5  -4   3    1.80    1.70
  -6   4  -3  519.15   24.50
  -6   4  -3  476.35   20.50
  -6   4  -3  529.15   20.20
   6  -4   3  521.35   17.90
   6  -4   3  504.35   18.30
   6  -4   3  502.65   19.40
   6  -4   3  483.55   18.40
  -7   4  -3  317.67   16.00
   7  -4   3  321.17   14.00
   7  -4   3  340.07   14.70
   7  -4   3  310.47   19.10
   7  -4   3  316.37   13.90
   7  -4   3  333.07   11.70
  -8   4  -3    8.60    3.80
   8  -4   3    6.40    2.70
   8  -4   3    0.80    2.50
   8  -4   3    3.50    2.50
   8  -4   3    3.80    1.70
  -9   4  -3  140.89   12.10
   9  -4   3  144.99   14.20
   9  -4   3  170.68   10.50
 -10   4  -3   -1.50    3.50
  10  -4   3    5.20    3.20
  10  -4   3   -0.40    4.00
  11  -4   3   -2.20    3.80
  11  -4   3   -8.20    4.20
  11   3  -3   -0.30    3.80
 -11  -3   3    9.10    4.70
  10   3  -3    2.70    3.80
   9   3  -3    4.80    3.70
  -9  -3   3    4.60    3.20
   8   3  -3   44.00    7.80
  -8  -3   3   45.30    6.70
  -8  -3   3   42.90    7.30
   7   3  -3   24.30    3.00
   7   3  -3   24.20    5.60
  -7  -3   3   25.50    3.20
  -7  -3   3   19.50    4.90
  -7  -3   3   18.90    5.00
   6   3  -3  158.88    7.60
   6   3  -3  151.58   11.00
  -6  -3   3  138.39    9.00
  -6  -3   3  140.99    7.60
  -6  -3   3  150.28   12.00
   5   3  -3  465.95   19.40
   5   3  -3  491.75   15.80
  -5  -3   3  452.85   19.00
  -5  -3   3  477.45   21.60
  -5  -3   3  439.76   15.70
  -5  -3   3  479.35   19.10
  -5  -3   3  478.15   17.40
   4   3  -3   97.49    5.40
   4   3  -3  103.29    7.50
   4   3  -3  108.69    5.00
   4   3  -3   98.69    5.90
  -4  -3   3  102.19    6.20
  -4  -3   3   97.29    7.40
  -4  -3   3  119.89    8.10
  -4  -3   3   95.69    6.30
   3   3  -3 1191.28   30.20
   3   3  -3 1214.08   34.00
   3   3  -3 1216.68   32.10
   3   3  -3 1203.18   31.70
  -3  -3   3 1242.38   32.50
  -3  -3   3 1122.79   31.80
  -3  -3   3 1198.38   33.70
  -3  -3   3 1227.88   34.80
   2   3  -3 1783.42   47.60
   2   3  -3 1920.81   45.50
   2   3  -3 1901.91   47.90
   2   3  -3 1868.81   46.20
  -2  -3   3 1911.71   47.20
  -2  -3   3 1906.71   46.90
  -2  -3   3 1956.00   49.40
  -2  -3   3 1857.91   47.20
   1   3  -3  797.72   25.20
   1   3  -3  865.41   23.40
   1   3  -3  861.01   24.00
   1   3  -3  872.71   23.90
  -1  -3   3  889.61   24.40
  -1  -3   3  883.41   26.10
  -1  -3   3  897.11   26.30
  -1  -3   3  889.81   23.90
   0   3  -3  335.97   11.50
   0   3  -3  327.17   11.20
   0   3  -3  329.67   11.40
   0  -3   3  335.37   13.00
   0  -3   3  332.07   11.90
   0  -3   3  336.37   11.90
   0  -3   3  317.57   10.70
   0  -3   3  334.17   10.10
  -1   3  -3  425.86   15.70
  -1   3  -3  436.96   14.00
  -1   3  -3  447.06   13.80
  -1   3  -3  454.05   14.40
   1  -3   3  459.25   14.80
   1  -3   3  440.96   13.20
   1  -3   3  451.15   15.50
   1  -3   3  444.36   12.90
   1  -3   3  411.16   14.30
  -2   3  -3  423.16   15.70
  -2   3  -3  429.76   14.50
  -2   3  -3  428.66   13.70
  -2   3  -3  437.86   14.60
   2  -3   3  430.36   13.90
   2  -3   3  430.96   16.70
   2  -3   3  468.65   15.80
   2  -3   3  447.26   14.90
  -3   3  -3  819.92   23.90
  -3   3  -3  808.82   24.40
  -3   3  -3  814.52   25.10
   3  -3   3  791.82   26.20
   3  -3   3  788.32   24.50
   3  -3   3  823.82   23.80
   3  -3   3  787.42   24.40
  -4   3  -3  715.23   25.70
  -4   3  -3  710.83   22.30
  -4   3  -3  684.23   23.30
   4  -3   3  675.93   21.40
   4  -3   3  705.63   27.40
   4  -3   3  690.53   22.70
   4  -3   3  677.73   20.10
  -5   3  -3   92.99    8.60
  -5   3  -3  100.79    7.60
  -5   3  -3   94.19    7.90
  -5   3  -3  100.89    7.20
   5  -3   3   82.29    8.10
   5  -3   3   94.89    6.50
   5  -3   3  108.29   11.00
   5  -3   3  101.39    5.60
  -6   3  -3  915.11   28.80
  -6   3  -3  793.42   31.40
  -6   3  -3  816.62   30.10
  -6   3  -3  828.92   28.60
   6  -3   3  858.91   27.60
   6  -3   3  846.72   22.90
   6  -3   3  855.11   30.00
   6  -3   3  846.92   26.00
   6  -3   3  846.72   32.00
  -7   3  -3   11.70    4.60
   7  -3   3   12.90    3.70
   7  -3   3   15.60    3.20
   7  -3   3   16.80    3.80
   7  -3   3   12.40    4.30
  -8   3  -3   51.29    8.20
   8  -3   3   42.30    6.00
   8  -3   3   53.39    6.30
   8  -3   3   41.90    9.10
   8  -3   3   49.40    5.00
  -9   3  -3   25.70    4.90
  -9   3  -3   30.00    6.50
   9  -3   3   25.90    3.90
   9  -3   3   33.20    7.40
   9  -3   3   32.60    5.90
 -10   3  -3   19.20    4.70
  10  -3   3   12.30    5.90
  10  -3   3   17.30    4.70
 -11   3  -3    3.30    4.40
  11  -3   3    4.80    5.20
  11  -3   3   -1.50    4.00
  11   2  -3   18.60    7.50
 -11  -2   3   29.50    7.30
  10   2  -3    1.30    3.50
 -10  -2   3    5.70    3.00
   9   2  -3   14.40    5.20
  -9  -2   3   10.30    3.80
   8   2  -3    1.30    3.00
  -8  -2   3    3.00    2.90
  -8  -2   3    2.80    2.50
  -8  -2   3    0.90    1.00
  -8  -2   3    2.30    1.10
   7   2  -3   14.40    4.20
  -7  -2   3   13.20    4.30
  -7  -2   3   18.30    3.90
  -7  -2   3   14.30    2.40
   6   2  -3  329.47   12.20
   6   2  -3  344.87   16.50
  -6  -2   3  316.57   15.50
  -6  -2   3  335.67   18.20
  -6  -2   3  332.47   14.80
  -6  -2   3  312.07   15.70
  -6  -2   3  320.17   13.00
  -6  -2   3  314.77   13.30
   5   2  -3   15.30    3.80
   5   2  -3   15.30    2.80
  -5  -2   3   12.40    2.60
  -5  -2   3   11.50    3.50
  -5  -2   3   12.60    3.10
  -5  -2   3   15.40    3.00
  -5  -2   3   14.30    3.10
  -5  -2   3   19.00    3.90
   4   2  -3 1560.14   40.30
   4   2  -3 1657.83   47.40
  -4  -2   3 1529.85   41.10
  -4  -2   3 1618.64   39.90
  -4  -2   3 1594.84   45.90
  -4  -2   3 1558.64   43.00
  -4  -2   3 1547.95   41.40
   3   2  -3   12.30    1.70
   3   2  -3   10.20    2.90
   3   2  -3   10.70    2.30
   3   2  -3   13.70    1.40
  -3  -2   3   10.60    2.50
  -3  -2   3   10.00    1.90
  -3  -2   3    9.10    2.30
  -3  -2   3    8.70    1.80
   2   2  -3 1395.96   33.80
   2   2  -3 1568.54   36.00
   2   2  -3 1408.56   37.30
   2   2  -3 1430.26   36.30
  -2  -2   3 1439.16   35.40
  -2  -2   3 1439.56   37.10
  -2  -2   3 1441.66   37.20
  -2  -2   3 1419.56   35.80
   1   2  -3 1303.67   32.50
   1   2  -3 1258.47   32.20
   1   2  -3 1178.98   30.00
  -1  -2   3 1250.17   31.40
  -1  -2   3 1247.98   31.80
  -1  -2   3 1275.97   32.70
  -1  -2   3 1207.28   30.70
   0   2  -3  231.38    9.30
   0   2  -3  223.88    8.00
   0  -2   3  217.48    8.10
   0  -2   3  214.58    8.20
   0  -2   3  231.78    8.40
   0  -2   3  232.98    9.20
  -1   2  -3  150.18    6.60
  -1   2  -3  161.68    5.70
  -1   2  -3  151.98    7.30
   1  -2   3  151.58    7.20
   1  -2   3  139.89    6.40
   1  -2   3  144.09    6.30
  -2   2  -3   31.40    2.90
  -2   2  -3   29.10    3.40
  -2   2  -3   27.30    3.00
   2  -2   3   28.40    2.60
   2  -2   3   35.50    3.10
   2  -2   3   31.50    3.50
   2  -2   3   33.50    3.60
  -3   2  -3 1482.75   40.60
  -3   2  -3 1484.55   38.40
  -3   2  -3 1485.45   38.30
  -3   2  -3 1432.46   39.00
   3  -2   3 1455.75   39.90
   3  -2   3 1446.36   35.90
   3  -2   3 1536.55   37.70
   3  -2   3 1433.06   39.00
  -4   2  -3 1310.27   39.10
  -4   2  -3 1366.16   36.90
  -4   2  -3 1275.97   37.00
  -4   2  -3 1321.07   37.00
   4  -2   3 1340.77   37.20
   4  -2   3 1385.66   39.20
   4  -2   3 1316.07   35.20
   4  -2   3 1361.26   33.10
  -5   2  -3  563.54   22.80
  -5   2  -3  586.04   21.00
  -5   2  -3  596.64   21.80
  -5   2  -3  581.54   21.00
   5  -2   3  603.04   23.30
   5  -2   3  586.24   20.80
   5  -2   3  570.04   18.90
   5  -2   3  597.74   16.30
  -6   2  -3  197.18   11.70
  -6   2  -3  211.08   12.70
  -6   2  -3  201.78   11.70
  -6   2  -3  208.28   13.50
   6  -2   3  222.98   11.70
   6  -2   3  216.28   11.50
   6  -2   3  198.88    6.70
   6  -2   3  207.68   13.70
   6  -2   3  197.28    9.60
  -7   2  -3   11.20    4.00
   7  -2   3    7.30    3.70
   7  -2   3   10.50    2.70
   7  -2   3   10.70    3.20
   7  -2   3   13.70    3.60
  -8   2  -3  138.89   11.60
   8  -2   3  154.78    9.40
   8  -2   3  154.98   10.60
   8  -2   3  163.28   13.70
   8  -2   3  147.19    8.40
  -9   2  -3   21.30    3.30
  -9   2  -3   22.20    5.90
   9  -2   3   23.50    3.90
   9  -2   3   19.80    4.80
   9  -2   3   29.00    7.70
   9  -2   3   26.50    4.90
 -10   2  -3   23.20    5.60
  10  -2   3   15.80    6.80
  10  -2   3   21.00    5.10
 -11   2  -3    1.80    4.20
  11  -2   3    1.60    4.30
  11   1  -3    0.50    4.70
 -11  -1   3    3.50    3.80
 -10  -1   3    1.10    2.20
   9   1  -3   76.79    9.00
  -9  -1   3   55.09    6.80
  -9  -1   3   62.79    4.90
  -9  -1   3   69.09    7.80
   8   1  -3   17.80    5.20
  -8  -1   3   31.10    4.80
  -8  -1   3   21.60    4.70
  -8  -1   3   28.80    3.40
   7   1  -3  164.38   11.50
  -7  -1   3  165.08    9.80
  -7  -1   3  165.98    6.60
  -7  -1   3  160.38    9.20
  -7  -1   3  169.78    8.40
  -7  -1   3  181.88    7.50
   6   1  -3   17.90    4.50
   6   1  -3   16.20    3.00
  -6  -1   3   17.20    2.10
  -6  -1   3   15.30    3.80
  -6  -1   3   17.80    3.60
  -6  -1   3   13.40    2.80
  -6  -1   3   12.20    3.80
  -6  -1   3   14.90    2.90
  -6  -1   3   12.10    3.80
   5   1  -3   11.60    3.00
   5   1  -3   16.50    3.00
  -5  -1   3    7.90    2.50
  -5  -1   3   18.00    2.90
  -5  -1   3   19.00    4.10
  -5  -1   3   18.10    4.30
  -5  -1   3   14.30    2.70
  -5  -1   3   13.90    2.20
  -5  -1   3   13.90    2.40
   4   1  -3  687.63   22.80
   4   1  -3  748.13   21.40
  -4  -1   3  682.73   22.50
  -4  -1   3  719.33   19.20
  -4  -1   3  678.63   22.10
  -4  -1   3  703.13   20.70
  -4  -1   3  758.72   20.00
  -4  -1   3  704.93   24.80
  -4  -1   3  679.83   18.70
   3   1  -3  380.86   13.20
   3   1  -3  386.96   14.30
  -3  -1   3  391.46   11.70
  -3  -1   3  387.66   12.80
  -3  -1   3  380.76   10.80
  -3  -1   3  395.86   13.30
  -3  -1   3  372.56   13.80
   2   1  -3 3669.43   85.29
   2   1  -3 3533.05   85.79
  -2  -1   3 3684.73   85.69
  -2  -1   3 3731.03   83.79
  -2  -1   3 3663.43   83.49
  -2  -1   3 3732.03   81.99
  -2  -1   3 3833.42   84.99
   1   1  -3 4381.76   98.59
   1   1  -3 4126.39   98.89
   1   1  -3 4600.34   97.39
  -1  -1   3 3951.90   95.49
  -1  -1   3 4266.67   97.69
  -1  -1   3 4451.45   98.89
  -1  -1   3 4580.14   98.59
   0   1  -3 2466.55   56.09
   0   1  -3 2452.85   56.99
   0   1  -3 2408.16   57.09
   0  -1   3 2395.76   55.89
   0  -1   3 2458.25   56.89
  -1   1  -3  612.64   17.10
  -1   1  -3  589.04   16.60
   1  -1   3  566.84   16.80
   1  -1   3  541.35   16.10
  -2   1  -3 1944.21   48.80
  -2   1  -3 1991.10   49.00
  -2   1  -3 2066.99   49.50
   2  -1   3 1946.41   49.30
   2  -1   3 2042.90   48.70
  -3   1  -3   28.60    4.10
  -3   1  -3   20.60    3.30
   3  -1   3   16.40    3.10
   3  -1   3   26.20    2.90
   3  -1   3   24.30    2.10
  -4   1  -3  142.39    8.10
  -4   1  -3  139.79    8.40
  -4   1  -3  139.29    8.60
  -4   1  -3  131.69    8.00
   4  -1   3  144.59    8.40
   4  -1   3  139.89    7.10
   4  -1   3  132.79    8.60
   4  -1   3  138.89    5.30
  -5   1  -3   17.90    4.30
  -5   1  -3    2.40    1.90
  -5   1  -3    5.00    2.10
  -5   1  -3    8.70    3.10
   5  -1   3    2.80    0.90
   5  -1   3    8.00    2.10
   5  -1   3    0.60    1.50
   5  -1   3    3.20    1.30
   5  -1   3    1.80    2.20
  -6   1  -3    1.90    1.70
  -6   1  -3    2.40    2.30
  -6   1  -3    8.30    3.00
  -6   1  -3    3.40    2.70
   6  -1   3    3.60    1.70
   6  -1   3    2.50    2.10
   6  -1   3    1.60    1.80
   6  -1   3    3.30    2.40
  -7   1  -3   13.60    3.90
   7  -1   3   16.90    3.90
   7  -1   3   12.20    3.50
   7  -1   3   12.60    7.00
   7  -1   3   16.80    3.10
  -8   1  -3   -1.90    2.20
  -8   1  -3    1.10    1.50
   8  -1   3   -0.90    2.00
   8  -1   3   -0.60    1.80
   8  -1   3   -3.20    1.70
   8  -1   3   -2.60    1.60
  -9   1  -3    1.30    1.70
  -9   1  -3    1.70    2.00
   9  -1   3    4.30    2.70
   9  -1   3    4.30    2.40
   9  -1   3    5.60    3.50
   9  -1   3    0.90    3.00
 -10   1  -3    3.80    2.90
  10  -1   3    3.20    4.20
  10  -1   3   -0.60    3.70
 -11   1  -3    6.90    6.10
  11  -1   3    3.10    4.80
  11   0  -3    2.20    4.60
 -11   0   3   -7.60    3.00
  10   0  -3    0.40    3.60
 -10   0   3   -3.60    2.20
 -10   0   3   -1.10    2.90
   9   0  -3   26.10    6.00
  -9   0   3   26.20    5.00
  -9   0   3   15.90    3.50
  -9   0   3   20.30    4.00
   8   0  -3  138.69   10.90
  -8   0   3  137.29    8.40
  -8   0   3  127.89    8.90
  -8   0   3  147.59    8.90
   7   0  -3    6.20    2.80
  -7   0   3    2.20    1.40
  -7   0   3    5.50    1.40
  -7   0   3    6.70    2.20
  -7   0   3    3.30    1.90
  -7   0   3    5.20    1.20
   6   0  -3   16.80    3.90
   6   0  -3   11.60    3.60
  -6   0   3   22.10    2.70
  -6   0   3   13.50    3.00
  -6   0   3   14.00    3.90
  -6   0   3   18.40    4.50
  -6   0   3   21.60    2.10
  -6   0   3   28.20    3.10
  -6   0   3   20.90    3.10
  -6   0   3   17.30    4.20
   5   0  -3  502.55   16.80
   5   0  -3  459.25   20.50
   5   0  -3  481.05   18.40
  -5   0   3  473.65   13.80
  -5   0   3  479.55   13.80
  -5   0   3  518.65   19.40
  -5   0   3  478.85   15.40
  -5   0   3  468.85   16.60
  -5   0   3  482.85   20.30
  -5   0   3  428.36   17.30
   4   0  -3 1058.29   33.40
   4   0  -3 1127.49   31.50
   4   0  -3 1072.39   29.70
  -4   0   3 1114.89   30.90
  -4   0   3 1083.89   33.00
  -4   0   3 1017.50   31.10
  -4   0   3 1071.89   29.80
   3   0  -3 1517.55   39.40
   3   0  -3 1494.45   40.30
   3   0  -3 1606.84   42.30
   3   0  -3 1569.24   39.80
  -3   0   3 1586.24   40.20
  -3   0   3 1576.04   39.90
  -3   0   3 1628.04   42.80
  -3   0   3 1505.85   41.60
   2   0  -3   76.49    5.10
   2   0  -3   85.69    5.20
   2   0  -3   83.99    5.10
   2   0  -3   73.99    4.30
  -2   0   3   73.59    4.70
  -2   0   3   75.49    4.70
  -2   0   3   80.19    4.60
  -2   0   3   76.89    5.00
   1   0  -3  521.15   15.90
   1   0  -3  521.75   14.30
  -1   0   3  520.95   15.70
  -1   0   3  497.05   14.60
  -1   0   3  531.95   13.60
  -1   0   3  544.95   14.90
  -1   0   3  540.05   13.70
  -1   0   3  567.14   16.20
   0   0  -3  869.51   23.40
   0   0  -3  873.71   22.80
   0   0  -3  863.71   22.30
   0   0   3  884.31   22.50
   0   0   3  926.11   22.80
   0   0   3  912.31   23.20
  -1   0  -3 2215.68   51.89
  -1   0  -3 2194.28   50.29
  -1   0  -3 2218.38   52.99
  -1   0  -3 2194.08   52.49
   1   0   3 2259.47   50.19
   1   0   3 2271.77   52.99
   1   0   3 2170.98   52.49
  -2   0  -3   72.49    4.00
  -2   0  -3   61.99    5.00
  -2   0  -3   71.89    4.20
   2   0   3   76.19    4.30
   2   0   3   67.19    5.30
   2   0   3   71.09    5.10
  -3   0  -3  150.98    7.60
  -3   0  -3  127.49    7.40
  -3   0  -3  121.09    7.60
   3   0   3  151.78    6.50
   3   0   3  128.99    7.30
   3   0   3  144.19    8.00
  -4   0  -3   12.70    3.30
  -4   0  -3   11.00    2.80
  -4   0  -3    8.40    2.40
   4   0   3   10.60    2.90
   4   0   3   10.50    2.30
   4   0   3   10.00    2.70
   4   0   3   11.20    2.00
  -5   0  -3   20.50    4.50
  -5   0  -3   19.30    4.10
  -5   0  -3   17.30    3.70
   5   0   3   18.40    2.00
   5   0   3   16.10    3.40
   5   0   3   19.10    3.40
   5   0   3   20.80    5.30
   5   0   3   20.70    1.60
  -6   0  -3  202.18   11.90
  -6   0  -3  211.78   12.90
   6   0   3  195.88    9.60
   6   0   3  219.38   13.60
   6   0   3  217.58   11.80
   6   0   3  215.48   12.40
  -7   0  -3   81.39   13.70
  -7   0  -3  105.09    5.40
   7   0   3   94.69    6.60
   7   0   3  107.89    8.10
   7   0   3   85.89    9.80
  -8   0  -3   28.90    2.70
  -8   0  -3   26.00    6.10
   8   0   3   30.60    6.00
   8   0   3   24.30    4.00
   8   0   3   31.90    5.20
   8   0   3   27.30    6.60
  -9   0  -3    1.10    2.70
   9   0   3   -2.80    2.20
   9   0   3    4.20    3.10
   9   0   3    1.50    2.10
 -10   0  -3    6.10    3.90
  10   0   3   -5.80    3.70
 -11   0  -3   27.60    8.50
  11   0   3   19.60    7.00
  11  -1  -3   68.69   10.50
 -11   1   3   75.19    8.40
  10  -1  -3    9.80    5.10
 -10   1   3   -3.10    3.00
 -10   1   3    5.70    3.40
   9  -1  -3   -2.70    4.20
   9  -1  -3    0.90    2.70
  -9   1   3    3.00    2.40
  -9   1   3   17.70    5.00
  -9   1   3   -0.70    2.20
   8  -1  -3   -1.30    2.00
   8  -1  -3    1.20    2.20
  -8   1   3    2.50    1.70
  -8   1   3   -2.60    1.50
  -8   1   3    2.10    2.00
   7  -1  -3    1.20    2.40
   7  -1  -3    3.90    2.30
  -7   1   3    5.50    2.70
  -7   1   3    5.40    2.00
  -7   1   3    5.10    1.50
  -7   1   3    6.20    1.20
  -7   1   3    3.10    2.30
  -7   1   3    8.40    2.00
   6  -1  -3   60.79    7.80
   6  -1  -3   64.39    6.40
  -6   1   3   65.09    4.00
  -6   1   3   61.19    6.20
  -6   1   3   59.29    4.00
  -6   1   3   63.39    5.70
  -6   1   3   63.49    7.10
  -6   1   3   57.49    7.20
  -6   1   3   65.09    4.50
   5  -1  -3  106.09    8.60
   5  -1  -3   93.79    8.50
  -5   1   3  106.39    7.10
  -5   1   3   95.39    6.70
  -5   1   3   96.79    7.90
  -5   1   3  109.39    8.70
  -5   1   3  109.99    6.20
   4  -1  -3 1459.95   39.10
   4  -1  -3 1427.76   39.30
   4  -1  -3 1564.54   40.40
   4  -1  -3 1476.05   42.30
  -4   1   3 1423.16   38.60
  -4   1   3 1419.16   41.40
  -4   1   3 1469.95   39.40
  -4   1   3 1512.25   41.20
  -4   1   3 1495.45   38.00
   3  -1  -3  428.36   14.50
   3  -1  -3  406.56   15.50
   3  -1  -3  400.56   14.40
   3  -1  -3  408.86   14.50
  -3   1   3  400.76   13.90
  -3   1   3  407.26   15.10
  -3   1   3  429.26   14.70
  -3   1   3  370.86   14.60
  -3   1   3  411.46   13.90
   2  -1  -3   38.00    3.50
   2  -1  -3   35.90    3.30
   2  -1  -3   31.20    3.20
   2  -1  -3   31.10    3.20
  -2   1   3   33.80    3.10
  -2   1   3   34.70    3.40
  -2   1   3   35.30    3.30
  -2   1   3   33.00    3.30
  -2   1   3   32.50    3.30
  -1  -1  -3 1844.42   44.70
  -1  -1  -3 1790.22   42.60
  -1  -1  -3 1815.92   40.40
  -1  -1  -3 1740.53   43.40
   1   1   3 1716.73   44.00
   1   1   3 1839.12   44.10
   1   1   3 1741.73   43.90
   1   1   3 1731.13   42.20
  -2  -1  -3 1195.18   32.50
  -2  -1  -3 1146.19   29.30
  -2  -1  -3 1162.68   31.50
  -2  -1  -3 1192.98   28.80
   2   1   3 1141.39   30.50
   2   1   3 1148.99   31.80
  -3  -1  -3  343.07   12.70
  -3  -1  -3  335.87   10.20
  -3  -1  -3  364.26   13.90
   3   1   3  345.97   14.00
   3   1   3  355.96   13.10
   3   1   3  315.57   12.80
   3   1   3  317.97   11.60
  -4  -1  -3   99.09    7.00
  -4  -1  -3  107.09    4.50
  -4  -1  -3  104.09    7.40
  -4  -1  -3  100.99    8.30
   4   1   3  111.79    7.60
   4   1   3  104.69    5.50
   4   1   3   90.29    6.40
   4   1   3   99.09    7.30
  -5  -1  -3  135.69    9.30
  -5  -1  -3  135.59   10.00
  -5  -1  -3  128.39    9.00
  -5  -1  -3  138.09    5.20
   5   1   3  143.39    6.00
   5   1   3  138.19    8.00
   5   1   3  135.29    9.10
  -6  -1  -3  799.92   19.30
  -6  -1  -3  770.32   27.90
  -6  -1  -3  729.33   37.20
  -6  -1  -3  788.32   19.20
  -6  -1  -3  803.42   29.60
   6   1   3  780.02   24.60
   6   1   3  794.52   28.40
   6   1   3  860.91   27.80
   6   1   3  785.82   19.00
  -7  -1  -3    1.90    2.10
   7   1   3    2.40    2.40
   7   1   3    1.70    1.80
   7   1   3    6.90    2.70
  -8  -1  -3    7.40    3.50
   8   1   3   -0.60    2.30
   8   1   3    3.80    2.30
   8   1   3   -1.30    1.80
  -9  -1  -3   33.00    8.10
   9   1   3   24.50    5.60
   9   1   3   34.70    4.90
 -10  -1  -3   45.50   10.00
  10   1   3   31.50    7.70
  10   1   3   48.00    5.80
 -11  -1  -3    8.50    7.60
  11   1   3   11.00    5.40
  11  -2  -3    1.70    5.20
 -11   2   3    5.80    4.70
  10  -2  -3    7.20    4.70
  10  -2  -3   -1.80    2.90
 -10   2   3    1.20    3.00
   9  -2  -3    7.80    3.70
   9  -2  -3   11.10    4.10
  -9   2   3   11.70    3.20
  -9   2   3   12.20    4.10
  -9   2   3    9.50    3.30
   8  -2  -3   20.90    4.70
  -8   2   3   22.10    3.80
  -8   2   3   20.90    4.30
  -8   2   3   24.30    3.70
   7  -2  -3  643.04   24.00
   7  -2  -3  631.54   28.40
  -7   2   3  645.14   18.30
  -7   2   3  656.03   18.80
  -7   2   3  605.24   23.20
  -7   2   3  626.64   23.40
  -7   2   3  616.84   19.30
   6  -2  -3   18.20    3.90
   6  -2  -3   15.10    4.20
  -6   2   3    9.60    3.10
  -6   2   3   17.30    2.10
  -6   2   3   10.40    3.30
  -6   2   3   11.80    2.60
  -6   2   3   11.30    2.00
  -6   2   3   18.60    3.90
  -6   2   3   11.30    2.90
   5  -2  -3   12.10    2.80
   5  -2  -3   13.40    3.20
   5  -2  -3   13.70    4.20
  -5   2   3   11.90    3.20
  -5   2   3   17.30    3.10
  -5   2   3   19.10    3.40
  -5   2   3   24.40    3.80
  -5   2   3    7.10    3.00
   4  -2  -3  260.67   12.20
   4  -2  -3  248.68   11.00
   4  -2  -3  260.57   13.00
  -4   2   3  252.07   12.60
  -4   2   3  248.38   11.60
  -4   2   3  256.27   10.60
  -4   2   3  245.68   10.70
  -4   2   3  259.27   12.90
   3  -2  -3  827.22   25.10
   3  -2  -3  796.62   24.40
   3  -2  -3  794.82   23.40
   3  -2  -3  819.12   23.80
   3  -2  -3  820.42   25.30
  -3   2   3  795.32   23.00
  -3   2   3  810.42   25.00
  -3   2   3  832.02   24.20
  -3   2   3  773.22   25.60
  -3   2   3  817.62   24.60
   2  -2  -3 1363.56   37.10
   2  -2  -3 1460.35   37.60
   2  -2  -3 1456.75   38.00
   2  -2  -3 1414.66   36.80
  -2   2   3 1433.26   37.60
  -2   2   3 1376.36   36.50
  -2   2   3 1387.16   35.70
  -2   2   3 1434.56   37.50
   1  -2  -3  445.46   14.80
   1  -2  -3  440.86   12.10
   1  -2  -3  462.35   11.60
   1  -2  -3  445.26   15.40
   1  -2  -3  451.35   13.50
   1  -2  -3  449.06   15.90
  -1   2   3  434.86   13.40
  -1   2   3  420.06   13.50
  -1   2   3  474.95   13.00
  -1   2   3  451.25   15.10
  -1   2   3  468.65   16.30
   0  -2  -3 1489.85   38.60
   0  -2  -3 1471.65   36.30
   0  -2  -3 1433.06   37.50
   0  -2  -3 1514.45   37.30
   0   2   3 1503.35   37.10
   0   2   3 1487.25   38.90
   0   2   3 1474.05   37.30
   0   2   3 1480.15   37.90
  -1  -2  -3 3756.12   87.79
  -1  -2  -3 3930.01   90.29
  -1  -2  -3 3752.82   90.89
  -1  -2  -3 3901.91   89.59
   1   2   3 3670.63   89.79
   1   2   3 4030.60   90.99
   1   2   3 4027.50   90.79
   1   2   3 3769.62   87.99
  -2  -2  -3  422.06   16.30
  -2  -2  -3  401.46   15.00
  -2  -2  -3  425.16   14.60
  -2  -2  -3  434.96   12.50
  -2  -2  -3  405.56   13.50
   2   2   3  426.16   12.40
   2   2   3  430.06   15.70
   2   2   3  414.06   14.60
  -3  -2  -3   41.10    3.80
  -3  -2  -3   41.60    4.30
  -3  -2  -3   38.30    4.80
  -3  -2  -3   45.80    4.30
  -3  -2  -3   45.60    2.70
   3   2   3   39.00    4.30
   3   2   3   39.00    3.70
   3   2   3   41.40    4.70
  -4  -2  -3 1074.09   31.80
  -4  -2  -3 1067.29   32.60
  -4  -2  -3 1007.60   33.50
  -4  -2  -3 1070.09   24.60
   4   2   3 1093.09   28.90
   4   2   3 1009.90   31.20
  -5  -2  -3  147.79    9.90
  -5  -2  -3  159.08   11.40
   5   2   3  159.18    7.20
   5   2   3  152.98    9.20
   5   2   3  147.49    9.80
  -6  -2  -3   13.60    4.40
  -6  -2  -3   15.90    4.90
  -6  -2  -3   11.60    3.30
   6   2   3   12.80    2.00
   6   2   3   11.70    3.00
   6   2   3   11.60    3.40
   6   2   3   13.60    3.80
  -7  -2  -3   12.20    4.40
   7   2   3   18.20    4.70
   7   2   3   18.80    4.30
   7   2   3   14.00    3.80
  -8  -2  -3   41.70    8.60
   8   2   3   45.60    5.10
   8   2   3   49.50    8.20
   8   2   3   47.70    5.90
  -9  -2  -3   20.50    5.90
   9   2   3   18.80    4.10
   9   2   3   12.80    3.90
   9   2   3   15.10    3.30
 -10  -2  -3    3.60    4.90
  10   2   3   -1.80    2.80
  10   2   3    0.90    3.70
 -11  -2  -3   42.80   10.90
  11   2   3   58.39   10.70
  11  -3  -3   -6.20    4.10
  11  -3  -3    5.90    3.60
 -11   3   3    0.40    3.00
  10  -3  -3   38.40    6.70
  10  -3  -3   61.19   12.50
 -10   3   3   64.79    7.00
   9  -3  -3    4.30    3.50
   9  -3  -3    4.80    3.80
  -9   3   3    3.80    2.40
  -9   3   3    4.80    2.20
   8  -3  -3  123.29    9.70
   8  -3  -3  130.39   12.60
  -8   3   3  114.19    9.70
  -8   3   3  119.19    5.40
  -8   3   3  111.99    7.10
  -8   3   3  118.09    7.00
   7  -3  -3   13.40    4.30
   7  -3  -3    5.10    2.90
  -7   3   3    8.60    2.30
  -7   3   3    8.30    2.70
  -7   3   3   10.30    2.20
  -7   3   3    9.40    2.20
   6  -3  -3    6.50    2.60
   6  -3  -3    6.60    3.20
   6  -3  -3    3.20    2.20
  -6   3   3    6.00    1.50
  -6   3   3    1.90    2.20
  -6   3   3    2.60    1.80
  -6   3   3    5.80    1.80
  -6   3   3    5.70    2.70
  -6   3   3    6.30    2.80
  -6   3   3    6.80    1.60
   5  -3  -3    6.50    2.90
   5  -3  -3    8.40    2.80
   5  -3  -3    6.90    3.10
  -5   3   3    5.00    2.70
  -5   3   3    7.80    1.60
  -5   3   3   10.00    1.80
  -5   3   3    8.00    2.80
  -5   3   3   10.80    2.50
  -5   3   3   12.90    2.80
   4  -3  -3   92.09    6.50
   4  -3  -3   97.69    6.30
   4  -3  -3   97.49    7.40
  -4   3   3   92.39    4.30
  -4   3   3   88.89    5.60
  -4   3   3   96.19    6.60
  -4   3   3   97.59    7.70
  -4   3   3   89.79    7.90
  -4   3   3   90.69    7.00
   3  -3  -3  151.38    8.50
   3  -3  -3  150.88    9.30
   3  -3  -3  155.38    9.30
  -3   3   3  165.78    6.10
  -3   3   3  147.09    8.70
  -3   3   3  173.48    7.60
  -3   3   3  167.88    9.50
  -3   3   3  177.48    9.30
  -3   3   3  167.08    6.30
  -3   3   3  177.68   10.50
   2  -3  -3   18.20    3.60
   2  -3  -3   15.70    3.10
   2  -3  -3   20.00    3.40
  -2   3   3   17.90    3.50
  -2   3   3   19.40    2.20
  -2   3   3   16.30    3.30
  -2   3   3   18.70    2.10
  -2   3   3   16.60    3.00
  -2   3   3   20.60    2.50
   1  -3  -3   77.99    5.20
   1  -3  -3   82.39    5.70
   1  -3  -3   71.59    6.30
   1  -3  -3   82.29    6.10
   1  -3  -3   76.29    4.10
   1  -3  -3   75.99    4.60
  -1   3   3   84.89    6.30
  -1   3   3   83.79    5.30
  -1   3   3   88.29    5.80
  -1   3   3   79.79    4.80
   0  -3  -3 3013.30   73.49
   0  -3  -3 3067.49   74.79
   0  -3  -3 3003.00   71.89
   0  -3  -3 3033.40   72.49
   0   3   3 3173.18   72.89
   0   3   3 3016.80   73.89
   0   3   3 3201.28   73.09
   0   3   3 3004.70   74.69
  -1  -3  -3  192.08    8.00
  -1  -3  -3  186.58    9.50
  -1  -3  -3  188.48    9.90
  -1  -3  -3  178.98    8.80
   1   3   3  191.58    9.70
   1   3   3  198.78    9.90
   1   3   3  179.88    7.90
   1   3   3  195.28    9.50
  -2  -3  -3  384.86   15.00
  -2  -3  -3  403.86   12.30
  -2  -3  -3  391.76   15.30
  -2  -3  -3  370.36   16.30
   2   3   3  396.56   15.00
   2   3   3  375.06   15.30
   2   3   3  409.66   12.60
   2   3   3  383.76   15.80
  -3  -3  -3  622.14   20.20
  -3  -3  -3  605.94   20.10
  -3  -3  -3  544.45   20.70
   3   3   3  585.54   19.60
   3   3   3  603.24   21.60
   3   3   3  581.14   15.80
   3   3   3  593.24   21.30
  -4  -3  -3 5428.36  125.79
  -4  -3  -3 5199.58  126.59
  -4  -3  -3 5301.77  129.29
  -4  -3  -3 5482.05  123.09
   4   3   3 5183.28  125.79
   4   3   3 5208.18  122.19
   4   3   3 5270.87  126.29
  -5  -3  -3   78.99    5.90
  -5  -3  -3   71.49    7.10
  -5  -3  -3   83.99    8.90
  -5  -3  -3   84.99    7.90
   5   3   3   79.89    7.60
   5   3   3   79.39    7.00
   5   3   3   81.29    5.50
  -6  -3  -3  556.54   23.90
   6   3   3  593.84   24.50
   6   3   3  599.04   23.40
   6   3   3  560.14   21.70
   6   3   3  594.04   17.80
  -7  -3  -3   14.60    4.90
   7   3   3    7.20    3.10
   7   3   3    5.00    3.20
   7   3   3    2.20    2.50
   7   3   3    4.80    1.50
  -8  -3  -3   -6.00    2.30
   8   3   3   -3.40    2.30
   8   3   3   -0.60    2.50
   8   3   3   -0.90    2.10
  -9  -3  -3   14.10    6.10
   9   3   3   19.80    6.40
   9   3   3   13.30    5.10
 -10  -3  -3   18.10    7.50
  10   3   3   38.50    8.50
 -11  -3  -3   -9.60    4.80
  11   3   3   -1.30    5.70
  11  -4  -3   17.90    6.10
  11  -4  -3   24.60    8.00
 -11   4   3   11.60    3.80
  10  -4  -3   -3.50    3.90
 -10   4   3   -3.80    2.30
   9  -4  -3   15.60    4.10
   9  -4  -3   31.80    8.20
  -9   4   3   18.60    3.60
   8  -4  -3    5.00    1.80
   8  -4  -3    3.60    3.60
  -8   4   3    4.70    3.10
  -8   4   3    1.60    1.10
   7  -4  -3  184.68   14.60
   7  -4  -3  174.38   12.90
   7  -4  -3  193.18   11.10
  -7   4   3  192.08    9.40
  -7   4   3  189.18    8.50
  -7   4   3  175.08   10.30
   6  -4  -3    5.10    2.80
   6  -4  -3    6.80    2.70
  -6   4   3   10.70    2.80
  -6   4   3    5.40    1.70
  -6   4   3    8.00    3.40
  -6   4   3    8.60    2.10
  -6   4   3   10.10    2.40
   5  -4  -3   21.60    4.80
   5  -4  -3   20.00    3.60
   5  -4  -3   23.90    4.10
   5  -4  -3   21.80    5.20
  -5   4   3   18.50    3.50
  -5   4   3   21.20    3.50
  -5   4   3   19.00    4.30
  -5   4   3   24.00    5.40
  -5   4   3   22.30    2.70
  -5   4   3   21.70    4.90
  -5   4   3   18.20    3.10
   4  -4  -3   37.90    5.20
   4  -4  -3   49.60    5.10
   4  -4  -3   47.10    6.00
  -4   4   3   46.30    5.60
  -4   4   3   54.59    5.30
  -4   4   3   47.10    3.90
  -4   4   3   47.50    5.30
  -4   4   3   52.79    3.90
  -4   4   3   48.70    6.30
  -4   4   3   48.20    3.90
   3  -4  -3    1.90    1.60
   3  -4  -3    7.20    2.30
   3  -4  -3    1.20    1.70
  -3   4   3    1.30    1.50
  -3   4   3    0.10    1.00
  -3   4   3    0.30    1.60
  -3   4   3    0.00    0.80
  -3   4   3    0.30    1.00
  -3   4   3    0.90    1.00
  -3   4   3    0.70    1.60
   2  -4  -3   51.99    3.10
   2  -4  -3   50.69    5.10
   2  -4  -3   45.50    4.90
   2  -4  -3   45.70    2.90
   2  -4  -3   53.19    6.00
  -2   4   3   45.00    4.60
  -2   4   3   53.29    6.00
  -2   4   3   48.70    3.80
  -2   4   3   51.29    4.10
  -2   4   3   55.69    5.40
  -2   4   3   48.90    4.40
   1  -4  -3 2031.30   50.89
   1  -4  -3 1959.60   55.49
   1  -4  -3 2051.99   54.19
   1  -4  -3 2092.79   52.49
   1  -4  -3 2012.90   49.80
  -1   4   3 2091.59   51.29
  -1   4   3 2037.00   53.89
  -1   4   3 2036.40   52.49
  -1   4   3 2118.19   52.79
   0  -4  -3  457.75   18.10
   0  -4  -3  467.75   16.40
   0  -4  -3  511.95   18.20
   0  -4  -3  482.25   20.10
   0   4   3  489.65   16.70
   0   4   3  465.55   18.10
   0   4   3  498.95   17.20
   0   4   3  485.65   18.10
  -1  -4  -3 1863.51   51.49
  -1  -4  -3 1991.80   49.99
  -1  -4  -3 1886.41   50.99
   1   4   3 1807.82   50.99
   1   4   3 1897.91   49.99
   1   4   3 1947.41   50.89
  -2  -4  -3 3492.55   85.19
  -2  -4  -3 3540.65   87.79
  -2  -4  -3 3362.86   84.89
   2   4   3 3575.54   85.99
   2   4   3 3289.17   80.29
   2   4   3 3451.45   86.39
   2   4   3 3496.85   84.59
  -3  -4  -3  610.44   22.70
  -3  -4  -3  601.64   24.30
  -3  -4  -3  569.84   21.20
   3   4   3  617.34   22.50
   3   4   3  597.94   17.20
   3   4   3  647.94   23.40
   3   4   3  619.34   21.10
  -4  -4  -3  184.38   11.70
  -4  -4  -3  196.48   13.30
  -4  -4  -3  192.28   10.60
  -4  -4  -3  190.08   11.30
   4   4   3  191.58   10.10
   4   4   3  190.98   11.70
   4   4   3  193.48    6.10
   4   4   3  193.88   11.70
  -5  -4  -3  162.88    9.40
  -5  -4  -3  174.28   12.00
  -5  -4  -3  165.68   13.00
  -5  -4  -3  172.08   11.40
   5   4   3  175.18    9.20
   5   4   3  158.98   11.40
   5   4   3  161.78   10.90
  -6  -4  -3  424.66   16.70
  -6  -4  -3  407.56   22.50
  -6  -4  -3  421.86   20.70
   6   4   3  414.96   19.00
   6   4   3  423.46   19.70
   6   4   3  481.65   21.70
   6   4   3  448.96   15.60
  -7  -4  -3   32.10    8.10
   7   4   3   24.40    5.70
   7   4   3   23.80    3.30
   7   4   3   25.10    5.60
  -8  -4  -3  158.98   14.80
   8   4   3  139.09   10.80
   8   4   3  148.49   13.10
   8   4   3  154.58    6.30
  -9  -4  -3    4.80    5.80
   9   4   3    0.20    3.30
   9   4   3    2.70    3.00
 -10  -4  -3   75.69   13.90
  10   4   3  102.89    9.10
  10   4   3   91.79   11.40
  11  -5  -3    0.20    5.10
 -11   5   3   -5.60    5.10
  10  -5  -3   -2.30    3.00
  10  -5  -3   -6.10    6.90
 -10   5   3   -0.70    2.50
   9  -5  -3    6.50    4.80
  -9   5   3    3.50    3.40
  -9   5   3    7.80    2.00
  -9   5   3    5.40    2.60
   8  -5  -3    3.50    2.50
   8  -5  -3    2.00    3.20
   8  -5  -3    2.70    2.20
  -8   5   3    4.40    1.80
  -8   5   3    7.40    2.70
  -8   5   3    3.30    1.90
   7  -5  -3   30.50    7.50
   7  -5  -3   27.40    6.40
   7  -5  -3   34.70    5.30
  -7   5   3   30.60    4.70
  -7   5   3   30.90    4.70
  -7   5   3   30.10    4.30
  -7   5   3   46.60    5.00
   6  -5  -3   97.99   10.10
   6  -5  -3  107.99    9.80
   6  -5  -3  100.19    8.10
   6  -5  -3  109.49    7.50
  -6   5   3  104.79    6.50
  -6   5   3   99.69    6.80
  -6   5   3  102.69    6.60
   5  -5  -3    8.50    3.30
   5  -5  -3   17.30    4.90
   5  -5  -3   17.80    4.00
  -5   5   3   11.50    3.60
  -5   5   3   16.60    3.80
  -5   5   3   17.00    3.20
  -5   5   3   17.20    2.60
  -5   5   3   16.20    3.10
  -5   5   3   14.80    4.60
  -5   5   3   14.40    4.50
   4  -5  -3   23.10    4.40
   4  -5  -3   28.30    5.70
   4  -5  -3   34.60    5.80
  -4   5   3   29.70    3.50
  -4   5   3   24.80    4.50
  -4   5   3   32.70    4.00
  -4   5   3   28.50    5.50
  -4   5   3   24.60    2.70
  -4   5   3   24.40    5.10
  -4   5   3   21.90    4.90
   3  -5  -3  852.11   28.60
   3  -5  -3  825.22   28.50
   3  -5  -3  824.02   29.50
  -3   5   3  852.91   24.90
  -3   5   3  841.62   26.20
  -3   5   3  854.61   23.10
  -3   5   3  837.62   31.30
  -3   5   3  809.52   27.90
   2  -5  -3   25.90    4.70
   2  -5  -3   32.70    3.20
   2  -5  -3   39.10    4.90
   2  -5  -3   39.90    3.50
   2  -5  -3   32.80    5.90
  -2   5   3   34.30    5.30
  -2   5   3   34.70    6.10
  -2   5   3   31.30    3.80
  -2   5   3   35.60    5.40
   1  -5  -3  353.66   15.20
   1  -5  -3  331.97   13.00
   1  -5  -3  337.07   13.90
   1  -5  -3  342.17   15.90
   1  -5  -3  426.26   27.30
  -1   5   3  346.37   14.10
  -1   5   3  341.77   14.60
  -1   5   3  315.97   14.70
   0  -5  -3  329.87   13.70
   0  -5  -3  341.07   15.20
   0  -5  -3  318.47   15.20
   0   5   3  306.17   13.20
   0   5   3  330.47   15.30
   0   5   3  334.07   14.30
  -1  -5  -3  622.14   23.30
  -1  -5  -3  649.14   24.60
  -1  -5  -3  652.13   22.40
   1   5   3  618.54   20.40
   1   5   3  652.53   24.00
   1   5   3  617.94   22.90
  -2  -5  -3  149.88   10.00
  -2  -5  -3  166.38   11.50
  -2  -5  -3  171.48   10.30
   2   5   3  154.18   10.10
   2   5   3  166.18    8.10
   2   5   3  155.98   11.40
   2   5   3  152.68   10.70
  -3  -5  -3  234.88   15.00
  -3  -5  -3  237.58   12.90
   3   5   3  250.47   13.00
   3   5   3  261.07   14.00
   3   5   3  238.68   15.90
   3   5   3  242.78    9.70
  -4  -5  -3   25.20    4.60
  -4  -5  -3   15.40    4.90
  -4  -5  -3   18.10    4.30
   4   5   3   12.90    3.40
   4   5   3   24.90    5.10
   4   5   3   16.80    2.30
   4   5   3   20.50    4.30
  -5  -5  -3 2710.63   72.39
  -5  -5  -3 2753.52   79.89
  -5  -5  -3 2731.73   76.09
   5   5   3 2809.12   70.79
   5   5   3 2992.60   76.19
   5   5   3 2747.23   75.39
   5   5   3 2854.41   75.89
  -6  -5  -3   13.40    3.60
  -6  -5  -3    3.20    3.90
   6   5   3    6.30    2.80
   6   5   3    6.20    4.20
   6   5   3    7.70    3.60
  -7  -5  -3   90.09   11.00
  -7  -5  -3   70.69    6.60
   7   5   3   87.69    7.40
   7   5   3   76.99    8.20
   7   5   3   72.69    9.50
  -8  -5  -3   52.49   11.00
   8   5   3   39.40    7.80
   8   5   3   50.59    4.50
   8   5   3   59.59    7.30
  -9  -5  -3  116.79   17.40
   9   5   3  119.99   10.10
   9   5   3  111.39   12.80
 -10  -5  -3   -5.40    5.20
  10   5   3   -3.00    3.30
  10  -6  -3    9.60    3.00
  10  -6  -3    9.00    5.40
 -10   6   3   -0.40    2.80
   9  -6  -3   10.00    3.30
   9  -6  -3   12.10    4.20
  -9   6   3    8.60    3.20
  -9   6   3    2.90    2.10
   8  -6  -3   15.20    5.70
   8  -6  -3   25.40    5.90
  -8   6   3   19.90    4.50
  -8   6   3   22.90    4.00
  -8   6   3   25.40    4.40
   7  -6  -3    2.20    2.30
   7  -6  -3    0.90    2.10
   7  -6  -3    9.20    4.40
  -7   6   3    4.10    2.00
  -7   6   3    4.00    2.40
   6  -6  -3  126.89    9.60
   6  -6  -3  145.69   11.90
   6  -6  -3  129.09   11.80
  -6   6   3  133.49    9.10
  -6   6   3  131.39    8.20
  -6   6   3  128.49    7.20
  -6   6   3  127.49    9.10
   5  -6  -3  193.28   11.80
   5  -6  -3  220.08   14.30
  -5   6   3  178.18   10.60
  -5   6   3  190.18   11.50
  -5   6   3  195.78   10.20
   4  -6  -3   47.90    7.60
   4  -6  -3   39.90    6.30
   4  -6  -3   58.29    7.20
  -4   6   3   53.39    5.30
  -4   6   3   56.29    3.80
  -4   6   3   58.99    5.90
  -4   6   3   58.69    7.90
  -4   6   3   64.09    6.80
  -4   6   3   52.59    6.20
   3  -6  -3   25.70    4.80
  -3   6   3   26.40    4.50
  -3   6   3   24.80    4.60
  -3   6   3   21.20    5.20
  -3   6   3   25.90    4.60
   2  -6  -3 1664.53   42.80
   2  -6  -3 1653.43   48.70
   2  -6  -3 1616.14   50.29
   2  -6  -3 1677.63   43.20
   2  -6  -3 1671.73   48.20
  -2   6   3 1633.24   47.70
  -2   6   3 1646.24   45.00
  -2   6   3 1647.64   47.00
  -2   6   3 1589.64   46.80
   1  -6  -3   38.00    4.70
   1  -6  -3   41.60    4.60
   1  -6  -3   30.70    6.10
   1  -6  -3   32.00    5.60
  -1   6   3   36.80    5.80
  -1   6   3   26.30    4.90
  -1   6   3   32.70    4.10
  -1   6   3   35.60    5.50
   0  -6  -3    2.00    2.00
   0  -6  -3    0.80    1.70
   0  -6  -3    4.20    1.70
   0   6   3    6.70    2.50
   0   6   3    2.50    2.00
   0   6   3    3.70    2.00
   0   6   3    4.70    2.20
  -1  -6  -3  799.82   29.40
  -1  -6  -3  803.12   28.90
  -1  -6  -3  785.22   27.20
   1   6   3  763.72   28.80
   1   6   3  811.72   25.50
   1   6   3  821.42   28.40
   1   6   3  800.32   27.80
  -2  -6  -3    1.20    1.90
  -2  -6  -3   10.60    3.70
   2   6   3    3.80    2.40
   2   6   3    3.50    2.00
   2   6   3    6.60    2.40
   2   6   3    4.90    2.60
  -3  -6  -3  295.47   15.80
  -3  -6  -3  317.37   18.40
  -3  -6  -3  315.87   16.30
   3   6   3  307.57   16.30
   3   6   3  300.57   16.60
   3   6   3  295.07   11.90
   3   6   3  323.87   15.40
  -4  -6  -3   28.20    5.00
  -4  -6  -3   43.30    8.00
   4   6   3   33.70    7.90
   4   6   3   44.80    5.80
   4   6   3   29.80    3.30
  -5  -6  -3  311.57   19.80
  -5  -6  -3  317.97   18.70
  -5  -6  -3  302.07   17.00
   5   6   3  272.87   16.30
   5   6   3  301.57   14.60
   5   6   3  303.47   17.00
  -6  -6  -3   38.10    9.30
   6   6   3   32.50    6.30
   6   6   3   32.40    6.40
   6   6   3   44.10    5.20
  -7  -6  -3   71.89    7.30
  -7  -6  -3   98.99   12.00
   7   6   3   76.69    6.60
   7   6   3   78.39    8.40
   7   6   3   67.59   10.20
  -8  -6  -3   11.60    3.70
  -8  -6  -3   11.30    5.30
   8   6   3   17.20    3.60
   8   6   3   14.70    5.70
   8   6   3   17.90    4.90
  -9  -6  -3   -1.20    4.40
   9   6   3    3.50    2.50
   9   6   3    5.10    5.70
   9   6   3    3.30    2.00
 -10  -6  -3   -6.70    5.40
  10   6   3   -2.20    3.90
  10  -7  -3   -3.80    4.10
   9  -7  -3    0.10    4.40
   9  -7  -3   -2.00    3.10
  -9   7   3   -1.20    1.80
  -9   7   3    3.40    2.20
   8  -7  -3   -8.00    3.20
   8  -7  -3    1.60    3.20
   8  -7  -3   -0.30    3.60
  -8   7   3   -1.60    1.60
  -8   7   3   -0.20    2.00
   7  -7  -3   -4.00    2.70
   7  -7  -3   -2.70    2.50
   7  -7  -3   -0.60    1.90
  -7   7   3    2.00    2.00
  -7   7   3    1.60    1.90
  -7   7   3   -0.10    2.80
   6  -7  -3   60.89   10.20
   6  -7  -3   64.19    8.70
   6  -7  -3   62.29    7.60
  -6   7   3   74.39    7.40
  -6   7   3   60.89    6.20
  -6   7   3   71.89    7.60
   5  -7  -3  693.43   28.10
   5  -7  -3  734.73   30.70
   5  -7  -3  755.82   30.60
  -5   7   3  730.43   27.20
  -5   7   3  730.23   20.10
  -5   7   3  764.82   29.80
  -5   7   3  725.03   25.10
   4  -7  -3   36.50    6.90
   4  -7  -3   42.00    6.90
   4  -7  -3   30.70    6.20
  -4   7   3   43.60    5.50
  -4   7   3   38.10    6.30
  -4   7   3   42.80    7.00
  -4   7   3   37.70    3.00
   3  -7  -3    5.30    3.20
   3  -7  -3    9.00    2.30
   3  -7  -3    7.80    2.60
   3  -7  -3    7.90    3.50
  -3   7   3    8.50    3.40
  -3   7   3    7.80    1.80
  -3   7   3    4.50    2.20
  -3   7   3    8.00    3.10
   2  -7  -3    3.90    2.40
   2  -7  -3    4.50    2.00
   2  -7  -3    4.00    2.20
   2  -7  -3    5.90    3.10
   2  -7  -3    5.60    3.10
  -2   7   3    3.70    2.00
  -2   7   3    5.80    3.30
  -2   7   3    5.60    2.90
  -2   7   3    1.30    1.70
   1  -7  -3  982.70   36.50
   1  -7  -3  907.01   33.30
   1  -7  -3  950.70   31.20
   1  -7  -3  920.91   29.70
  -1   7   3  949.60   32.80
  -1   7   3  923.11   30.90
  -1   7   3  933.41   31.30
   0  -7  -3    4.20    2.70
   0  -7  -3    2.60    2.40
   0  -7  -3    0.60    1.80
   0  -7  -3    0.30    2.70
   0   7   3    4.20    3.00
   0   7   3    1.00    1.90
   0   7   3    2.40    2.50
   0   7   3    1.70    1.50
  -1  -7  -3   23.40    5.00
  -1  -7  -3   23.70    5.10
  -1  -7  -3   36.70    6.70
   1   7   3   25.70    5.20
   1   7   3   31.00    6.60
   1   7   3   27.40    4.70
   1   7   3   33.90    6.20
  -2  -7  -3  913.01   33.20
  -2  -7  -3  877.61   31.90
  -2  -7  -3  911.11   34.90
   2   7   3  859.01   28.00
   2   7   3  949.40   32.70
   2   7   3  949.01   32.40
  -3  -7  -3  451.15   21.10
  -3  -7  -3  417.06   22.70
   3   7   3  437.86   19.70
   3   7   3  422.96   16.10
   3   7   3  448.66   20.90
  -4  -7  -3 1111.49   38.70
  -4  -7  -3 1151.08   43.60
   4   7   3 1140.99   39.30
   4   7   3 1152.48   38.20
   4   7   3 1161.58   37.20
   4   7   3 1104.79   31.10
  -5  -7  -3  184.98   13.00
   5   7   3  135.59   11.60
   5   7   3  179.48   12.90
   5   7   3  175.68   11.50
   5   7   3  168.48    6.60
  -6  -7  -3   23.00    7.10
  -6  -7  -3   18.90    4.50
   6   7   3   21.40    4.10
   6   7   3   15.70    4.30
   6   7   3   20.10    6.00
  -7  -7  -3   35.10    6.50
  -7  -7  -3   34.40    8.80
   7   7   3   28.70    6.80
   7   7   3   31.00    7.10
   7   7   3   35.40    5.30
  -8  -7  -3    0.40    4.30
   8   7   3   -2.40    2.20
   8   7   3   -7.70    3.10
   8   7   3    2.00    2.90
  -9  -7  -3    6.00    6.20
   9   7   3   13.40    3.10
   9   7   3   10.70    5.30
 -10   8   3    7.50    2.90
   9  -8  -3    1.10    4.40
   9  -8  -3   -5.30    3.20
   8  -8  -3   -3.20    2.80
   8  -8  -3   -2.80    3.90
  -8   8   3   -1.00    1.90
  -8   8   3   -0.80    2.20
   7  -8  -3   -0.70    2.30
   7  -8  -3    6.50    2.70
  -7   8   3   -1.70    1.50
  -7   8   3   -3.40    1.50
   6  -8  -3   12.90    4.10
   6  -8  -3    3.30    3.00
  -6   8   3    9.30    3.00
  -6   8   3    8.50    3.40
   5  -8  -3   -2.60    2.30
   5  -8  -3    0.80    2.60
  -5   8   3    2.50    2.30
  -5   8   3    5.50    3.20
  -5   8   3    1.80    2.30
   4  -8  -3   92.19   10.00
   4  -8  -3   89.49    9.90
  -4   8   3   93.39    8.70
  -4   8   3   94.49    8.20
  -4   8   3   93.99    4.00
  -4   8   3   73.59    8.20
   3  -8  -3   -1.20    2.50
   3  -8  -3    1.20    1.60
   3  -8  -3    0.20    1.50
  -3   8   3    3.70    2.10
  -3   8   3    0.70    2.20
  -3   8   3    2.60    2.60
  -3   8   3    2.30    1.20
   2  -8  -3   28.30    5.00
   2  -8  -3   31.90    6.50
   2  -8  -3   39.20    4.80
   2  -8  -3   30.10    6.60
  -2   8   3   38.20    6.60
  -2   8   3   29.40    6.10
  -2   8   3   33.50    6.70
   1  -8  -3  642.54   24.90
   1  -8  -3  648.24   34.20
   1  -8  -3  582.04   22.80
  -1   8   3  606.04   25.70
  -1   8   3  606.14   24.50
  -1   8   3  633.54   29.30
  -1   8   3  591.04   24.10
   0  -8  -3    8.50    3.90
   0  -8  -3   11.10    3.90
   0  -8  -3    7.50    5.00
   0   8   3   15.10    3.90
   0   8   3   10.30    3.30
   0   8   3    5.40    3.10
  -1  -8  -3 1148.59   41.20
  -1  -8  -3 1134.29   38.70
  -1  -8  -3 1165.98   44.70
   1   8   3 1161.78   38.90
   1   8   3 1218.38   39.90
  -2  -8  -3  409.16   22.50
   2   8   3  387.56   20.00
   2   8   3  425.86   17.50
   2   8   3  431.16   20.50
  -3  -8  -3   -0.50    2.60
   3   8   3   -0.80    1.80
   3   8   3    2.90    2.60
   3   8   3   -1.60    1.60
   3   8   3    1.00    1.90
  -4  -8  -3   79.19   18.80
   4   8   3  100.59   10.40
   4   8   3   99.39    9.20
   4   8   3  106.49    9.30
   4   8   3   93.39    6.50
  -5  -8  -3   94.09   12.10
   5   8   3   90.29    8.40
   5   8   3   97.49    9.50
   5   8   3   82.69    5.30
   5   8   3   98.99   10.00
  -6  -8  -3   -3.00    3.20
   6   8   3    1.00    2.30
   6   8   3    8.30    3.80
  -7  -8  -3   -1.00    4.30
   7   8   3    2.50    3.10
   7   8   3   -2.40    3.60
   7   8   3    7.10    3.90
  -8  -8  -3   -3.60    4.90
   8   8   3    7.00    4.80
   8   8   3    6.60    2.70
   8   8   3    6.50    5.50
   9   8   3    3.00    2.60
   9   8   3   -1.80    4.30
   9  -9  -3    4.20    4.50
   9  -9  -3    4.40    5.00
  -9   9   3   -2.00    2.70
   8  -9  -3   23.60   10.00
   8  -9  -3   17.20    6.60
  -8   9   3    8.70    3.60
  -8   9   3    3.20    3.30
   7  -9  -3   11.10    5.70
   7  -9  -3    4.10    4.00
  -7   9   3    0.90    2.80
  -7   9   3    3.10    2.30
   6  -9  -3   29.70    7.50
   6  -9  -3   32.90    6.60
  -6   9   3   39.40    6.40
  -6   9   3   25.20    5.30
   5  -9  -3   31.70    7.50
  -5   9   3   37.20    6.70
  -5   9   3   29.80    6.00
   4  -9  -3  166.78    9.90
   4  -9  -3  208.68   15.70
   4  -9  -3  176.18    8.10
   4  -9  -3  157.08   13.90
  -4   9   3  163.38   12.30
  -4   9   3  168.48   11.80
   3  -9  -3  204.98   11.10
   3  -9  -3  208.38   15.50
   3  -9  -3  209.58   10.90
   3  -9  -3  227.08   16.80
  -3   9   3  204.98    7.10
  -3   9   3  233.78   15.10
  -3   9   3  212.08   13.40
   2  -9  -3   91.09   10.70
   2  -9  -3  100.79   10.50
   2  -9  -3   80.29    7.80
   2  -9  -3   83.69    7.60
  -2   9   3   94.09    8.90
  -2   9   3   87.39    9.30
   1  -9  -3  225.28   13.60
   1  -9  -3  235.48   17.80
   1  -9  -3  251.07   15.10
  -1   9   3  255.57   16.00
  -1   9   3  256.87   15.40
   0  -9  -3   39.80    8.80
   0   9   3   38.80    7.10
   0   9   3   32.20    6.50
  -1  -9  -3   56.59   10.50
  -1  -9  -3   51.59    8.80
   1   9   3   66.39    7.90
   1   9   3   53.39    6.70
   1   9   3   54.09    5.90
   1   9   3   58.29    8.80
  -2  -9  -3  361.46   21.70
   2   9   3  356.86   19.10
   2   9   3  339.67   20.10
   2   9   3  341.77   16.60
   2   9   3  314.67   15.80
  -3  -9  -3    4.00    3.60
   3   9   3    7.00    3.30
   3   9   3    3.30    2.50
   3   9   3    7.00    3.90
   3   9   3    0.20    2.40
  -4  -9  -3   12.00    5.40
   4   9   3   13.50    4.50
   4   9   3    7.10    3.30
   4   9   3   10.10    3.10
   4   9   3   15.30    5.00
  -5  -9  -3   -5.80    3.00
   5   9   3    4.40    2.30
   5   9   3    4.10    3.10
   5   9   3   -4.70    2.20
  -6  -9  -3    4.90    6.10
   6   9   3   -4.40    2.60
   6   9   3    2.10    4.20
   6   9   3    5.20    3.70
  -7  -9  -3   10.00    8.60
   7   9   3   -0.10    3.70
   7   9   3    1.00    3.40
   7   9   3   -3.30    2.80
  -8  -9  -3   -3.00    6.30
   8   9   3   -1.90    2.80
   8   9   3   -6.80    3.70
   8   9   3   -4.20    3.60
   8 -10  -3    7.70    5.60
   8 -10  -3    1.50    3.60
  -8  10   3    8.90    3.80
  -8  10   3    6.20    2.90
   7 -10  -3   -2.20    3.50
   7 -10  -3   -2.40    3.70
  -7  10   3    6.60    2.70
  -7  10   3   11.50    3.00
   6 -10  -3   29.20    7.70
   6 -10  -3   33.50    8.70
  -6  10   3   33.00    6.40
  -6  10   3   43.90    7.30
   5 -10  -3    9.40    4.90
   5 -10  -3   17.80    5.40
  -5  10   3   14.90    3.70
  -5  10   3   22.30    7.10
   4 -10  -3   67.89    5.50
   4 -10  -3   68.19    6.00
   4 -10  -3   78.59    9.70
   4 -10  -3   77.09    9.50
  -4  10   3   57.19   10.60
  -4  10   3   67.99    8.70
   3 -10  -3  267.37   13.70
   3 -10  -3  289.07   14.20
   3 -10  -3  307.77   19.80
   3 -10  -3  281.37   19.30
  -3  10   3  283.87   17.60
  -3  10   3  272.37   17.10
   2 -10  -3   -4.10    2.50
   2 -10  -3    2.00    3.10
   2 -10  -3    7.30    3.60
   2 -10  -3    6.30    3.90
  -2  10   3    0.80    2.80
  -2  10   3    3.60    1.80
  -2  10   3    1.60    1.20
  -2  10   3    3.50    2.60
   1 -10  -3    6.00    4.00
   1 -10  -3    1.90    3.60
  -1  10   3    8.60    3.20
  -1  10   3    4.90    1.90
   0 -10  -3   53.79    9.00
   0 -10  -3   43.50    9.30
   0  10   3   46.80    7.60
   0  10   3   56.29    5.40
   0  10   3   43.20    7.50
  -1 -10  -3  180.28   14.90
  -1 -10  -3  184.28   16.80
   1  10   3  184.68   14.00
   1  10   3  184.08   11.10
   1  10   3  183.88   13.80
  -2 -10  -3   30.60    7.80
  -2 -10  -3   42.30    9.10
   2  10   3   47.90    8.20
   2  10   3   36.90    7.10
   2  10   3   41.60    7.40
  -3 -10  -3   74.99    9.50
   3  10   3   79.29    9.50
   3  10   3   86.89    8.10
   3  10   3   67.39    7.70
   3  10   3   76.99    8.60
  -4 -10  -3    1.40    4.10
   4  10   3   -2.90    2.70
   4  10   3    3.00    3.40
   4  10   3   -1.70    3.20
  -5 -10  -3   55.69   11.40
   5  10   3   61.59   10.50
   5  10   3   46.30    7.80
   5  10   3   65.59    8.10
   5  10   3   48.90    5.90
  -6 -10  -3   20.00   10.30
   6  10   3   31.10    7.90
   6  10   3   28.60    7.20
   6  10   3   27.40    5.90
  -7 -10  -3    7.40    7.30
   7  10   3   -3.40    2.90
   7  10   3   -5.60    4.20
   7  10   3   -2.80    4.40
   7 -11  -3   12.60    7.30
   7 -11  -3   23.80    7.70
  -7  11   3   33.00    6.20
  -7  11   3   15.10    5.70
   6 -11  -3   25.70    7.30
   6 -11  -3   19.10    5.90
  -6  11   3   17.20    5.40
  -6  11   3   20.80    6.00
   5 -11  -3   98.49   12.60
   5 -11  -3   72.09   12.20
  -5  11   3   99.49    9.80
  -5  11   3   99.69   10.30
   4 -11  -3   36.60    5.40
   4 -11  -3   31.10    7.30
   4 -11  -3   23.50    6.80
   4 -11  -3   38.50    4.70
  -4  11   3   27.00    6.50
  -4  11   3   40.70    7.20
   3 -11  -3    0.50    3.30
   3 -11  -3    2.00    2.30
   3 -11  -3    3.00    2.90
   3 -11  -3    5.70    3.80
  -3  11   3    8.40    3.60
  -3  11   3    7.40    3.90
   2 -11  -3    8.00    4.00
   2 -11  -3    7.50    3.70
   2 -11  -3    4.30    4.10
  -2  11   3    7.30    3.70
  -2  11   3    6.10    1.70
  -2  11   3   15.00    4.70
  -2  11   3    7.20    1.80
   1 -11  -3   53.09    8.40
   1 -11  -3   65.59    9.00
   1 -11  -3   51.29    9.60
  -1  11   3   51.59    9.00
  -1  11   3   51.29    4.70
  -1  11   3   48.20    8.60
   0 -11  -3   35.20    8.00
   0 -11  -3   34.50    8.50
   0  11   3   24.80    6.40
   0  11   3   34.70    6.50
   0  11   3   35.00    5.20
  -1 -11  -3    9.90    5.20
  -1 -11  -3    2.70    3.60
   1  11   3    9.20    3.60
   1  11   3   11.70    4.60
   1  11   3   11.60    3.40
  -2 -11  -3   -2.80    2.90
  -2 -11  -3   -5.10    3.10
   2  11   3    4.30    3.80
   2  11   3   -4.90    1.90
   2  11   3    0.80    2.00
  -3 -11  -3    1.90    5.00
   3  11   3   -2.00    4.30
   3  11   3    5.60    3.40
  -4 -11  -3   -4.90    3.90
   4  11   3    9.60    4.00
   4  11   3    3.80    4.60
   4  11   3    7.10    4.60
   4  11   3    1.50    4.00
   5  11   3    0.00    3.70
   5  11   3  -10.00    3.50
   5  11   3   -2.10    3.90
  -6 -11  -3   28.00    9.60
   6  11   3   21.00    6.30
   6  11   3   23.90    7.50
   6 -12  -3    7.50    5.90
   6 -12  -3   11.30    5.20
  -6  12   3   12.50    4.70
  -6  12   3   10.50    4.20
   5 -12  -3    9.80    5.90
   5 -12  -3   -2.60    4.20
  -5  12   3   11.40    5.30
  -5  12   3   12.00    5.90
   4 -12  -3   -4.80    3.00
   4 -12  -3    0.10    2.20
   4 -12  -3   -0.10    4.20
  -4  12   3   -2.20    2.60
  -4  12   3    8.50    4.70
   3 -12  -3    5.90    3.10
   3 -12  -3   -2.60    3.30
   3 -12  -3    6.10    5.20
  -3  12   3   10.20    4.90
  -3  12   3   15.60    4.80
   2 -12  -3   16.40    6.30
   2 -12  -3   10.20    5.40
   2 -12  -3    8.10    4.50
  -2  12   3    7.30    4.20
  -2  12   3    9.00    4.60
   1 -12  -3   -6.30    2.90
   1 -12  -3   -2.80    3.00
   1 -12  -3   -3.00    3.60
  -1  12   3   -5.10    3.00
  -1  12   3   -1.70    1.40
  -1  12   3    1.00    4.10
   0 -12  -3  102.09   11.60
   0 -12  -3  107.09   14.30
   0  12   3   96.59    7.40
   0  12   3  110.69   12.40
   0  12   3  110.99   12.20
  -1 -12  -3   16.70    5.80
  -1 -12  -3    5.90    5.00
   1  12   3   14.70    6.00
   1  12   3    9.10    3.60
  -2 -12  -3   -1.20    4.90
  -2 -12  -3    8.90    4.60
   2  12   3   17.90    5.60
   2  12   3   13.50    3.70
   2  12   3    8.80    5.30
  -3 -12  -3   31.00    9.10
  -3 -12  -3   33.80    9.90
   3  12   3   27.80    6.60
   3  12   3   44.60   10.00
   3  12   3   43.80    7.40
  -4 -12  -3  165.88   18.20
   4  12   3  153.58   15.30
   4  12   3  139.89   12.40
   4  12   3  135.29   13.40
  -5 -12  -3   -7.60    7.30
   5  12   3    6.10    4.50
   5  12   3    5.70    4.80
   5 -13  -3   -6.70    5.00
   5 -13  -3   -9.50    4.10
  -5  13   3    1.60    4.50
  -5  13   3    3.80    5.00
   4 -13  -3   -0.60    3.40
   4 -13  -3   -4.50    4.30
   4 -13  -3    9.70    5.00
  -4  13   3   -1.50    4.10
  -4  13   3   -5.30    3.80
   3 -13  -3    4.50    5.10
   3 -13  -3   -4.90    3.50
   3 -13  -3    6.30    4.60
  -3  13   3    2.00    4.80
   2 -13  -3   -5.00    3.00
   2 -13  -3   -0.30    4.00
   2 -13  -3   -1.50    7.50
  -2  13   3   -3.50    3.20
  -2  13   3   -3.00    4.40
   1 -13  -3   47.10   10.20
   1 -13  -3   29.30    7.00
   1 -13  -3   44.20    9.90
  -1  13   3   39.80    8.90
   0 -13  -3    8.00    5.00
   0 -13  -3   10.60    6.10
   0  13   3    2.90    4.70
   0  13   3   -3.40    3.30
  -1 -13  -3   35.70    8.40
   1  13   3   22.90    7.10
   1  13   3   36.30    5.20
   1  13   3   20.60    6.30
  -2 -13  -3   -7.40    5.20
  -2 -13  -3    0.70    6.00
   2  13   3    0.30    3.50
   2  13   3   10.00    5.70
   2  13   3   -4.20    2.90
  -3 -13  -3   -1.20    6.50
  -3 -13  -3    2.30    5.60
   3  13   3    3.80    3.70
   3  13   3    3.80    4.70
   4  13   3   23.70    7.50
   4  13   3   34.70    7.60
   2 -14  -3   19.70    7.50
   2 -14  -3   10.30    7.40
   2 -14  -3   15.00    5.70
  -2  14   3   17.20   10.00
   1 -14  -3   -3.50    5.00
   1 -14  -3   -2.80    5.80
   1 -14  -3   -4.20    5.00
  -1  14   3   -4.00    5.50
   0 -14  -3   -5.10    5.40
   0 -14  -3    1.60    5.30
   0 -14  -3   -5.10    5.20
  -1 -14  -3    1.60    6.00
  -1 -14  -3   -7.50    6.00
  -1 -14   4   23.30    8.20
   0 -14   4   14.70    7.10
   0 -14   4   -1.60    4.90
   1 -14   4   10.60    5.90
   1 -14   4   13.50    5.80
   4  13  -4   13.90    4.90
   4  13  -4   10.80    3.80
   4  13  -4    8.50    4.80
  -4 -13   4    8.10    6.80
   3  13  -4   10.20    5.10
   3  13  -4   11.50    4.30
   3  13  -4    4.90    4.70
  -3 -13   4    6.50    6.30
  -3 -13   4    4.60    4.70
   2  13  -4   15.50    3.10
   2  13  -4   17.10    6.40
   2  13  -4    4.00    4.20
  -2 -13   4   16.00    5.30
   1  13  -4   -0.10    4.60
   1  13  -4   -2.80    4.10
  -1 -13   4   -0.20    3.50
  -1 -13   4    4.50    5.30
   0  13  -4    4.70    4.60
   0  13  -4    3.30    4.50
   0 -13   4    3.60    4.00
  -1  13  -4   18.20    6.20
  -1  13  -4   25.00    6.60
   1 -13   4   12.00    6.60
   1 -13   4   28.10    6.40
  -2  13  -4   -4.00    3.50
  -2  13  -4    4.10    4.60
   2 -13   4    6.70    4.70
   2 -13   4   -2.00    3.50
   2 -13   4   -6.80    2.50
  -3  13  -4   12.20    4.20
  -3  13  -4    7.10    4.40
   3 -13   4    8.30    6.20
   3 -13   4    3.90    3.50
  -4  13  -4    1.30    3.70
  -4  13  -4    0.40    3.80
   4 -13   4   -6.00    3.30
   4 -13   4    2.60    9.20
   4 -13   4   -1.20    4.60
   5  12  -4   -2.40    3.80
   5  12  -4    3.70    4.60
   5  12  -4   -1.30    5.60
   5  12  -4   -2.10    3.30
  -5 -12   4   -3.20    5.60
   4  12  -4   19.40    5.00
   4  12  -4   20.30    6.20
   4  12  -4   13.60    5.30
  -4 -12   4   17.50    8.40
  -4 -12   4   11.90    5.20
   3  12  -4    3.60    3.80
   3  12  -4    8.50    2.90
   3  12  -4   -2.70    3.30
  -3 -12   4   -6.90    3.20
  -3 -12   4    5.20    5.00
   2  12  -4   -1.20    3.20
   2  12  -4    1.10    2.80
  -2 -12   4    0.10    5.60
   1  12  -4    7.20    4.40
   1  12  -4   10.70    3.20
   1  12  -4   18.20    5.90
  -1 -12   4   19.80    7.80
  -1 -12   4   12.70    5.50
   0  12  -4   18.00    5.40
   0  12  -4   15.10    5.50
   0 -12   4   21.80    5.40
   0 -12   4   18.80    7.70
  -1  12  -4    3.00    3.40
  -1  12  -4    5.50    3.70
   1 -12   4    9.50    4.10
   1 -12   4   -0.10    3.80
  -2  12  -4  102.39   11.30
  -2  12  -4  107.99   10.90
   2 -12   4  123.29   12.90
   2 -12   4   69.49   13.10
  -3  12  -4   51.09    9.00
  -3  12  -4   55.49    8.90
   3 -12   4   44.20   10.40
   3 -12   4   76.99    9.80
   3 -12   4   60.39    8.20
  -4  12  -4    5.30    4.20
   4 -12   4    2.40    3.70
   4 -12   4   11.00    4.20
   4 -12   4   13.70    7.30
  -5  12  -4    1.00    3.60
  -5  12  -4    0.30    3.40
   5 -12   4   -1.80    3.50
   5 -12   4   -4.60    4.40
   5 -12   4    4.10    4.20
  -6  12  -4   19.80    8.50
  -6  12  -4   16.20    4.80
   6 -12   4    9.10    4.60
   6 -12   4   11.40    4.80
   7  11  -4   34.50    7.10
   7  11  -4   39.00    6.80
  -7 -11   4   56.29   17.60
   6  11  -4    3.60    3.00
   6  11  -4   10.00    4.60
   6  11  -4   13.40    5.60
   6  11  -4    6.00    3.60
  -6 -11   4   14.50    7.10
   5  11  -4   29.40    5.90
   5  11  -4   26.20    5.90
   5  11  -4   32.50    6.10
   5  11  -4   32.70    6.60
  -5 -11   4   16.60    8.40
   4  11  -4   -1.40    3.50
   4  11  -4    0.40    2.50
   4  11  -4   -3.40    3.00
  -4 -11   4    0.70    4.60
   3  11  -4    9.30    4.50
   3  11  -4   14.40    5.10
   3  11  -4    4.50    3.50
  -3 -11   4   10.40    6.90
  -3 -11   4    5.80    4.20
   2  11  -4    3.80    3.90
   2  11  -4    9.90    3.50
   2  11  -4    7.20    3.40
  -2 -11   4    6.60    3.40
  -2 -11   4   16.10    5.40
   1  11  -4    6.80    2.80
   1  11  -4   10.40    3.80
   1  11  -4    7.20    3.20
  -1 -11   4    5.60    3.50
  -1 -11   4    6.90    4.80
   0  11  -4   66.69    8.20
   0  11  -4   81.49    9.10
   0 -11   4   84.99    9.40
   0 -11   4   61.19   10.80
  -1  11  -4   16.60    4.60
  -1  11  -4   18.60    5.00
   1 -11   4   20.70    4.90
   1 -11   4   17.70    5.90
  -2  11  -4    9.80    3.60
  -2  11  -4    6.00    3.40
   2 -11   4   10.40    4.60
   2 -11   4    7.10    4.70
   2 -11   4   10.50    4.00
  -3  11  -4    8.80    4.40
  -3  11  -4    8.00    3.90
   3 -11   4   12.60    4.50
   3 -11   4    2.10    4.00
   3 -11   4    7.70    4.10
  -4  11  -4    2.20    2.90
  -4  11  -4    2.00    3.20
   4 -11   4   -1.60    3.20
   4 -11   4    6.30    4.70
   4 -11   4   -0.20    3.00
  -5  11  -4    5.00    2.80
  -5  11  -4    4.10    3.00
   5 -11   4    0.00    4.10
   5 -11   4    2.20    3.20
  -6  11  -4    0.70    3.40
  -6  11  -4    6.10    3.30
   6 -11   4    4.30    3.20
   6 -11   4    7.50    4.80
   6 -11   4    0.80    3.20
  -7  11  -4   -2.50    3.10
   7 -11   4   -3.20    5.60
   7 -11   4   -0.90    3.40
   8  10  -4   37.30    9.10
   8  10  -4   35.30    5.50
  -8 -10   4   28.30   10.80
   7  10  -4   -2.80    3.10
   7  10  -4   -4.80    2.80
   7  10  -4    3.60    3.00
  -7 -10   4    1.90    8.40
   6  10  -4   -2.10    2.60
   6  10  -4    3.20    2.60
   6  10  -4   -0.30    2.70
  -6 -10   4    7.80    7.30
   5  10  -4   11.70    3.90
   5  10  -4    6.20    4.10
   5  10  -4   21.30    3.10
   5  10  -4   14.20    4.30
  -5 -10   4   15.50    6.60
   4  10  -4   54.79    6.50
   4  10  -4   46.40    7.50
   4  10  -4   57.79    8.30
  -4 -10   4   48.60    9.80
   3  10  -4   -0.50    2.00
   3  10  -4    3.50    2.80
   3  10  -4   -1.20    2.10
  -3 -10   4   -4.60    3.50
  -3 -10   4   -5.00    1.90
   2  10  -4   30.90    5.30
   2  10  -4   25.80    5.90
   2  10  -4   38.60    6.70
  -2 -10   4   24.60    6.80
  -2 -10   4   31.80    7.30
   1  10  -4   87.69    6.50
   1  10  -4   67.29    8.00
   1  10  -4   78.59    8.40
  -1 -10   4   64.49   11.10
  -1 -10   4   70.69    8.70
   0  10  -4  425.46   20.70
   0  10  -4  464.85   21.60
   0 -10   4  423.06   21.00
   0 -10   4  427.86   23.40
  -1  10  -4   11.80    4.00
  -1  10  -4   17.20    4.80
   1 -10   4   17.80    4.30
   1 -10   4   10.50    3.90
  -2  10  -4   19.00    4.40
  -2  10  -4   26.70    6.00
   2 -10   4   25.30    5.80
   2 -10   4   26.80    5.20
  -3  10  -4   16.20    5.20
  -3  10  -4   15.80    4.20
   3 -10   4   12.30    4.60
   3 -10   4    3.90    4.30
   3 -10   4   15.20    4.40
  -4  10  -4    2.80    2.40
  -4  10  -4    1.70    2.40
   4 -10   4   -4.00    1.90
   4 -10   4    1.30    2.90
   4 -10   4    0.20    2.00
  -5  10  -4    5.10    3.20
  -5  10  -4    0.20    2.30
   5 -10   4    0.20    2.20
   5 -10   4   -3.30    3.00
   5 -10   4   -0.30    1.70
  -6  10  -4   -1.10    2.40
  -6  10  -4   -0.10    2.70
   6 -10   4    2.00    1.60
   6 -10   4    2.20    4.00
   6 -10   4   -1.50    2.60
  -7  10  -4   -3.50    3.20
   7 -10   4    8.00    4.70
   7 -10   4   -6.40    3.30
  -8  10  -4   -8.10    3.20
   8 -10   4   -6.00    4.00
   8   9  -4   -1.90    4.30
  -8  -9   4    2.00    6.90
   7   9  -4    0.30    3.20
   7   9  -4    2.10    2.70
   7   9  -4   -1.80    2.20
  -7  -9   4   -1.30    4.40
   6   9  -4   21.40    4.60
   6   9  -4   32.40    5.60
   6   9  -4   29.90    5.30
   6   9  -4   23.30    6.10
  -6  -9   4   32.60    7.50
   5   9  -4   60.79    8.00
   5   9  -4   62.79    7.20
   5   9  -4   59.59    6.70
   5   9  -4   68.09    7.40
  -5  -9   4   48.20    9.40
   4   9  -4  169.48   11.90
   4   9  -4  151.38   13.20
   4   9  -4  190.68   12.10
  -4  -9   4  193.18   16.20
   3   9  -4  382.56   18.30
   3   9  -4  364.36   17.40
   3   9  -4  352.96   20.20
  -3  -9   4  373.26   22.70
   2   9  -4    3.40    2.10
   2   9  -4    3.30    2.70
   2   9  -4    1.10    2.30
  -2  -9   4    2.60    3.40
  -2  -9   4    1.00    1.60
   1   9  -4  136.09   10.50
   1   9  -4  129.49   10.20
   1   9  -4  136.69    8.70
  -1  -9   4  131.09   10.70
  -1  -9   4  123.59   12.40
   0   9  -4  181.68   12.20
   0   9  -4  196.08   12.60
   0   9  -4  178.38    9.30
   0  -9   4  189.88   12.40
   0  -9   4  176.18   13.90
  -1   9  -4    3.30    2.50
  -1   9  -4    5.20    2.70
   1  -9   4    4.40    3.90
   1  -9   4    4.60    2.50
  -2   9  -4    0.30    1.80
  -2   9  -4   -0.80    1.60
   2  -9   4   -1.00    1.80
   2  -9   4    3.40    3.20
  -3   9  -4    4.00    2.70
  -3   9  -4   20.40    4.80
   3  -9   4    3.90    2.10
   3  -9   4    3.10    2.80
   3  -9   4    6.20    3.10
  -4   9  -4   17.90    4.40
  -4   9  -4   22.60    5.20
   4  -9   4   26.70    6.60
   4  -9   4   14.40    3.50
   4  -9   4   18.50    5.10
  -5   9  -4   18.10    4.30
  -5   9  -4   24.90    6.00
   5  -9   4   22.90    4.90
   5  -9   4   12.80    4.20
   5  -9   4   28.00    6.90
  -6   9  -4    3.60    2.00
  -6   9  -4   -2.30    2.30
   6  -9   4    3.90    2.80
   6  -9   4    2.20    1.60
   6  -9   4    0.50    3.50
  -7   9  -4    1.60    2.90
   7  -9   4    0.70    2.90
   7  -9   4   -5.30    3.20
  -8   9  -4   47.10    9.40
   8  -9   4   36.40    9.10
   8  -9   4   34.50    5.90
  -9  -8   4    2.00    5.80
   8   8  -4    9.30    5.10
   8   8  -4   11.70    2.50
   8   8  -4   16.50    2.80
  -8  -8   4   14.60    6.40
   7   8  -4    7.40    3.90
   7   8  -4   12.60    4.70
   7   8  -4    1.70    2.40
  -7  -8   4    4.00    5.00
   6   8  -4   12.90    4.10
   6   8  -4   23.90    5.80
   6   8  -4   15.70    4.10
   6   8  -4   18.50    3.50
  -6  -8   4   16.30    5.70
   5   8  -4   42.90    6.70
   5   8  -4   40.80    7.10
   5   8  -4   32.80    5.20
  -5  -8   4   28.20    9.70
   4   8  -4  175.98   11.40
   4   8  -4  210.98   18.20
   4   8  -4  175.48   12.30
  -4  -8   4  192.08   15.50
   3   8  -4    9.20    3.10
   3   8  -4    8.50    3.90
   3   8  -4    3.90    2.50
  -3  -8   4    8.60    4.20
   2   8  -4   32.80    5.50
   2   8  -4   44.80    5.50
   2   8  -4   23.30    5.50
  -2  -8   4   28.30    5.80
  -2  -8   4   37.30    5.70
  -2  -8   4   32.20    7.30
   1   8  -4    8.90    2.90
   1   8  -4    9.50    3.30
   1   8  -4   10.30    3.20
  -1  -8   4    8.30    2.60
  -1  -8   4    8.30    4.10
   0   8  -4   22.10    4.60
   0   8  -4   20.90    4.40
   0   8  -4   29.00    3.70
   0  -8   4   16.70    4.90
   0  -8   4   24.90    3.70
   0  -8   4   20.10    5.90
  -1   8  -4   34.10    6.00
  -1   8  -4   40.70    6.40
   1  -8   4   40.30    7.50
   1  -8   4   36.10    3.20
   1  -8   4   33.10    5.50
  -2   8  -4  172.78   11.00
  -2   8  -4  167.18   11.20
   2  -8   4  171.68   10.60
   2  -8   4  166.38   11.90
  -3   8  -4    2.40    2.20
  -3   8  -4   -0.20    1.80
   3  -8   4    5.40    2.60
   3  -8   4   -0.90    2.80
  -4   8  -4   31.40    5.20
  -4   8  -4   24.30    5.70
  -4   8  -4   32.30    5.90
   4  -8   4   30.10    5.40
   4  -8   4   49.00    6.30
   4  -8   4   33.10    7.00
  -5   8  -4   40.40    5.20
  -5   8  -4   30.00    5.60
   5  -8   4   20.10    4.50
   5  -8   4   24.90    6.00
   5  -8   4   27.30    5.40
  -6   8  -4   -0.50    1.90
   6  -8   4    0.90    2.90
   6  -8   4   -1.30    2.70
  -7   8  -4   95.49    9.60
   7  -8   4   91.09    8.20
   7  -8   4   91.19   11.80
  -8   8  -4   12.30    4.40
   8  -8   4   12.70    5.20
  -9   8  -4    1.40    4.30
   9  -8   4   -2.50    4.90
   9   7  -4    8.10    5.20
  -9  -7   4   12.60    6.60
   8   7  -4   -0.90    1.50
   8   7  -4    0.60    3.50
  -8  -7   4    0.20    3.50
   7   7  -4   40.40    4.40
   7   7  -4   32.50    7.00
   7   7  -4   36.30    5.30
   7   7  -4   28.00    4.40
  -7  -7   4   27.10    6.10
   6   7  -4  136.39    9.80
   6   7  -4  115.29    9.20
   6   7  -4  142.59   11.70
   6   7  -4  135.09    8.50
  -6  -7   4  156.58   14.30
   5   7  -4   31.20    6.20
   5   7  -4   32.60    4.20
   5   7  -4   37.80    4.80
   5   7  -4   32.00    6.50
  -5  -7   4   37.00    7.80
   4   7  -4   81.79    8.60
   4   7  -4   84.89    7.40
   4   7  -4   93.39    9.40
   4   7  -4   88.29    7.30
  -4  -7   4   90.59    9.90
   3   7  -4   89.09    8.70
   3   7  -4   95.19    8.00
   3   7  -4  105.19    8.10
   3   7  -4   96.79    7.80
  -3  -7   4  113.09   11.80
  -3  -7   4   80.99   12.90
  -3  -7   4   96.59    7.90
   2   7  -4   -0.40    1.90
   2   7  -4    2.90    1.90
   2   7  -4    3.10    2.80
   2   7  -4    0.70    1.80
  -2  -7   4    0.70    2.20
  -2  -7   4    3.80    1.90
  -2  -7   4    6.90    2.00
  -2  -7   4    2.50    3.10
   1   7  -4    1.00    1.90
   1   7  -4   -1.70    2.30
   1   7  -4    0.90    1.80
   1   7  -4    1.60    1.50
  -1  -7   4    3.20    2.10
  -1  -7   4    8.40    3.00
  -1  -7   4    2.30    1.50
  -1  -7   4   -1.90    2.00
  -1  -7   4    2.40    2.00
   0   7  -4   46.80    5.50
   0   7  -4   58.69    7.20
   0   7  -4   44.00    5.60
   0   7  -4   50.69    4.50
   0  -7   4   51.99    8.00
   0  -7   4   48.70    6.00
   0  -7   4   44.50    5.20
   0  -7   4   50.89    4.20
   0  -7   4   55.39    6.30
  -1   7  -4    2.70    1.90
  -1   7  -4    7.10    2.70
  -1   7  -4    3.80    3.00
   1  -7   4    4.10    1.90
   1  -7   4    5.80    1.70
   1  -7   4    6.30    2.60
   1  -7   4    2.70    1.90
   1  -7   4    1.40    2.70
  -2   7  -4  106.99    8.30
  -2   7  -4  115.49    8.40
  -2   7  -4  115.79    9.20
   2  -7   4   96.79    8.60
   2  -7   4  118.49    9.00
   2  -7   4  105.29    7.60
   2  -7   4  107.79    4.60
   2  -7   4  115.89    8.90
  -3   7  -4    3.90    2.10
  -3   7  -4    1.30    1.60
  -3   7  -4    4.60    2.20
   3  -7   4    3.60    2.60
   3  -7   4    1.40    1.60
   3  -7   4    1.30    1.90
  -4   7  -4   33.70    5.30
  -4   7  -4   26.30    4.90
  -4   7  -4   33.70    6.20
   4  -7   4   29.30    5.40
   4  -7   4   22.80    4.50
   4  -7   4   19.30    5.00
   4  -7   4   25.40    4.70
   4  -7   4   26.80    5.00
  -5   7  -4    4.70    2.40
  -5   7  -4    7.00    2.60
   5  -7   4    5.50    3.30
   5  -7   4    4.60    3.00
   5  -7   4    2.20    2.70
   5  -7   4    6.90    3.80
  -6   7  -4    4.90    2.80
   6  -7   4    1.70    2.40
   6  -7   4   -0.50    2.20
   6  -7   4    2.90    1.00
  -7   7  -4    6.20    3.10
   7  -7   4    6.20    3.60
   7  -7   4   14.80    3.30
   7  -7   4    5.30    1.70
   7  -7   4    9.70    4.50
  -8   7  -4   27.50    6.30
   8  -7   4   22.40    5.60
   8  -7   4   32.10    8.00
   8  -7   4   27.00    4.80
   8  -7   4   20.60    4.80
   8  -7   4   17.10    2.90
  -9   7  -4   -1.50    3.80
   9  -7   4   -6.00    4.40
   9  -7   4    4.90    3.70
  10   6  -4   -5.70    4.20
 -10  -6   4   -1.40    5.10
   9   6  -4  122.69   13.20
  -9  -6   4  136.99   13.70
   8   6  -4    6.90    4.80
   8   6  -4    3.00    1.60
  -8  -6   4   -2.20    3.30
  -8  -6   4    4.30    3.90
   7   6  -4   32.30    4.10
   7   6  -4   38.80    3.60
   7   6  -4   43.30    4.40
   7   6  -4   35.30    7.00
  -7  -6   4   30.60    5.30
  -7  -6   4   34.30    6.80
   6   6  -4   77.59    8.20
   6   6  -4   74.39    6.50
   6   6  -4   92.69    6.60
   6   6  -4   85.69    7.00
  -6  -6   4   99.99   10.60
  -6  -6   4   82.79    7.90
   5   6  -4  543.75   19.00
   5   6  -4  514.45   20.70
   5   6  -4  582.24   23.80
   5   6  -4  558.84   20.20
  -5  -6   4  552.54   25.60
  -5  -6   4  563.94   22.10
   4   6  -4  226.68   11.10
   4   6  -4  228.78   11.60
   4   6  -4  234.98   13.30
   4   6  -4  233.18   11.60
   4   6  -4  236.18   13.40
  -4  -6   4  230.98   12.70
  -4  -6   4  232.38   13.30
  -4  -6   4  231.18   15.30
  -4  -6   4  225.28   12.90
   3   6  -4  491.25   18.00
   3   6  -4  482.75   19.30
   3   6  -4  481.35   18.50
   3   6  -4  430.16   19.70
  -3  -6   4  500.75   22.70
  -3  -6   4  480.85   19.60
  -3  -6   4  487.35   19.20
  -3  -6   4  471.65   19.80
   2   6  -4  129.79    9.90
   2   6  -4  146.69    8.90
   2   6  -4  142.09    8.90
   2   6  -4  124.69    9.80
  -2  -6   4  157.58    8.80
  -2  -6   4  142.89   11.20
  -2  -6   4  147.89   11.40
  -2  -6   4  129.19   11.90
   1   6  -4  180.88   12.10
   1   6  -4  199.28   10.80
   1   6  -4  182.38   10.40
   1   6  -4  204.68    9.90
  -1  -6   4  222.78   13.70
  -1  -6   4  179.28   10.20
  -1  -6   4  193.98   12.90
  -1  -6   4  181.48   12.50
  -1  -6   4  207.88    9.60
   0   6  -4   73.99    6.40
   0   6  -4   75.99    5.40
   0   6  -4   77.89    6.50
   0   6  -4   83.19    7.80
   0  -6   4   80.09    6.00
   0  -6   4   65.79    7.30
   0  -6   4   64.69    4.80
   0  -6   4   76.49    6.80
   0  -6   4   69.89    6.80
  -1   6  -4  715.33   23.70
  -1   6  -4  718.13   24.00
  -1   6  -4  640.24   34.90
   1  -6   4  694.73   19.50
   1  -6   4  718.23   22.30
   1  -6   4  671.03   25.40
   1  -6   4  670.63   24.30
   1  -6   4  735.83   25.90
  -2   6  -4   85.89    8.20
  -2   6  -4   84.99    7.40
  -2   6  -4   86.69    6.70
  -2   6  -4   78.69    6.70
   2  -6   4   85.09    7.20
   2  -6   4   98.89    8.10
   2  -6   4   92.19    6.50
   2  -6   4   86.49    4.40
  -3   6  -4   67.99    6.30
  -3   6  -4   78.69    8.00
  -3   6  -4   76.09    6.20
  -3   6  -4   72.79    7.00
   3  -6   4   69.79    6.60
   3  -6   4   78.39    8.50
   3  -6   4   71.59    6.10
   3  -6   4   76.59    7.10
   3  -6   4   65.99    3.70
   3  -6   4   70.89    6.50
  -4   6  -4  420.36   19.50
  -4   6  -4  451.75   16.60
  -4   6  -4  442.46   18.40
   4  -6   4  414.16   17.50
   4  -6   4  431.66   18.50
   4  -6   4  411.26   17.70
   4  -6   4  429.26   21.60
   4  -6   4  436.96   13.00
   4  -6   4  437.96   18.60
  -5   6  -4  276.57   14.20
  -5   6  -4  288.27   16.40
   5  -6   4  273.17   13.70
   5  -6   4  277.17   14.30
   5  -6   4  274.97    9.90
   5  -6   4  285.47   14.60
   5  -6   4  270.57   17.00
  -6   6  -4    1.30    2.40
   6  -6   4   -3.20    1.40
   6  -6   4    0.60    2.10
   6  -6   4    2.00    1.90
   6  -6   4    3.70    2.90
   6  -6   4   -0.40    1.30
  -7   6  -4    2.70    2.40
   7  -6   4   -2.60    1.90
   7  -6   4    5.90    2.50
   7  -6   4    1.70    1.70
   7  -6   4    4.10    2.80
  -8   6  -4   75.29    8.80
   8  -6   4   73.29    7.90
   8  -6   4   81.89    6.40
   8  -6   4   78.09    7.30
   8  -6   4   88.99    7.80
   8  -6   4   80.49   10.40
  -9   6  -4   63.79   10.10
   9  -6   4   76.19    6.90
   9  -6   4   75.69    6.80
   9  -6   4   69.99   12.60
  10  -6   4    2.30    4.30
  10  -6   4    1.20    5.00
  10   5  -4   34.30    8.80
 -10  -5   4   46.50   10.50
   9   5  -4    8.40    5.00
  -9  -5   4    9.00    4.60
   8   5  -4   11.40    4.20
   8   5  -4    8.70    2.30
  -8  -5   4    8.10    3.70
   7   5  -4   -2.50    1.70
   7   5  -4   -2.90    1.60
  -7  -5   4    1.90    3.10
   6   5  -4  280.77   10.20
   6   5  -4  283.67   12.50
   6   5  -4  291.27   16.50
  -6  -5   4  294.37   17.40
  -6  -5   4  311.87   15.60
  -6  -5   4  294.77   14.20
   5   5  -4   92.19    6.80
   5   5  -4   92.99    5.90
   5   5  -4   83.89    6.50
  -5  -5   4   92.79    9.50
  -5  -5   4  101.19    7.70
  -5  -5   4   91.39    7.90
   4   5  -4  467.25   18.10
   4   5  -4  450.35   17.00
   4   5  -4  457.95   15.90
   4   5  -4  487.25   19.90
  -4  -5   4  467.25   18.40
  -4  -5   4  492.55   21.60
  -4  -5   4  446.56   18.60
  -4  -5   4  480.35   19.50
   3   5  -4   41.20    5.00
   3   5  -4   44.20    4.80
   3   5  -4   40.20    5.00
   3   5  -4   43.80    4.50
  -3  -5   4   35.10    4.40
  -3  -5   4   49.00    5.30
  -3  -5   4   37.00    4.70
  -3  -5   4   52.19    6.60
   2   5  -4    5.00    2.00
   2   5  -4    7.50    2.40
   2   5  -4    4.60    1.70
   2   5  -4    4.50    2.20
  -2  -5   4    5.80    2.10
  -2  -5   4    5.60    2.00
  -2  -5   4    4.00    1.80
  -2  -5   4    3.50    2.40
   1   5  -4  379.46   17.00
   1   5  -4  397.76   15.20
   1   5  -4  384.36   14.50
   1   5  -4  380.56   16.50
  -1  -5   4  389.86   14.10
  -1  -5   4  403.06   16.00
  -1  -5   4  388.56   17.30
  -1  -5   4  401.36   16.20
  -1  -5   4  394.26   14.50
   0   5  -4  148.29    8.40
   0   5  -4  142.69    8.30
   0   5  -4  145.69    9.90
   0   5  -4  139.29    7.40
   0  -5   4  142.19    8.60
   0  -5   4  133.69    8.60
   0  -5   4  149.88    7.30
   0  -5   4  157.08    8.40
   0  -5   4  155.88   10.10
  -1   5  -4  161.78   10.60
  -1   5  -4  168.18    9.00
  -1   5  -4  184.08    9.20
   1  -5   4  163.78    9.50
   1  -5   4  150.98    6.90
   1  -5   4  160.28    7.70
   1  -5   4  159.58    9.80
   1  -5   4  155.28    9.10
  -2   5  -4   90.59    6.30
  -2   5  -4   86.29    7.70
  -2   5  -4   86.09    6.60
  -2   5  -4   91.59    6.60
   2  -5   4   82.19    5.70
   2  -5   4   84.19    4.60
   2  -5   4   94.69    7.00
   2  -5   4   81.79    6.70
   2  -5   4   83.79    7.10
  -3   5  -4    9.80    2.60
  -3   5  -4    9.70    2.60
  -3   5  -4    8.20    4.40
  -3   5  -4    9.10    2.70
   3  -5   4   10.60    2.70
   3  -5   4    3.60    2.00
   3  -5   4    3.80    2.50
   3  -5   4    6.40    2.60
   3  -5   4    9.30    3.00
  -4   5  -4   62.59    6.10
  -4   5  -4   47.80    6.10
  -4   5  -4   45.60    5.70
   4  -5   4   69.39    7.60
   4  -5   4   56.99    5.40
   4  -5   4   65.99    6.50
   4  -5   4   57.79    5.90
  -5   5  -4   17.50    4.30
  -5   5  -4   25.20    5.00
   5  -5   4   21.30    4.50
   5  -5   4   19.50    4.70
   5  -5   4   18.10    3.80
  -6   5  -4   -1.30    1.80
   6  -5   4    2.60    2.90
   6  -5   4    3.90    2.40
   6  -5   4    4.30    2.70
   6  -5   4    3.80    2.10
   6  -5   4    0.00    1.40
  -7   5  -4   15.50    4.60
   7  -5   4   17.20    3.40
   7  -5   4   16.70    3.50
   7  -5   4   15.70    3.90
   7  -5   4   16.00    3.10
  -8   5  -4   19.10    5.40
   8  -5   4    8.80    4.40
   8  -5   4    4.10    3.80
   8  -5   4   12.70    3.10
   8  -5   4   12.40    3.50
  -9   5  -4   19.50    5.70
   9  -5   4   12.70    3.70
   9  -5   4    5.00    4.10
   9  -5   4   10.10    4.50
 -10   5  -4    2.60    4.30
  10  -5   4    4.90    3.50
  10  -5   4   -6.60    4.10
 -11  -4   4    2.10    5.60
  10   4  -4    3.80    8.40
 -10  -4   4   -3.10    3.80
   9   4  -4    9.70    4.20
  -9  -4   4   17.10    5.30
  -9  -4   4    6.80    2.70
   8   4  -4   95.49    5.60
   8   4  -4   72.99    9.30
  -8  -4   4   70.79    6.20
   7   4  -4   58.09    5.00
   7   4  -4   63.89    8.30
  -7  -4   4   70.29    6.10
  -7  -4   4   55.19    6.50
  -7  -4   4   68.39    8.10
   6   4  -4  124.79    7.50
   6   4  -4  137.69   10.80
  -6  -4   4  127.99    9.00
  -6  -4   4  118.89    7.90
  -6  -4   4  118.99   10.30
   5   4  -4  529.35   21.50
   5   4  -4  516.55   15.70
   5   4  -4  508.25   18.00
   5   4  -4  500.65   14.50
  -5  -4   4  514.55   18.60
  -5  -4   4  459.05   22.70
  -5  -4   4  495.75   20.80
  -5  -4   4  544.85   22.10
  -5  -4   4  510.15   19.40
   4   4  -4  196.88   11.50
   4   4  -4  200.18   10.00
   4   4  -4  203.38    8.10
   4   4  -4  198.58    9.90
  -4  -4   4  198.28   10.10
  -4  -4   4  215.78   12.40
  -4  -4   4  206.38   10.60
  -4  -4   4  190.98   11.10
   3   4  -4  762.62   21.50
   3   4  -4  737.43   23.80
   3   4  -4  738.13   23.10
   3   4  -4  730.93   24.60
  -3  -4   4  760.12   23.80
  -3  -4   4  768.32   24.60
  -3  -4   4  759.12   26.40
  -3  -4   4  760.32   23.80
   2   4  -4   11.40    2.40
   2   4  -4   15.60    2.80
   2   4  -4   18.10    3.80
   2   4  -4   15.10    3.20
  -2  -4   4   13.30    3.70
  -2  -4   4   15.30    3.00
  -2  -4   4   17.30    3.40
  -2  -4   4   15.60    3.00
   1   4  -4    4.50    2.00
   1   4  -4    7.00    2.00
   1   4  -4    8.80    2.20
   1   4  -4    5.00    1.60
  -1  -4   4    6.60    2.70
  -1  -4   4    8.50    2.10
  -1  -4   4    5.00    1.60
  -1  -4   4    7.50    2.20
   0   4  -4  505.35   16.60
   0   4  -4  490.35   18.80
   0   4  -4  491.95   16.30
   0  -4   4  507.75   14.30
   0  -4   4  487.55   15.50
   0  -4   4  461.85   16.70
   0  -4   4  483.05   18.40
   0  -4   4  475.25   17.00
  -1   4  -4    6.30    2.10
  -1   4  -4    7.80    1.90
  -1   4  -4    5.30    1.70
  -1   4  -4    3.90    2.00
   1  -4   4    5.30    1.80
   1  -4   4    5.30    1.80
   1  -4   4    8.60    1.60
   1  -4   4    4.00    1.40
   1  -4   4    3.60    1.90
  -2   4  -4    6.10    2.30
  -2   4  -4    5.20    1.90
  -2   4  -4    3.70    1.80
  -2   4  -4    5.80    2.10
   2  -4   4    5.80    2.60
   2  -4   4    4.60    1.80
   2  -4   4    3.10    1.80
   2  -4   4    5.40    1.70
  -3   4  -4   98.59    7.80
  -3   4  -4  100.99    6.90
  -3   4  -4  109.09    7.30
   3  -4   4  100.59    6.50
   3  -4   4  107.09    7.60
   3  -4   4   92.89    6.80
   3  -4   4  109.79   10.10
  -4   4  -4    1.60    2.20
  -4   4  -4    0.60    1.50
  -4   4  -4    3.40    2.20
   4  -4   4   -0.20    1.00
   4  -4   4    2.80    2.20
   4  -4   4    2.30    2.00
   4  -4   4    1.20    1.40
  -5   4  -4   74.29    7.60
  -5   4  -4   75.19    7.10
  -5   4  -4   91.19    8.00
   5  -4   4   84.99    8.60
   5  -4   4   80.29    6.00
   5  -4   4  106.49    8.20
   5  -4   4   95.09    7.10
  -6   4  -4 1170.38   42.50
  -6   4  -4 1162.28   36.90
   6  -4   4 1197.58   37.60
   6  -4   4 1134.39   36.30
   6  -4   4 1211.98   44.80
   6  -4   4 1156.48   42.10
   6  -4   4 1167.68   32.40
  -7   4  -4  127.69   10.20
   7  -4   4  116.29   11.90
   7  -4   4  120.99    9.10
   7  -4   4  133.89    9.80
   7  -4   4  133.69   12.10
   7  -4   4  129.29    8.50
  -8   4  -4   26.40    5.50
   8  -4   4   32.80    7.80
   8  -4   4   28.20    5.30
   8  -4   4   30.80    5.20
  -9   4  -4    9.90    3.40
   9  -4   4    0.90    2.70
   9  -4   4    5.50    3.40
   9  -4   4    0.90    2.70
   9  -4   4   -1.40    2.80
 -10   4  -4   15.90    5.80
  10  -4   4   36.30    6.60
  10  -4   4   12.70    6.40
  11   3  -4   18.40    7.60
 -11  -3   4   15.10    6.20
  10   3  -4   -1.80    3.40
   9   3  -4   10.40    4.20
  -9  -3   4   14.70    4.70
  -9  -3   4   10.70    2.50
   8   3  -4    6.60    3.50
  -8  -3   4   16.10    4.00
  -8  -3   4    9.50    2.40
  -8  -3   4   13.90    4.60
   7   3  -4   17.70    2.80
   7   3  -4   11.60    3.80
  -7  -3   4   20.50    5.20
  -7  -3   4   14.50    3.00
  -7  -3   4   10.10    3.20
   6   3  -4    4.80    2.10
   6   3  -4    8.70    3.30
  -6  -3   4    5.30    2.50
  -6  -3   4    5.10    2.10
  -6  -3   4    8.60    2.30
  -6  -3   4    6.10    3.10
   5   3  -4  210.28   10.20
   5   3  -4  202.48   12.10
  -5  -3   4  212.88   13.80
  -5  -3   4  202.68   11.90
  -5  -3   4  197.18    9.90
  -5  -3   4  215.38    9.90
  -5  -3   4  226.28   12.10
   4   3  -4   19.60    3.30
   4   3  -4   15.40    2.00
   4   3  -4   14.80    3.70
   4   3  -4   15.20    1.60
  -4  -3   4   19.70    3.20
  -4  -3   4   16.40    2.90
  -4  -3   4   21.90    4.30
  -4  -3   4   18.30    3.80
   3   3  -4  753.12   21.90
   3   3  -4  779.32   23.20
   3   3  -4  746.63   24.50
   3   3  -4  794.52   20.00
  -3  -3   4  753.82   24.00
  -3  -3   4  757.52   22.70
  -3  -3   4  743.13   24.40
  -3  -3   4  731.13   22.40
   2   3  -4    8.00    1.70
   2   3  -4   15.70    3.20
   2   3  -4    9.50    2.30
   2   3  -4    8.00    2.10
  -2  -3   4    8.80    2.30
  -2  -3   4   12.70    3.20
  -2  -3   4   10.40    2.40
  -2  -3   4    9.90    2.60
   1   3  -4   80.29    4.70
   1   3  -4   72.09    5.20
  -1  -3   4   75.99    5.00
  -1  -3   4   70.99    5.00
  -1  -3   4   76.69    5.20
  -1  -3   4   76.09    6.10
   0   3  -4 1014.00   27.20
   0   3  -4 1041.10   30.00
   0  -3   4 1046.00   28.10
   0  -3   4  977.70   29.10
   0  -3   4 1014.30   27.90
   0  -3   4 1025.20   27.50
  -1   3  -4 1667.83   45.80
  -1   3  -4 1842.82   44.00
  -1   3  -4 1736.43   41.60
   1  -3   4 1747.13   45.30
   1  -3   4 1729.63   43.30
   1  -3   4 1698.63   43.60
   1  -3   4 1726.53   40.60
  -2   3  -4  356.96   14.60
  -2   3  -4  367.46   12.70
  -2   3  -4  364.66   13.60
   2  -3   4  364.96   13.50
   2  -3   4  361.76   13.00
   2  -3   4  376.86   15.20
   2  -3   4  368.86   14.50
  -3   3  -4 1688.13   46.10
  -3   3  -4 1717.23   44.20
  -3   3  -4 1752.42   45.00
   3  -3   4 1662.43   42.80
   3  -3   4 1685.13   45.80
   3  -3   4 1657.03   44.10
   3  -3   4 1725.33   46.80
  -4   3  -4  160.08    9.70
  -4   3  -4  170.08    9.60
  -4   3  -4  174.38    9.60
   4  -3   4  165.98    7.90
   4  -3   4  151.28    9.40
   4  -3   4  180.38    9.20
   4  -3   4  147.69   10.10
  -5   3  -4   65.99    6.50
  -5   3  -4   69.99    6.90
  -5   3  -4   72.89    6.90
  -5   3  -4   68.59    7.70
   5  -3   4   83.19    8.20
   5  -3   4   81.89    6.30
   5  -3   4   68.29    4.90
   5  -3   4   71.19    6.80
  -6   3  -4  122.39   10.00
  -6   3  -4  124.69    9.50
  -6   3  -4  127.59   11.10
   6  -3   4  124.09    9.50
   6  -3   4  125.79   10.70
   6  -3   4  127.49    8.60
   6  -3   4  120.49    6.50
   6  -3   4  134.59    8.30
  -7   3  -4   20.20    5.10
   7  -3   4   24.80    6.10
   7  -3   4   24.10    4.80
   7  -3   4   24.90    2.60
   7  -3   4   30.30    5.40
  -8   3  -4    6.60    4.40
   8  -3   4    1.60    2.90
   8  -3   4    1.70    2.50
   8  -3   4    2.00    2.50
  -9   3  -4    0.90    3.20
   9  -3   4    3.70    4.40
   9  -3   4    5.20    2.20
   9  -3   4   -0.70    2.30
   9  -3   4    7.70    4.10
 -10   3  -4   -2.00    4.10
  10  -3   4    0.90    4.60
  10  -3   4    3.00    3.00
 -11   3  -4    5.70    5.40
  11  -3   4    6.60    5.40
  11  -3   4    1.30    4.90
  11   2  -4    1.70    4.70
 -11  -2   4   -6.00    3.30
  10   2  -4    2.60    4.00
 -10  -2   4    3.00    3.40
   9   2  -4   87.09   10.20
  -9  -2   4   86.19    4.00
  -9  -2   4   79.19    8.60
  -9  -2   4   82.89    8.80
   8   2  -4   28.20    6.40
  -8  -2   4   25.80    5.60
  -8  -2   4   27.40    3.80
  -8  -2   4   36.50    5.50
   7   2  -4   49.70    7.70
   7   2  -4   45.00    4.50
  -7  -2   4   45.80    5.70
  -7  -2   4   49.90    4.20
  -7  -2   4   43.00    5.10
   6   2  -4   35.70    6.30
   6   2  -4   39.90    4.60
  -6  -2   4   38.20    5.10
  -6  -2   4   48.70    9.80
  -6  -2   4   39.60    4.40
  -6  -2   4   45.40    4.30
  -6  -2   4   43.10    5.40
  -6  -2   4   44.60    3.90
   5   2  -4  692.53   24.90
   5   2  -4  673.13   21.80
  -5  -2   4  660.93   22.00
  -5  -2   4  650.03   20.10
  -5  -2   4  707.23   23.50
  -5  -2   4  681.53   20.90
  -5  -2   4  667.13   24.50
  -5  -2   4  672.33   20.40
   4   2  -4    6.30    2.00
   4   2  -4    7.10    2.70
  -4  -2   4    5.00    1.80
  -4  -2   4    8.20    1.80
  -4  -2   4    6.60    1.80
  -4  -2   4    7.20    2.10
  -4  -2   4    8.10    2.50
  -4  -2   4    4.40    1.90
  -4  -2   4    3.90    2.10
   3   2  -4 1153.58   32.30
   3   2  -4 1172.28   33.80
  -3  -2   4 1196.68   31.00
  -3  -2   4 1145.49   32.00
  -3  -2   4 1180.48   31.00
  -3  -2   4 1214.88   33.50
  -3  -2   4 1189.38   30.10
   2   2  -4 1952.10   49.40
   2   2  -4 1958.20   48.50
   2   2  -4 1909.61   46.50
   2   2  -4 1886.31   44.60
  -2  -2   4 1897.61   48.20
  -2  -2   4 1881.61   47.00
  -2  -2   4 1973.30   48.90
  -2  -2   4 1951.70   45.40
  -2  -2   4 1973.20   46.20
   1   2  -4 1629.04   41.30
   1   2  -4 1604.94   38.30
   1   2  -4 1469.35   40.10
   1   2  -4 1619.64   40.80
  -1  -2   4 1621.74   41.00
  -1  -2   4 1575.84   39.60
  -1  -2   4 1650.43   39.00
   0   2  -4 3386.36   77.19
   0   2  -4 3223.68   78.99
   0  -2   4 3422.86   77.59
   0  -2   4 3301.27   78.39
   0  -2   4 3395.06   78.89
  -1   2  -4  181.28    6.30
  -1   2  -4  186.98    8.20
  -1   2  -4  201.78    9.10
   1  -2   4  179.58    7.90
   1  -2   4  192.68    7.90
   1  -2   4  186.98    8.80
  -2   2  -4  158.18    8.10
  -2   2  -4  168.78    8.70
  -2   2  -4  161.08    7.00
   2  -2   4  164.18    8.40
   2  -2   4  173.18    8.70
   2  -2   4  170.98    7.80
  -3   2  -4  208.28   10.70
  -3   2  -4  197.98    9.20
  -3   2  -4  207.58   10.30
  -3   2  -4  206.68   10.00
   3  -2   4  207.08   10.20
   3  -2   4  200.88   10.30
   3  -2   4  209.78    8.40
   3  -2   4  207.28    9.30
  -4   2  -4  272.37   12.10
  -4   2  -4  254.67   13.00
  -4   2  -4  258.77   12.50
  -4   2  -4  270.87   12.60
   4  -2   4  259.17   11.10
   4  -2   4  258.17    9.60
   4  -2   4  244.68   12.50
   4  -2   4  258.27   12.90
  -5   2  -4   50.09    6.20
  -5   2  -4   49.80    5.80
  -5   2  -4   42.70    5.10
  -5   2  -4   55.99    5.90
   5  -2   4   36.70    4.20
   5  -2   4   45.10    5.10
   5  -2   4   48.00    5.60
   5  -2   4   45.40    3.50
  -6   2  -4  108.19    9.90
  -6   2  -4  109.19    9.00
  -6   2  -4  125.29    9.80
  -6   2  -4  117.29    9.40
   6  -2   4  116.69    9.20
   6  -2   4  114.69   10.10
   6  -2   4  115.19    7.50
   6  -2   4  116.69    5.40
  -7   2  -4    2.90    2.20
   7  -2   4    1.80    2.30
   7  -2   4    4.80    2.70
   7  -2   4    0.50    1.80
   7  -2   4   -0.10    2.00
  -8   2  -4   44.50    9.70
   8  -2   4   54.89    6.40
   8  -2   4   52.89    6.60
   8  -2   4   53.09    6.40
   8  -2   4   46.10    9.00
  -9   2  -4    8.00    4.20
  -9   2  -4    5.60    2.50
   9  -2   4    9.50    3.50
   9  -2   4   11.70    4.80
 -10   2  -4    2.70    4.40
  10  -2   4    2.10    4.10
  10  -2   4    6.00    2.60
  10  -2   4    4.50    3.40
 -11   2  -4   -2.10    5.00
  11  -2   4   -0.30    5.70
  11  -2   4    7.90    4.80
 -11  -1   4    6.50    4.20
  10   1  -4   99.69   11.40
 -10  -1   4  148.89   17.10
   9   1  -4   88.79    9.70
  -9  -1   4   89.59    7.80
  -9  -1   4   76.19    7.90
  -9  -1   4   72.99    6.30
   8   1  -4   63.39    7.80
  -8  -1   4   67.69    5.40
  -8  -1   4   50.79    4.40
  -8  -1   4   59.99    5.90
  -8  -1   4   59.49    3.90
   7   1  -4   13.80    4.10
   7   1  -4   18.40    3.60
  -7  -1   4   17.80    3.10
  -7  -1   4   12.40    3.30
  -7  -1   4   18.10    3.10
  -7  -1   4   20.50    3.80
  -7  -1   4   20.30    4.10
   6   1  -4    1.10    1.60
   6   1  -4    1.80    2.00
  -6  -1   4    0.40    1.30
  -6  -1   4    2.10    1.20
  -6  -1   4    1.80    2.00
  -6  -1   4    1.30    1.60
  -6  -1   4   -1.70    1.70
  -6  -1   4    5.00    2.40
  -6  -1   4    2.80    1.80
   5   1  -4  453.25   18.90
   5   1  -4  469.85   17.10
  -5  -1   4  483.65   16.80
  -5  -1   4  474.05   14.40
  -5  -1   4  465.85   20.60
  -5  -1   4  507.85   15.60
  -5  -1   4  455.35   18.30
  -5  -1   4  481.25   14.90
  -5  -1   4  485.85   18.70
   4   1  -4   18.50    3.30
   4   1  -4   10.90    3.50
  -4  -1   4   16.40    3.20
  -4  -1   4   17.70    3.90
  -4  -1   4   16.10    2.80
  -4  -1   4   17.00    2.20
  -4  -1   4   15.20    1.80
  -4  -1   4   13.20    3.00
   3   1  -4 1549.54   41.60
   3   1  -4 1561.44   40.70
  -3  -1   4 1545.45   37.60
  -3  -1   4 1548.95   42.50
  -3  -1   4 1569.74   36.00
  -3  -1   4 1492.65   39.30
  -3  -1   4 1543.55   41.00
  -3  -1   4 1538.85   39.90
   1   1  -4 5802.42  131.69
   1   1  -4 5675.53  126.99
   1   1  -4 5828.42  128.69
   1   1  -4 5608.84  129.49
  -1  -1   4 5633.24  131.89
  -1  -1   4 5966.60  130.29
  -1  -1   4 5982.10  131.69
  -1  -1   4 5829.12  127.69
   0   1  -4   69.59    4.30
   0   1  -4   69.59    4.60
   0   1  -4   73.29    4.90
   0  -1   4   76.29    4.20
   0  -1   4   68.09    4.40
  -1   1  -4 4348.06   99.19
   1  -1   4 4325.27   97.49
   1  -1   4 4213.18   98.19
   1  -1   4 4324.77   99.29
  -2   1  -4   76.19    5.50
  -2   1  -4   66.39    5.10
   2  -1   4   72.99    4.80
   2  -1   4   77.79    5.60
   2  -1   4   79.39    4.80
  -3   1  -4    0.80    0.80
  -3   1  -4    4.60    1.90
   3  -1   4    1.30    1.30
   3  -1   4    2.20    1.40
   3  -1   4    0.30    1.10
  -4   1  -4  527.55   19.60
  -4   1  -4  525.75   19.20
  -4   1  -4  530.25   19.40
   4  -1   4  517.95   17.50
   4  -1   4  508.95   14.80
   4  -1   4  521.95   19.20
  -5   1  -4  151.48   10.10
  -5   1  -4  158.18    9.70
  -5   1  -4  139.19    9.60
   5  -1   4  138.89    9.80
   5  -1   4  143.19    7.00
   5  -1   4  145.99    9.50
   5  -1   4  147.79    8.20
   5  -1   4  144.49    5.90
  -6   1  -4  151.68   10.20
  -6   1  -4  170.98   11.60
  -6   1  -4  137.99   10.20
  -6   1  -4  164.58   11.40
   6  -1   4  148.29    8.50
   6  -1   4  161.48    6.40
   6  -1   4  150.68   11.30
   6  -1   4  152.38    5.70
   6  -1   4  133.49    9.80
  -7   1  -4    9.10    3.60
   7  -1   4   14.40    3.90
   7  -1   4    7.20    3.20
  -8   1  -4   35.30    7.50
   8  -1   4   28.80    4.60
   8  -1   4   30.30    6.20
   8  -1   4   47.30    9.20
   8  -1   4   34.60    5.90
  -9   1  -4   26.50    6.80
  -9   1  -4   26.80    3.50
   9  -1   4   29.70    6.50
   9  -1   4   20.10    6.10
   9  -1   4   31.00    5.40
   9  -1   4   30.30    4.80
 -10   1  -4  111.59    5.90
 -10   1  -4  126.69   14.20
  10  -1   4  136.19   11.80
  10  -1   4  114.59    8.30
  11  -1   4   -7.60    4.00
  11   0  -4   23.60    7.10
 -11   0   4   38.10    6.10
  10   0  -4   22.10    6.20
 -10   0   4   13.70    4.40
 -10   0   4   32.70    6.90
   9   0  -4   23.60    5.90
  -9   0   4   21.20    3.90
  -9   0   4   25.20    4.60
  -9   0   4   19.90    4.60
   8   0  -4   78.69    8.80
  -8   0   4   60.29    5.30
  -8   0   4   70.19    6.00
  -8   0   4   68.89    3.80
  -8   0   4   65.59    6.10
  -8   0   4   66.69    4.30
   7   0  -4    4.40    4.00
  -7   0   4    5.80    2.00
  -7   0   4    3.40    2.10
  -7   0   4    8.10    2.20
  -7   0   4    6.30    2.10
  -7   0   4    6.40    1.50
   6   0  -4   43.70    5.70
   6   0  -4   43.70    4.90
  -6   0   4   51.19    5.60
  -6   0   4   47.80    6.30
  -6   0   4   45.20    4.50
  -6   0   4   45.10    4.90
  -6   0   4   46.00    3.50
  -6   0   4   52.29    8.10
  -6   0   4   51.29    3.80
  -6   0   4   51.49    4.20
   5   0  -4 1162.08   37.50
   5   0  -4 1134.09   33.00
   5   0  -4 1160.08   35.00
  -5   0   4 1149.58   36.90
  -5   0   4 1144.89   34.20
  -5   0   4 1122.59   32.90
  -5   0   4 1151.78   35.10
  -5   0   4 1176.28   32.30
   4   0  -4   24.20    4.00
   4   0  -4   24.40    4.50
  -4   0   4   16.20    3.00
  -4   0   4   16.30    3.20
  -4   0   4   21.40    4.20
  -4   0   4   11.00    2.70
   3   0  -4 1397.46   37.90
   3   0  -4 1403.86   36.10
   3   0  -4 1391.26   37.60
  -3   0   4 1394.46   37.20
  -3   0   4 1364.16   38.20
  -3   0   4 1378.06   37.10
   2   0  -4 2216.48   53.69
   2   0  -4 2287.37   56.39
   2   0  -4 2193.38   55.99
  -2   0   4 2315.37   54.69
  -2   0   4 2259.27   55.39
  -2   0   4 2295.37   55.89
  -2   0   4 2308.37   55.89
   0   0  -4   39.30    3.50
   0   0  -4   40.20    3.10
   0   0  -4   38.90    3.20
   0   0   4   42.80    3.30
   0   0   4   35.40    3.20
   0   0   4   39.50    3.10
  -1   0  -4  509.85   16.50
  -1   0  -4  497.85   15.60
  -1   0  -4  485.25   15.50
   1   0   4  512.35   12.90
   1   0   4  502.25   16.20
  -2   0  -4   76.59    4.60
  -2   0  -4   69.39    4.10
  -2   0  -4   68.09    5.50
  -2   0  -4   71.99    5.10
   2   0   4   69.69    5.40
   2   0   4   65.59    4.00
   2   0   4   76.59    5.20
  -3   0  -4  554.44   17.60
  -3   0  -4  541.85   18.80
  -3   0  -4  559.04   16.40
   3   0   4  550.44   19.40
   3   0   4  507.45   17.60
   3   0   4  539.15   17.60
   3   0   4  550.34   17.40
  -4   0  -4  158.78    9.00
  -4   0  -4  149.88    9.70
  -4   0  -4  156.18    7.10
  -4   0  -4  156.28    9.30
   4   0   4  140.99    8.00
   4   0   4  162.98    7.70
   4   0   4  159.88    9.20
   4   0   4  161.98   11.60
  -5   0  -4   50.89    5.50
  -5   0  -4   68.99   10.50
  -5   0  -4   60.69    6.80
   5   0   4   44.00    4.60
   5   0   4   52.69    6.00
   5   0   4   48.80    3.90
  -6   0  -4  176.98   13.30
  -6   0  -4  163.98   11.30
  -6   0  -4  164.28    7.40
  -6   0  -4  190.58   12.60
   6   0   4  167.08    6.50
   6   0   4  157.88    9.10
   6   0   4  185.58   11.50
   6   0   4  164.98    5.80
   6   0   4  176.38   12.10
  -7   0  -4  626.34   18.20
  -7   0  -4  617.24   26.80
   7   0   4  647.94   27.60
   7   0   4  612.54   25.20
   7   0   4  599.74   21.00
   7   0   4  635.14   24.30
  -8   0  -4   41.50    3.20
  -8   0  -4   38.00    3.20
  -8   0  -4   51.89   13.10
   8   0   4   37.20    5.90
   8   0   4   50.99    9.40
   8   0   4   42.80    5.80
   8   0   4   65.69    7.80
  -9   0  -4    8.20    3.70
   9   0   4    6.00    2.60
   9   0   4    7.90    4.40
   9   0   4   -0.20    3.10
 -10   0  -4   19.70    6.10
  10   0   4   23.20    6.80
  10   0   4   14.10    3.80
 -11   0  -4   12.90    6.40
  11  -1  -4   -1.70    4.30
  10  -1  -4   -2.70    3.00
 -10   1   4   -4.40    2.90
 -10   1   4   -0.90    2.40
 -10   1   4    0.80    3.10
   9  -1  -4   17.40    5.10
  -9   1   4   11.60    2.80
  -9   1   4   14.30    4.30
  -9   1   4   12.10    3.50
   8  -1  -4   11.40    4.30
  -8   1   4   -0.40    1.10
  -8   1   4    0.10    1.50
  -8   1   4   -3.30    3.60
  -8   1   4    3.40    1.70
  -8   1   4   -0.10    0.90
   7  -1  -4  147.99   12.70
   7  -1  -4  154.88   11.00
  -7   1   4  151.58    7.90
  -7   1   4  137.19   11.70
  -7   1   4  149.09    7.00
  -7   1   4  144.99    7.00
  -7   1   4  149.19    9.60
   6  -1  -4  279.37   14.40
   6  -1  -4  287.27   16.70
  -6   1   4  272.37   16.00
  -6   1   4  275.87   15.80
  -6   1   4  266.47   13.30
  -6   1   4  294.47   12.20
  -6   1   4  294.97   15.80
   5  -1  -4  138.09    9.10
   5  -1  -4  138.89    8.60
   5  -1  -4  142.59   10.50
   5  -1  -4  145.29    9.10
  -5   1   4  136.09    8.00
  -5   1   4  133.99    9.70
  -5   1   4  148.79   10.00
  -5   1   4  143.89    9.00
  -5   1   4  138.19    8.50
   4  -1  -4   44.30    4.70
   4  -1  -4   37.30    4.30
   4  -1  -4   43.00    4.60
   4  -1  -4   47.90    5.60
  -4   1   4   43.00    4.40
  -4   1   4   35.50    4.00
  -4   1   4   30.60    4.30
  -4   1   4   42.40    4.90
  -4   1   4   55.69    5.20
   3  -1  -4   12.50    2.70
   3  -1  -4    8.00    2.30
   3  -1  -4   10.80    2.40
   3  -1  -4    6.50    2.20
  -3   1   4   10.00    2.50
  -3   1   4    9.30    2.50
  -3   1   4   15.90    3.00
  -3   1   4   20.20    3.50
  -3   1   4   11.50    2.50
   2  -1  -4  494.75   16.40
   2  -1  -4  532.75   17.60
   2  -1  -4  502.05   16.40
  -2   1   4  523.65   16.30
  -2   1   4  507.85   17.60
  -2   1   4  538.25   17.60
  -2   1   4  518.75   17.00
  -2   1   4  525.95   17.50
   1  -1  -4 3004.40   71.69
   1  -1  -4 2910.01   70.99
   1  -1  -4 3059.29   68.49
  -1   1   4 2965.30   68.89
  -1   1   4 2866.51   71.19
  -1   1   4 3072.19   68.09
  -1   1   4 3045.80   68.19
  -1   1   4 3048.60   72.49
   0  -1  -4 2279.17   55.19
   0  -1  -4 2344.07   56.09
   0  -1  -4 2225.38   53.59
   0   1   4 2212.08   55.09
   0   1   4 2377.76   54.69
   0   1   4 2321.07   55.69
   0   1   4 2314.07   57.09
  -1  -1  -4  416.46   14.90
  -1  -1  -4  413.46   14.00
  -1  -1  -4  408.46   13.60
   1   1   4  419.46   13.40
   1   1   4  391.86   14.20
   1   1   4  431.96   15.20
   1   1   4  405.36   14.60
  -2  -1  -4 2597.74   60.19
  -2  -1  -4 2538.85   58.69
  -2  -1  -4 2557.64   63.79
  -2  -1  -4 2448.66   62.09
   2   1   4 2539.85   63.09
   2   1   4 2548.34   62.69
   2   1   4 2520.95   61.99
  -3  -1  -4   15.10    3.70
  -3  -1  -4   13.50    3.10
  -3  -1  -4   20.50    2.70
  -3  -1  -4   13.20    2.10
   3   1   4   17.40    3.50
   3   1   4   13.80    2.70
   3   1   4   14.20    3.40
  -4  -1  -4  201.88    7.90
  -4  -1  -4  228.08   10.70
  -4  -1  -4  211.68   12.20
  -4  -1  -4  189.38   10.80
   4   1   4  202.68   11.50
   4   1   4  178.48   10.00
   4   1   4  211.68   10.70
   4   1   4  201.58    9.10
  -5  -1  -4   31.90    6.20
  -5  -1  -4   34.70    5.30
  -5  -1  -4   35.80    6.00
  -5  -1  -4   33.60    2.90
   5   1   4   34.50    5.90
   5   1   4   33.50    5.00
   5   1   4   35.30    3.50
  -6  -1  -4  370.76   19.00
  -6  -1  -4  346.47   17.10
  -6  -1  -4  342.27   10.70
   6   1   4  342.47   16.80
   6   1   4  343.67   11.30
   6   1   4  356.46   17.00
  -7  -1  -4   28.60    6.10
   7   1   4   24.90    4.20
   7   1   4   24.50    5.30
   7   1   4   29.60    6.10
  -8  -1  -4   65.69    8.60
   8   1   4   61.99    6.30
   8   1   4   65.19    8.30
   8   1   4   68.49    7.70
  -9  -1  -4   -1.90    2.40
   9   1   4   -0.70    3.50
 -10  -1  -4   12.30    6.60
  10   1   4    4.00    5.00
 -11  -1  -4   69.39   13.10
  11   1   4   69.79   11.20
  11  -2  -4   48.80    9.40
 -11   2   4   61.79    7.20
  10  -2  -4    0.90    4.70
  10  -2  -4    9.70    3.70
 -10   2   4    4.10    2.60
   9  -2  -4   16.30    4.50
   9  -2  -4   24.20    6.80
  -9   2   4   21.80    3.90
  -9   2   4   18.50    3.90
   8  -2  -4  112.49    9.90
   8  -2  -4  102.79   11.60
  -8   2   4  119.99    7.00
  -8   2   4   99.89    5.90
  -8   2   4  119.79    9.50
  -8   2   4  110.89    6.60
   7  -2  -4  260.97   16.90
   7  -2  -4  265.97   14.40
  -7   2   4  268.67   11.30
  -7   2   4  256.27    9.70
  -7   2   4  243.58   13.50
  -7   2   4  256.87    9.00
  -7   2   4  236.78   13.30
   6  -2  -4  180.88   13.30
   6  -2  -4  173.88   10.90
   6  -2  -4  198.58   12.10
  -6   2   4  180.48   12.70
  -6   2   4  175.18   12.30
  -6   2   4  179.18   11.10
  -6   2   4  184.48   10.60
  -6   2   4  197.68    9.90
   5  -2  -4   28.40    4.90
   5  -2  -4   35.30    6.50
   5  -2  -4   26.00    5.40
  -5   2   4   30.30    5.30
  -5   2   4   34.80    4.10
  -5   2   4   29.80    5.00
  -5   2   4   29.20    5.20
  -5   2   4   27.70    4.20
   4  -2  -4    3.10    2.10
   4  -2  -4    3.90    2.10
   4  -2  -4    4.60    2.20
   4  -2  -4    2.80    1.80
  -4   2   4    3.10    1.90
  -4   2   4    5.10    2.30
  -4   2   4    4.00    2.00
  -4   2   4    2.90    1.30
  -4   2   4    2.50    1.60
   3  -2  -4  803.42   25.10
   3  -2  -4  823.62   24.80
   3  -2  -4  796.92   25.10
   3  -2  -4  813.82   25.20
  -3   2   4  786.52   23.70
  -3   2   4  772.12   26.10
  -3   2   4  765.52   24.90
  -3   2   4  821.92   25.00
  -3   2   4  809.32   25.50
   2  -2  -4   19.80    3.50
   2  -2  -4   15.00    2.70
   2  -2  -4   12.40    2.60
  -2   2   4   11.90    2.80
  -2   2   4   14.20    1.70
  -2   2   4   12.40    2.60
  -2   2   4   11.60    2.50
  -2   2   4    9.10    2.50
  -2   2   4   12.60    1.30
  -2   2   4   10.40    2.70
   1  -2  -4  244.18   10.50
   1  -2  -4  229.98    7.90
   1  -2  -4  232.68    7.20
   1  -2  -4  237.18    8.50
   1  -2  -4  236.78   10.80
   1  -2  -4  230.78   10.90
  -1   2   4  245.18    8.60
  -1   2   4  237.08   10.40
  -1   2   4  221.48    8.90
  -1   2   4  236.78    8.60
   0  -2  -4 1431.96   32.50
   0  -2  -4 1396.46   37.80
   0  -2  -4 1370.76   36.30
   0  -2  -4 1385.66   34.80
   0  -2  -4 1299.77   36.00
   0   2   4 1393.56   35.90
   0   2   4 1442.16   36.90
   0   2   4 1416.06   37.00
   0   2   4 1362.76   38.00
  -1  -2  -4    2.00    1.40
  -1  -2  -4    2.30    1.20
  -1  -2  -4    5.10    1.60
  -1  -2  -4    2.50    1.60
   1   2   4    4.60    1.70
   1   2   4    1.70    1.30
   1   2   4    4.00    1.30
   1   2   4    4.40    1.70
  -2  -2  -4    2.80    2.20
  -2  -2  -4    3.60    1.20
  -2  -2  -4    1.70    1.30
  -2  -2  -4    2.40    1.50
  -2  -2  -4    8.70    1.80
   2   2   4    2.20    1.40
   2   2   4    2.30    1.80
   2   2   4    4.60    1.40
   2   2   4    4.00    1.90
  -3  -2  -4  428.96   17.20
  -3  -2  -4  453.05   15.40
  -3  -2  -4  459.45   13.80
   3   2   4  436.66   20.10
   3   2   4  443.56   16.20
  -4  -2  -4 1220.18   31.30
  -4  -2  -4 1252.97   36.20
  -4  -2  -4 1270.77   38.30
  -4  -2  -4 1287.37   40.30
   4   2   4 1365.46   39.30
   4   2   4 1292.07   35.30
   4   2   4 1285.77   37.50
  -5  -2  -4  120.79    8.80
  -5  -2  -4  121.19    4.50
  -5  -2  -4  126.99   10.60
  -5  -2  -4  111.29    9.00
   5   2   4  120.29    8.60
   5   2   4  117.09    6.90
   5   2   4  121.89    9.40
  -6  -2  -4  271.17   16.90
  -6  -2  -4  256.87   18.90
   6   2   4  261.37   10.10
   6   2   4  254.97   14.60
   6   2   4  247.68   12.80
  -7  -2  -4    2.30    2.40
   7   2   4    3.10    2.80
   7   2   4    2.30    1.10
   7   2   4    2.00    2.20
  -8  -2  -4    5.90    3.70
   8   2   4   15.40    5.30
   8   2   4    7.80    3.40
  -9  -2  -4   -1.20    3.70
   9   2   4    4.70    3.80
   9   2   4    8.10    3.30
 -10  -2  -4   32.10    9.00
  10   2   4   29.60    5.30
  10   2   4   21.40    6.80
 -11  -2  -4   -6.00    5.60
  11   2   4   -1.50    4.90
  11  -3  -4   63.49   12.90
  11  -3  -4   89.59   10.30
 -11   3   4   61.29    7.80
  10  -3  -4   16.50    5.50
  10  -3  -4   16.30    5.90
 -10   3   4   12.60    4.20
   9  -3  -4    2.70    2.70
   9  -3  -4   -3.20    1.90
  -9   3   4    1.20    0.90
  -9   3   4   -1.60    1.00
  -9   3   4   -0.50    1.60
  -9   3   4    1.40    2.50
   8  -3  -4  109.79   11.00
   8  -3  -4  116.29   12.30
  -8   3   4  107.49    6.40
  -8   3   4  101.29    6.30
  -8   3   4  101.89    6.10
   7  -3  -4  208.78   13.60
   7  -3  -4  208.48   15.70
   7  -3  -4  218.38   12.70
  -7   3   4  228.88   10.80
  -7   3   4  230.78   13.70
  -7   3   4  215.88    8.10
  -7   3   4  209.58   11.90
   6  -3  -4   65.09    8.00
   6  -3  -4   57.79    6.90
   6  -3  -4   62.99    6.60
  -6   3   4   60.89    5.70
  -6   3   4   53.59    5.30
  -6   3   4   41.60    7.20
  -6   3   4   59.59    6.60
   5  -3  -4    0.60    1.40
   5  -3  -4   -0.60    1.20
   5  -3  -4   -2.60    1.20
  -5   3   4   -0.50    1.60
  -5   3   4   -2.20    1.40
  -5   3   4   -1.80    1.20
  -5   3   4   -0.30    1.10
  -5   3   4    0.60    1.50
   4  -3  -4   96.69    7.70
   4  -3  -4   90.89    6.60
   4  -3  -4   91.89    9.00
  -4   3   4   93.19    7.10
  -4   3   4   93.99    8.40
  -4   3   4   94.39    6.30
  -4   3   4   96.19    7.50
  -4   3   4   99.69    7.90
   3  -3  -4   21.60    3.70
   3  -3  -4   26.60    4.50
   3  -3  -4   22.40    4.00
   3  -3  -4   25.80    4.40
  -3   3   4   24.10    4.30
  -3   3   4   22.80    2.10
  -3   3   4   26.00    4.40
  -3   3   4   21.80    2.20
  -3   3   4   23.30    3.40
  -3   3   4   26.20    4.40
  -3   3   4   23.30    4.00
   2  -3  -4  179.88   10.50
   2  -3  -4  182.78    8.90
   2  -3  -4  188.98    9.80
   2  -3  -4  191.88   10.20
  -2   3   4  176.08   10.50
  -2   3   4  173.48   10.00
  -2   3   4  188.68   11.00
  -2   3   4  178.98    8.70
  -2   3   4  188.38   10.00
  -2   3   4  186.48    7.40
  -2   3   4  198.88    8.20
   1  -3  -4  177.98    7.80
   1  -3  -4  197.48    7.20
   1  -3  -4  216.18   11.40
   1  -3  -4  186.08    9.50
   1  -3  -4  203.68   10.40
   1  -3  -4  201.18    8.40
  -1   3   4  200.98    9.20
  -1   3   4  177.48   10.10
  -1   3   4  199.18    8.60
  -1   3   4  186.48    9.60
   0  -3  -4  127.09    7.70
   0  -3  -4  137.69    7.50
   0  -3  -4  145.79    8.50
   0  -3  -4  139.59    6.90
   0   3   4  127.89    8.30
   0   3   4  129.39    7.80
   0   3   4  127.09    7.40
   0   3   4  131.19    7.40
  -2  -3  -4  409.06   17.70
  -2  -3  -4  438.56   16.60
  -2  -3  -4  430.06   13.90
  -2  -3  -4  415.36   16.30
   2   3   4  408.36   13.70
   2   3   4  426.36   17.10
   2   3   4  398.76   16.40
   2   3   4  420.66   17.10
  -3  -3  -4  103.89    7.30
  -3  -3  -4  108.89    9.00
  -3  -3  -4   93.09    7.40
  -3  -3  -4   99.89    5.10
   3   3   4  105.19    7.90
   3   3   4   99.09    5.10
   3   3   4   97.39    7.10
   3   3   4  104.29    8.00
  -4  -3  -4  154.78   13.50
  -4  -3  -4  165.48    9.30
  -4  -3  -4  159.68    9.60
  -4  -3  -4  183.48   12.60
   4   3   4  180.18   10.80
   4   3   4  149.99    9.00
   4   3   4  177.78   11.40
  -5  -3  -4  823.92   30.10
  -5  -3  -4  860.61   32.60
  -5  -3  -4  855.91   29.00
   5   3   4  829.12   25.60
   5   3   4  835.82   28.90
   5   3   4  854.21   30.10
  -6  -3  -4   19.90    5.60
  -6  -3  -4   25.50    5.50
   6   3   4   28.50    5.60
   6   3   4   26.30    5.20
   6   3   4   25.60    3.50
  -7  -3  -4  124.39   12.20
   7   3   4  112.59    6.10
   7   3   4  125.19   10.20
  -8  -3  -4    3.50    3.20
   8   3   4    0.00    2.70
   8   3   4    2.60    2.20
  -9  -3  -4   -4.30    3.40
   9   3   4   -2.70    2.50
   9   3   4    0.60    3.50
 -10  -3  -4   42.40   11.20
  10   3   4   39.80   13.90
  10   3   4   66.29    7.40
  11  -4  -4   10.50    5.10
  11  -4  -4    7.30    6.90
 -11   4   4    6.40    4.40
  10  -4  -4   -4.90    4.80
  10  -4  -4   13.00    3.40
 -10   4   4    1.50    2.70
   9  -4  -4   -1.00    3.40
   9  -4  -4   -5.00    2.60
  -9   4   4    6.10    2.60
  -9   4   4    0.50    1.40
   8  -4  -4    0.40    3.00
   8  -4  -4    8.00    3.80
  -8   4   4    3.50    1.70
  -8   4   4    2.70    2.50
  -8   4   4    5.70    2.10
   7  -4  -4   36.80    7.80
   7  -4  -4   41.70    7.30
   7  -4  -4   50.89    6.00
  -7   4   4   46.30    4.40
  -7   4   4   49.00    3.90
  -7   4   4   52.59    6.60
  -7   4   4   52.09    5.40
   6  -4  -4    3.70    2.50
   6  -4  -4    1.20    1.90
  -6   4   4    2.70    2.00
  -6   4   4    1.60    1.40
  -6   4   4    4.30    1.60
  -6   4   4    3.00    2.50
  -6   4   4   -0.40    1.40
   5  -4  -4   34.30    6.00
   5  -4  -4   27.50    4.70
   5  -4  -4   24.00    4.30
   5  -4  -4   30.30    6.10
  -5   4   4   28.50    5.60
  -5   4   4   21.00    4.90
  -5   4   4   30.70    6.20
  -5   4   4   27.50    4.80
  -5   4   4   29.50    2.90
  -5   4   4   27.90    4.10
   4  -4  -4  174.78   11.30
   4  -4  -4  157.98   10.70
   4  -4  -4  154.28    9.80
  -4   4   4  153.08    7.20
  -4   4   4  169.88   10.20
  -4   4   4  151.58    8.00
  -4   4   4  145.19    6.70
  -4   4   4  145.99   10.30
  -4   4   4  160.88   10.40
  -4   4   4  164.78   11.80
   3  -4  -4   26.00    4.90
   3  -4  -4   32.40    4.40
   3  -4  -4   31.10    4.80
  -3   4   4   33.20    4.50
  -3   4   4   32.80    3.10
  -3   4   4   34.40    5.30
  -3   4   4   29.00    5.20
  -3   4   4   29.30    3.30
  -3   4   4   35.00    5.40
  -3   4   4   34.10    3.50
   2  -4  -4  603.54   20.30
   2  -4  -4  580.04   21.60
   2  -4  -4  594.64   23.00
  -2   4   4  628.04   19.40
  -2   4   4  536.55   22.80
  -2   4   4  566.44   18.20
  -2   4   4  615.14   21.50
  -2   4   4  583.04   21.50
  -2   4   4  595.44   22.10
   1  -4  -4  136.69    7.50
   1  -4  -4  135.79    6.60
   1  -4  -4  143.79    7.80
   1  -4  -4  144.39   10.20
   1  -4  -4  125.49    8.70
  -1   4   4  147.09    8.00
  -1   4   4  141.99    9.50
  -1   4   4  148.19    8.80
  -1   4   4  134.29    8.30
   0  -4  -4   99.69    8.50
   0  -4  -4   86.69    6.90
   0  -4  -4   86.89    6.00
   0  -4  -4   83.99    7.20
   0   4   4   97.99    7.20
   0   4   4   89.89    6.50
   0   4   4   97.69    6.70
   0   4   4   94.99    7.70
  -1  -4  -4  958.00   30.60
  -1  -4  -4  967.50   28.90
  -1  -4  -4  961.50   31.00
   1   4   4  957.10   30.60
   1   4   4  941.71   30.50
   1   4   4  960.80   29.80
   1   4   4  940.91   27.70
  -2  -4  -4   83.39    6.90
  -2  -4  -4   69.99    7.20
  -2  -4  -4   72.69    6.60
   2   4   4   83.69    6.90
   2   4   4   75.09    6.90
   2   4   4   67.99    5.90
   2   4   4   68.99    6.70
  -3  -4  -4   57.89    6.10
  -3  -4  -4   57.99    7.20
  -3  -4  -4   65.39    6.30
   3   4   4   62.79    6.70
   3   4   4   60.69    4.30
   3   4   4   60.29    6.50
   3   4   4   56.39    5.50
  -4  -4  -4  374.06   17.90
  -4  -4  -4  384.06   16.50
  -4  -4  -4  401.46   17.00
  -4  -4  -4  399.06   20.30
   4   4   4  403.26   11.70
   4   4   4  385.06   16.20
   4   4   4  391.76   18.30
   4   4   4  404.66   18.40
  -5  -4  -4   51.09    5.60
  -5  -4  -4   76.49    7.60
  -5  -4  -4   46.00    9.70
   5   4   4   74.19    7.40
   5   4   4   62.59    6.10
   5   4   4   66.19    7.50
  -6  -4  -4  151.98   11.50
  -6  -4  -4  159.68   13.80
   6   4   4  159.18    8.90
   6   4   4  153.78   11.50
  -7  -4  -4  311.57   20.60
   7   4   4  342.27   18.40
   7   4   4  348.17   19.30
   7   4   4  335.27   13.10
  -8  -4  -4   20.40    6.60
   8   4   4   43.00    6.60
   8   4   4   39.40    7.40
   8   4   4   36.70    3.30
  -9  -4  -4   63.39   12.10
   9   4   4   71.79   11.40
 -10  -4  -4   38.40    9.40
  10   4   4   32.80    6.10
  10   4   4   17.00    6.20
  11  -5  -4   -7.20    4.10
 -11   5   4   -7.00    3.80
  10  -5  -4    6.60    3.90
 -10   5   4   -5.70    2.10
   9  -5  -4   30.20    6.00
   9  -5  -4   24.50    8.50
  -9   5   4   25.10    3.90
  -9   5   4   19.80    3.20
  -9   5   4   25.90    5.60
   8  -5  -4   11.70    3.70
   8  -5  -4   14.90    4.50
   8  -5  -4   13.50    6.00
  -8   5   4   16.70    3.70
  -8   5   4   14.10    3.60
  -8   5   4   10.00    3.50
   7  -5  -4    2.80    3.30
   7  -5  -4    6.00    2.40
   7  -5  -4    4.00    3.50
  -7   5   4   10.80    2.70
  -7   5   4    5.80    1.80
  -7   5   4    3.10    2.20
  -7   5   4    6.40    2.80
   6  -5  -4    7.20    3.90
   6  -5  -4    7.60    3.10
  -6   5   4    8.60    3.00
  -6   5   4    9.60    2.50
  -6   5   4    6.00    2.30
  -6   5   4   11.90    2.60
   5  -5  -4    6.00    2.60
   5  -5  -4    5.30    3.00
   5  -5  -4    1.50    2.40
  -5   5   4    5.80    2.00
  -5   5   4    4.40    1.80
  -5   5   4    6.10    2.20
  -5   5   4    5.30    2.60
  -5   5   4    2.90    2.50
  -5   5   4    4.50    1.70
   4  -5  -4    2.60    2.40
   4  -5  -4    5.70    2.60
   4  -5  -4    0.70    1.80
  -4   5   4    6.80    1.80
  -4   5   4    7.20    2.40
  -4   5   4    5.10    2.90
  -4   5   4    6.30    2.60
  -4   5   4    6.40    2.70
  -4   5   4    4.60    1.70
  -4   5   4    7.10    2.60
   3  -5  -4  188.68   11.90
   3  -5  -4  212.88   12.10
   3  -5  -4  213.08   13.30
  -3   5   4  191.38   11.90
  -3   5   4  208.68    9.30
  -3   5   4  205.08    9.70
  -3   5   4  197.98   13.40
  -3   5   4  206.28   13.90
  -3   5   4  208.78   10.50
   2  -5  -4    6.80    1.70
   2  -5  -4    8.00    2.80
   2  -5  -4    4.80    2.00
   2  -5  -4    6.60    1.60
   2  -5  -4    3.40    2.30
  -2   5   4    6.80    2.50
  -2   5   4    9.40    3.00
  -2   5   4    6.30    2.40
  -2   5   4    6.30    2.30
  -2   5   4    3.10    2.20
   1  -5  -4 2338.57   64.29
   1  -5  -4 2356.86   58.69
   1  -5  -4 2395.06   60.39
   1  -5  -4 2405.06   66.79
   1  -5  -4 2436.56   61.59
  -1   5   4 2385.86   62.79
  -1   5   4 2450.65   60.99
  -1   5   4 2360.56   62.09
  -1   5   4 2399.76   64.29
   0  -5  -4 1581.44   45.40
   0  -5  -4 1593.54   47.10
   0  -5  -4 1662.13   43.80
   0  -5  -4 1670.53   50.19
   0   5   4 1527.95   45.90
   0   5   4 1614.94   45.30
   0   5   4 1591.44   44.10
   0   5   4 1697.83   47.40
  -1  -5  -4  265.77   12.90
  -1  -5  -4  263.17   14.60
  -1  -5  -4  251.87   13.80
   1   5   4  250.87   13.90
   1   5   4  257.07   11.70
   1   5   4  257.17   13.20
   1   5   4  252.87   13.50
  -2  -5  -4    1.20    2.00
  -2  -5  -4    0.90    2.00
  -2  -5  -4    4.50    1.90
   2   5   4   -0.20    1.70
   2   5   4    3.50    2.00
   2   5   4    2.90    2.30
   2   5   4    1.60    2.30
  -3  -5  -4  926.21   34.00
  -3  -5  -4  894.81   30.90
  -3  -5  -4  911.21   31.30
   3   5   4  892.01   32.00
   3   5   4  928.21   31.60
   3   5   4  876.81   27.80
   3   5   4  941.81   30.40
  -4  -5  -4  402.26   18.30
  -4  -5  -4  435.76   22.20
  -4  -5  -4  418.56   18.20
   4   5   4  431.86   13.20
   4   5   4  418.86   19.70
   4   5   4  391.06   19.40
   4   5   4  437.46   18.20
  -5  -5  -4  497.65   25.20
  -5  -5  -4  505.85   24.80
  -5  -5  -4  489.25   20.30
   5   5   4  530.35   20.10
   5   5   4  474.75   22.30
  -6  -5  -4  290.37   19.80
  -6  -5  -4  267.87   16.00
  -6  -5  -4  263.97   14.20
   6   5   4  280.77   13.10
   6   5   4  267.17   19.30
   6   5   4  289.57   16.80
  -7  -5  -4   83.69   10.50
   7   5   4   73.49    6.30
   7   5   4   72.19    8.90
   7   5   4   65.69   10.20
  -8  -5  -4   14.80    6.20
   8   5   4   17.40    3.30
   8   5   4   25.30    5.80
   8   5   4   12.60    6.00
  -9  -5  -4   82.49   13.50
   9   5   4   97.39   12.30
   9   5   4  101.49    5.00
   9   5   4  124.49   10.00
 -10  -5  -4   -3.40    5.60
  10   5   4    5.10    5.60
  10   5   4    0.20    3.40
  10  -6  -4    4.60    4.70
 -10   6   4   -0.10    1.90
   9  -6  -4   -3.30    4.00
  -9   6   4    0.30    2.20
  -9   6   4    1.60    2.30
   8  -6  -4   10.10    3.40
   8  -6  -4    7.00    3.40
  -8   6   4    2.10    2.30
  -8   6   4    3.30    1.60
   7  -6  -4   16.00    4.00
   7  -6  -4   15.40    5.40
  -7   6   4   12.20    3.00
  -7   6   4   17.80    3.70
  -7   6   4   16.40    4.10
  -7   6   4   33.50    5.00
   6  -6  -4  265.97   16.80
   6  -6  -4  233.88   16.60
   6  -6  -4  260.17   14.90
  -6   6   4  253.17   14.00
  -6   6   4  257.17   11.20
  -6   6   4  249.38   12.80
  -6   6   4  275.57   12.30
   5  -6  -4   24.10    5.70
   5  -6  -4   21.70    4.90
  -5   6   4   25.80    4.30
  -5   6   4   21.50    3.40
  -5   6   4   21.10    4.70
  -5   6   4   17.00    3.90
   4  -6  -4    7.70    3.20
   4  -6  -4   20.80    4.90
   4  -6  -4   18.20    4.70
  -4   6   4   17.80    4.50
  -4   6   4   17.90    4.00
  -4   6   4   17.00    2.80
  -4   6   4   19.20    3.70
   3  -6  -4  888.61   43.60
   3  -6  -4  835.02   32.70
   3  -6  -4  939.71   31.60
  -3   6   4  913.41   31.60
  -3   6   4  938.11   26.10
  -3   6   4  880.01   31.20
  -3   6   4  935.51   28.40
  -3   6   4  894.61   35.20
  -3   6   4  908.91   29.80
   2  -6  -4   20.90    5.50
   2  -6  -4   18.60    3.60
   2  -6  -4   12.00    2.70
   2  -6  -4   17.30    4.10
  -2   6   4   15.70    3.50
  -2   6   4   15.60    4.10
  -2   6   4   18.40    4.50
  -2   6   4   13.90    4.00
   1  -6  -4  603.64   22.20
   1  -6  -4  651.33   21.20
   1  -6  -4  629.44   27.10
   1  -6  -4  661.43   23.80
  -1   6   4  647.94   25.10
  -1   6   4  617.84   22.80
  -1   6   4  635.04   23.40
  -1   6   4  611.34   24.10
   0  -6  -4  321.67   14.40
   0  -6  -4  312.47   18.50
   0  -6  -4  342.07   16.90
   0   6   4  324.47   16.50
   0   6   4  302.37   15.10
   0   6   4  314.07   16.20
   0   6   4  319.27   14.70
  -1  -6  -4   49.50    5.60
  -1  -6  -4   51.59    6.80
   1   6   4   57.19    6.40
   1   6   4   59.99    6.80
   1   6   4   40.80    4.70
   1   6   4   53.69    9.10
  -2  -6  -4   40.80    6.50
  -2  -6  -4   55.49    8.70
  -2  -6  -4   51.19    7.50
   2   6   4   46.70    7.50
   2   6   4   48.50    6.00
   2   6   4   59.39    6.70
   2   6   4   42.10    4.70
  -3  -6  -4  288.47   16.00
  -3  -6  -4  282.37   17.80
  -3  -6  -4  303.67   16.50
   3   6   4  304.17   16.50
   3   6   4  323.87   16.20
   3   6   4  317.57   12.70
  -4  -6  -4  573.44   24.20
  -4  -6  -4  602.94   28.20
   4   6   4  584.24   23.10
   4   6   4  577.14   24.90
   4   6   4  572.94   17.90
  -5  -6  -4  101.99    9.50
  -5  -6  -4   97.99    9.20
  -5  -6  -4  113.39   11.90
   5   6   4  105.09   10.00
   5   6   4  103.49    8.70
  -6  -6  -4  157.68   14.80
  -6  -6  -4  163.88   11.40
   6   6   4  174.28   10.60
   6   6   4  183.28   13.30
   6   6   4  158.68   12.70
  -7  -6  -4  130.39   10.20
  -7  -6  -4  130.59   14.00
   7   6   4  145.79   12.90
   7   6   4  161.78   12.80
   7   6   4  152.18    9.30
  -8  -6  -4    7.00    5.20
   8   6   4    5.70    4.40
  -9  -6  -4   -1.40    5.70
   9   6   4    3.20    4.10
   9   6   4   -1.80    3.20
  10  -7  -4    8.50    5.80
 -10   7   4    0.80    2.60
   9  -7  -4   -0.50    4.40
   9  -7  -4    1.50    5.10
  -9   7   4    2.70    2.40
  -9   7   4   -4.90    2.40
   8  -7  -4   15.80    6.40
   8  -7  -4   15.60    5.30
  -8   7   4   15.80    3.90
  -8   7   4   21.50    4.40
   7  -7  -4   19.70    6.30
   7  -7  -4    9.50    4.50
  -7   7   4   16.50    3.70
  -7   7   4   21.40    4.50
  -7   7   4   22.60    4.30
  -7   7   4   19.10    3.50
   6  -7  -4  145.79   12.60
   6  -7  -4  135.49   14.80
  -6   7   4  149.79    9.50
  -6   7   4  152.28    7.70
  -6   7   4  136.49   10.40
   5  -7  -4    0.70    3.00
   5  -7  -4    1.50    2.50
   5  -7  -4   -0.20    1.90
  -5   7   4    1.80    2.20
  -5   7   4    5.50    2.40
  -5   7   4    8.30    3.10
  -5   7   4   -2.60    1.30
   4  -7  -4   55.79    7.30
   4  -7  -4   54.39    7.00
   4  -7  -4   64.09    8.30
  -4   7   4   58.79    6.10
  -4   7   4   63.69    7.00
  -4   7   4   52.59    4.10
  -4   7   4   38.10    6.40
   3  -7  -4    4.20    2.80
   3  -7  -4    4.10    1.50
   3  -7  -4    3.00    2.70
   3  -7  -4    3.50    3.10
   3  -7  -4    3.30    1.50
  -3   7   4    1.40    1.90
  -3   7   4    4.20    2.90
  -3   7   4    2.50    1.50
  -3   7   4    5.70    3.10
   2  -7  -4   27.40    5.70
   2  -7  -4   35.00    4.50
   2  -7  -4   34.20    7.00
   2  -7  -4   31.90    5.90
   2  -7  -4   29.30    4.20
  -2   7   4   25.10    5.20
  -2   7   4   33.80    6.40
  -2   7   4   28.10    5.20
  -2   7   4   34.10    6.60
   1  -7  -4   79.49    6.70
   1  -7  -4   72.79    7.70
   1  -7  -4   88.99    8.30
   1  -7  -4   81.59    9.60
   1  -7  -4   63.09    7.50
  -1   7   4   82.89    7.80
  -1   7   4   82.99    7.80
  -1   7   4   74.69    8.30
  -1   7   4   81.69    8.30
   0  -7  -4   11.00    3.30
   0  -7  -4   12.80    4.30
   0  -7  -4    5.30    3.30
   0  -7  -4    2.60    3.20
   0   7   4   10.90    3.70
   0   7   4    7.00    3.20
   0   7   4    7.70    3.40
   0   7   4    9.00    3.90
  -1  -7  -4  544.35   24.50
  -1  -7  -4  597.34   25.50
  -1  -7  -4  554.94   22.50
   1   7   4  538.45   24.50
   1   7   4  574.14   24.10
   1   7   4  521.55   22.90
   1   7   4  552.24   21.10
  -2  -7  -4    0.70    2.60
  -2  -7  -4    6.90    3.00
  -2  -7  -4    6.60    2.90
   2   7   4    8.60    2.80
   2   7   4    7.60    2.50
   2   7   4    4.10    3.50
  -3  -7  -4  122.19   11.90
   3   7   4  139.19   10.70
   3   7   4  117.29    7.70
   3   7   4  114.69   10.60
  -4  -7  -4  629.24   30.70
   4   7   4  656.73   26.00
   4   7   4  666.53   20.90
   4   7   4  677.63   28.20
  -5  -7  -4   29.00    7.30
   5   7   4   23.70    2.80
   5   7   4   33.10    6.30
  -6  -7  -4    4.70    3.10
   6   7   4    1.70    3.00
   6   7   4    8.00    4.30
  -7  -7  -4    4.70    4.80
   7   7   4   -3.50    1.70
   7   7   4    0.20    3.30
  -8  -7  -4   13.60    7.30
   8   7   4    1.20    3.10
   8   7   4    8.30    2.60
   8   7   4    1.80    4.40
  -9  -7  -4   -5.10    4.30
   9   7   4   12.60    7.30
   9   7   4   -7.90    4.10
   9   7   4    5.30    2.90
   9  -8  -4   -3.70    4.20
  -9   8   4    0.00    2.30
  -9   8   4    0.90    2.50
   8  -8  -4    0.20    4.50
   8  -8  -4   -0.90    3.20
  -8   8   4    1.60    2.40
  -8   8   4    2.10    2.50
   7  -8  -4    0.00    2.90
   7  -8  -4    6.40    3.40
  -7   8   4    2.80    2.70
   6  -8  -4    3.70    3.50
   6  -8  -4    2.20    3.10
  -6   8   4    2.40    2.60
  -6   8   4    3.60    2.30
   5  -8  -4   22.90    6.10
   5  -8  -4   20.50    5.60
  -5   8   4   26.40    3.60
  -5   8   4   33.70    6.60
  -5   8   4   42.20    6.90
  -5   8   4   34.50    6.00
   4  -8  -4  136.19   12.10
   4  -8  -4  125.69   11.40
  -4   8   4  139.49   11.40
  -4   8   4  129.69    9.00
  -4   8   4  131.39    9.80
  -4   8   4  129.39   10.80
   3  -8  -4  125.89    6.90
   3  -8  -4  126.49    7.10
   3  -8  -4  110.99   11.70
  -3   8   4  109.09   10.30
  -3   8   4  143.19   10.20
  -3   8   4  134.79    7.00
  -3   8   4  157.18   12.00
   2  -8  -4  834.72   35.40
   2  -8  -4  834.92   32.20
   2  -8  -4  877.81   27.50
  -2   8   4  891.71   30.70
  -2   8   4  832.92   32.40
  -2   8   4  865.41   32.70
   1  -8  -4  319.07   20.30
   1  -8  -4  332.87   18.10
   1  -8  -4  329.77   15.60
   1  -8  -4  343.17   17.00
  -1   8   4  326.77   18.30
  -1   8   4  321.57   16.80
   0  -8  -4    5.40    3.60
   0  -8  -4    1.10    2.50
   0  -8  -4   -0.50    2.30
   0   8   4   -3.00    1.90
   0   8   4   -0.70    1.60
   0   8   4   -0.90    1.90
  -1  -8  -4   55.29    9.90
  -1  -8  -4   66.59    8.40
   1   8   4   49.60    6.20
   1   8   4   60.09    7.60
   1   8   4   58.19    9.00
  -2  -8  -4   36.00    7.40
   2   8   4   58.69    7.60
   2   8   4   48.70    5.60
   2   8   4   55.49    6.90
  -3  -8  -4  526.05   27.50
   3   8   4  548.55   24.00
   3   8   4  522.45   24.40
   3   8   4  514.45   19.80
  -4  -8  -4   94.69   11.70
   4   8   4  102.89   10.50
   4   8   4   92.99    9.30
   4   8   4  101.79    9.50
   4   8   4   98.69    6.70
  -5  -8  -4   22.00    7.40
   5   8   4   27.10    6.80
   5   8   4   27.50    5.40
   5   8   4   27.30    4.20
   5   8   4   24.30    6.00
  -6  -8  -4   23.60    8.50
   6   8   4   56.19    9.40
   6   8   4   46.30    7.00
   6   8   4   49.60    8.90
  -7  -8  -4   12.90    6.30
   7   8   4    7.70    4.60
   7   8   4   15.00    3.70
   7   8   4    3.90    3.80
  -8  -8  -4   14.80    6.90
   8   8   4   -3.60    3.70
   8   8   4    4.20    4.30
   8   8   4   -1.90    3.00
   9  -9  -4   11.80    5.90
  -9   9   4   23.60    4.60
  -9   9   4   21.60    4.10
   8  -9  -4   -2.00    5.00
   8  -9  -4   14.70    5.40
  -8   9   4   12.50    4.00
   7  -9  -4   -4.30    3.00
   7  -9  -4    1.00    3.40
  -7   9   4   -2.80    1.70
  -7   9   4    0.60    2.70
   6  -9  -4   25.50    6.60
   6  -9  -4   44.90    9.00
  -6   9   4   38.50    6.40
   5  -9  -4  135.49   12.90
   5  -9  -4  136.59   13.30
  -5   9   4  125.99    4.90
  -5   9   4  139.29   16.80
  -5   9   4  134.09   10.40
   4  -9  -4   27.20    6.70
   4  -9  -4   36.60    7.40
  -4   9   4   36.20    2.90
  -4   9   4   46.50    7.50
  -4   9   4   33.60    6.80
   3  -9  -4   -0.80    2.00
   3  -9  -4   10.10    2.40
   3  -9  -4    3.10    2.50
   3  -9  -4   -1.20    2.80
  -3   9   4    3.80    2.80
  -3   9   4    0.60    2.80
   2  -9  -4   26.90    5.90
   2  -9  -4   31.40    5.50
   2  -9  -4   33.90    5.70
   2  -9  -4   37.90    7.50
  -2   9   4   27.40    6.20
  -2   9   4   29.60    5.70
   1  -9  -4    0.50    2.60
   1  -9  -4    1.60    2.10
   1  -9  -4    1.80    2.00
  -1   9   4    1.00    2.10
  -1   9   4   -1.70    2.30
   0  -9  -4   34.00    7.30
   0   9   4   32.00    6.80
   0   9   4   31.80    6.60
  -1  -9  -4   13.70    5.30
  -1  -9  -4   28.50    7.60
   1   9   4   28.30    6.40
   1   9   4   30.60    6.50
  -2  -9  -4   -3.30    2.50
   2   9   4   -0.20    3.00
   2   9   4   -2.20    2.10
   2   9   4    5.90    2.80
  -3  -9  -4   48.30    7.90
   3   9   4   27.00    6.60
   3   9   4   27.60    5.90
  -4  -9  -4    5.20    5.30
   4   9   4   12.20    4.80
   4   9   4    9.90    4.60
   4   9   4   15.20    3.20
   4   9   4   11.00    4.30
  -5  -9  -4   21.20    7.60
   5   9   4   18.40    5.40
   5   9   4   21.60    5.60
   5   9   4   19.30    5.80
   5   9   4   20.70    3.80
  -6  -9  -4    4.00    5.30
   6   9   4    2.50    2.60
   6   9   4    4.10    4.20
   6   9   4    7.60    4.60
  -7  -9  -4   69.69   14.60
   7   9   4   68.99    8.00
   7   9   4   80.09   10.50
   7   9   4   79.09   18.40
   8   9   4    3.60    4.30
   8   9   4   -5.90    3.40
   8 -10  -4   11.10    4.70
   8 -10  -4   12.70    6.00
  -8  10   4    7.10    4.10
  -8  10   4    5.10    3.20
   7 -10  -4   -7.00    3.20
  -7  10   4   -2.00    2.70
   6 -10  -4   -0.70    3.50
   6 -10  -4    5.60    4.30
  -6  10   4   -1.10    2.50
  -6  10   4    9.20    3.90
   5 -10  -4    3.60    4.60
   5 -10  -4    2.30    3.60
  -5  10   4    8.50    3.40
   4 -10  -4   27.40    6.70
   4 -10  -4   24.60    6.80
  -4  10   4   24.60    6.40
  -4  10   4   35.10    8.60
   3 -10  -4   11.90    6.10
   3 -10  -4   20.50    3.60
   3 -10  -4   14.00    4.90
   3 -10  -4    7.40    3.20
  -3  10   4   13.40    5.30
  -3  10   4   14.10    2.30
  -3  10   4   12.60    4.20
   2 -10  -4   -2.40    2.60
   2 -10  -4   -0.90    2.60
   2 -10  -4    4.70    2.80
   2 -10  -4   -0.70    2.60
  -2  10   4    4.00    3.20
   1 -10  -4    9.10    4.10
   1 -10  -4    1.30    2.20
   1 -10  -4   -0.30    3.00
  -1  10   4   -0.10    2.00
  -1  10   4   -2.00    1.50
   0 -10  -4    3.90    3.80
   0 -10  -4    2.50    3.70
   0  10   4    3.30    3.00
   0  10   4    1.60    3.00
  -1 -10  -4   30.60    7.90
  -1 -10  -4   36.80    8.70
   1  10   4   37.00    5.90
   1  10   4   27.40    5.60
   1  10   4   39.30    7.70
  -2 -10  -4   -3.00    2.90
   2  10   4    3.20    2.30
   2  10   4    9.50    4.40
   2  10   4    1.20    2.80
  -3 -10  -4    1.70    4.30
   3  10   4   14.80    3.10
   3  10   4    8.90    3.60
   3  10   4    4.60    2.90
   3  10   4    6.90    3.90
  -4 -10  -4   12.30    5.80
   4  10   4   19.20    3.90
   4  10   4   20.60    6.60
   4  10   4   10.40    3.90
  -5 -10  -4   11.90    6.40
   5  10   4   11.50    4.00
   5  10   4   12.80    5.30
   5  10   4   12.70    4.70
   5  10   4   14.70    5.40
  -6 -10  -4   25.80   10.30
   6  10   4   26.90    7.50
   6  10   4   26.60    6.20
   6  10   4   32.50    7.40
  -7 -10  -4   15.10    8.30
   7  10   4   12.80    5.10
   7  10   4   10.70    5.70
   7  10   4    1.30    5.10
   7 -11  -4   53.99   11.20
   7 -11  -4   27.00    8.20
  -7  11   4   57.59    9.00
  -7  11   4   31.30    7.50
   6 -11  -4   -4.10    4.00
   6 -11  -4    1.20    4.60
  -6  11   4   -0.20    2.90
  -6  11   4   -7.70    3.30
   5 -11  -4   -1.90    4.10
   5 -11  -4   12.70    6.40
  -5  11   4    6.70    4.50
  -5  11   4    4.60    4.20
   4 -11  -4   -1.20    3.30
   4 -11  -4    0.80    3.20
  -4  11   4    3.20    3.00
  -4  11   4    2.10    3.90
   3 -11  -4    2.80    2.60
   3 -11  -4   -0.10    4.10
   3 -11  -4   -1.90    2.60
   3 -11  -4    4.30    4.30
  -3  11   4    0.30    2.80
  -3  11   4   -2.20    2.00
   2 -11  -4    6.80    4.00
   2 -11  -4   -0.80    3.00
   2 -11  -4    1.40    3.10
  -2  11   4    3.90    1.80
  -2  11   4    1.20    1.30
  -2  11   4    1.10    2.50
   1 -11  -4   47.30    9.70
   1 -11  -4   44.10    8.80
   1 -11  -4   62.19    8.80
  -1  11   4   51.09    9.20
  -1  11   4   49.60    8.80
  -1  11   4   45.30    5.00
   0 -11  -4    2.10    4.30
   0 -11  -4    7.70    4.20
   0  11   4    7.60    4.30
   0  11   4   10.10    3.00
   0  11   4    9.30    2.90
  -1 -11  -4   31.70    7.30
  -1 -11  -4   36.10    8.20
   1  11   4   36.80    7.20
   1  11   4   40.90    7.80
   1  11   4   30.50    7.10
  -2 -11  -4   31.10    8.40
  -2 -11  -4   41.60    9.00
   2  11   4   43.00    6.90
   2  11   4   57.29    9.40
   2  11   4   47.90    9.10
  -3 -11  -4  153.38   17.80
  -3 -11  -4  165.48   16.40
   3  11   4  163.78   15.10
   3  11   4  187.58   15.10
   3  11   4  159.58   12.20
  -4 -11  -4   71.59   12.90
   4  11   4   41.70    8.10
   4  11   4   33.30    7.00
   4  11   4   38.90    8.00
  -5 -11  -4   74.69   14.70
   5  11   4   79.29   10.20
   5  11   4   49.90   12.00
   5  11   4   61.09   10.40
  -6 -11  -4    8.40    8.00
   6  11   4   -3.10    3.90
   6  11   4   -2.50    3.90
   6  11   4   -3.00    4.20
   6 -12  -4   -3.20    4.10
  -6  12   4    3.80    6.40
  -6  12   4   -4.90    4.50
   5 -12  -4    2.10    4.00
  -5  12   4   -3.10    3.60
   4 -12  -4    8.10    6.70
   4 -12  -4    2.70    4.80
  -4  12   4   -3.90    2.30
  -4  12   4   -0.40    3.20
   3 -12  -4   -2.80    3.90
   3 -12  -4    2.40    4.20
   3 -12  -4    2.30    2.40
  -3  12   4    5.00    3.70
  -3  12   4   -4.50    3.30
   2 -12  -4   -5.30    3.60
   2 -12  -4    8.70    4.20
   2 -12  -4    0.20    3.30
  -2  12   4   -0.70    3.90
  -2  12   4   -2.40    1.40
  -2  12   4   -1.10    4.20
   1 -12  -4   40.90    8.70
   1 -12  -4   47.70    8.40
   1 -12  -4   41.10   10.60
  -1  12   4   60.89    8.00
  -1  12   4   42.20    5.10
  -1  12   4   33.50    8.00
   0 -12  -4  172.08   14.20
   0 -12  -4  171.48   18.30
   0  12   4  147.39   14.20
   0  12   4  154.28   14.80
  -1 -12  -4   54.19    9.70
  -1 -12  -4   70.59   13.50
   1  12   4   52.89    6.90
   1  12   4   90.09   11.10
   1  12   4   69.99   11.70
  -2 -12  -4   41.60   11.40
  -2 -12  -4   50.29   11.50
   2  12   4   73.99   11.30
   2  12   4   49.60    9.60
  -3 -12  -4  119.29   15.60
   3  12   4  166.48   14.90
   3  12   4  129.49   11.40
   3  12   4  127.09   14.20
  -4 -12  -4   30.90    9.30
   4  12   4   35.50    7.40
   4  12   4   32.00    7.60
   5  12   4   10.90    5.20
   4 -13  -4   -5.10    4.20
   4 -13  -4    1.20    5.40
  -4  13   4   -7.20    3.60
  -4  13   4    1.70    5.00
   3 -13  -4   10.10    5.00
   3 -13  -4   -8.10    4.10
   3 -13  -4    1.60    3.40
  -3  13   4    0.00    3.40
  -3  13   4    5.40    5.30
   2 -13  -4   16.60    4.90
   2 -13  -4   14.60    6.90
   2 -13  -4   19.50    7.40
  -2  13   4   22.10    8.20
  -2  13   4   16.40    6.10
   1 -13  -4   48.80   11.00
   1 -13  -4   63.39   12.40
   1 -13  -4   74.49    8.60
  -1  13   4   61.59   11.60
  -1  13   4   61.89   10.80
   0 -13  -4   13.60    6.00
   0 -13  -4   13.00    7.70
   0 -13  -4   17.00    7.90
   0  13   4   13.20    5.70
   0  13   4   26.10    4.30
   0  13   4   13.80    5.60
  -1 -13  -4    7.40    7.10
  -1 -13  -4   -1.00    4.20
   1  13   4    7.50    5.30
   1  13   4    2.90    4.70
   1  13   4    8.60    3.10
  -2 -13  -4   34.10   10.30
   2  13   4   29.00    5.20
   2  13   4   21.60    6.60
   2  13   4   31.50    8.40
  -3 -13  -4   -0.10    4.90
  -3 -13  -4   -0.90    5.80
   3  13   4   -9.30    3.90
   3  13   4   -3.00    3.10
   1 -14  -4   70.79   12.50
   4  13  -5    3.10    4.20
   3  13  -5   26.10    6.90
   3  13  -5   31.30    6.10
   3  13  -5   28.50    7.40
  -3 -13   5   34.90    7.90
  -3 -13   5   27.80   10.40
   2  13  -5    1.50    2.70
   2  13  -5   -4.30    3.30
   2  13  -5    3.30    4.50
  -2 -13   5    1.00    6.20
  -2 -13   5   -4.30    3.10
   1  13  -5    0.90    3.70
   1  13  -5    5.50    4.80
  -1 -13   5   11.80    5.10
  -1 -13   5   11.60    7.00
   0  13  -5   -4.90    3.40
   0  13  -5    4.60    4.00
   0 -13   5    0.60    4.90
   0 -13   5   -5.50    3.10
  -1  13  -5    2.50    3.80
  -1  13  -5   -6.00    3.10
   1 -13   5   -5.10    3.90
   1 -13   5    0.00    2.90
  -2  13  -5   46.60    8.70
  -2  13  -5   47.30    8.70
   2 -13   5   53.89    8.20
   2 -13   5   47.90   11.70
   2 -13   5   36.00   10.40
  -3  13  -5   -0.50    4.40
  -3  13  -5    2.50    3.60
   3 -13   5    1.20    3.10
   3 -13   5    9.70    6.40
  -4  13  -5    2.50    4.30
   4 -13   5    5.40    3.60
   5  12  -5   20.00    6.00
   5  12  -5   -0.90    4.40
   5  12  -5   14.90    5.50
   5  12  -5   13.60    4.00
  -5 -12   5   26.50    8.50
  -5 -12   5   15.20    6.00
   4  12  -5    7.60    7.60
   4  12  -5   11.10    5.10
   4  12  -5    9.60    4.50
  -4 -12   5   14.70    7.70
  -4 -12   5   12.80    6.10
   3  12  -5    0.00    3.10
   3  12  -5   -2.10    3.10
  -3 -12   5   11.50   10.30
   2  12  -5    5.00    4.40
   2  12  -5    3.00    3.40
   2  12  -5    9.90    4.90
  -2 -12   5    8.30    5.90
  -2 -12   5   16.00    4.50
   1  12  -5   14.90    5.30
   1  12  -5    2.10    3.70
  -1 -12   5   12.30    5.90
  -1 -12   5   14.40    4.50
   0  12  -5    1.10    3.10
   0  12  -5    2.90    3.90
   0 -12   5    0.50    2.70
   0 -12   5    1.30    4.90
  -1  12  -5   42.30    8.30
  -1  12  -5   41.60    7.60
   1 -12   5   53.99   10.30
   1 -12   5   52.29    6.80
  -2  12  -5  127.39   11.90
  -2  12  -5  129.09   12.30
   2 -12   5  115.49   12.80
   2 -12   5  125.69   16.00
   2 -12   5  134.19   10.70
  -3  12  -5   14.30    4.70
   3 -12   5   15.20    4.50
   3 -12   5    9.70    6.90
  -4  12  -5    6.70    4.10
  -4  12  -5    1.60    3.70
   4 -12   5    1.70    3.10
   4 -12   5   10.80    5.20
   4 -12   5   -1.80    3.60
  -5  12  -5    4.00    3.90
  -5  12  -5    4.90    3.40
   5 -12   5    6.40    3.70
   5 -12   5    2.70    4.50
   5 -12   5   13.20    5.90
   6  11  -5   13.60    4.40
   6  11  -5    9.80    5.30
   6  11  -5   11.40    4.00
  -6 -11   5   10.20    7.40
   5  11  -5   55.69    9.00
   5  11  -5   50.59    7.80
   5  11  -5   33.30    6.90
   5  11  -5   39.00    8.10
  -5 -11   5   98.69   23.50
   4  11  -5   65.89    8.50
   4  11  -5   62.49    7.70
   4  11  -5   71.39    9.20
  -4 -11   5   60.09   12.10
  -4 -11   5   83.39    9.70
   3  11  -5    2.20    3.30
   3  11  -5   -2.00    2.70
   3  11  -5    2.20    3.00
  -3 -11   5   -5.60    2.60
  -3 -11   5   -1.10    4.20
   2  11  -5   16.30    4.80
   2  11  -5   28.60    6.00
   2  11  -5   24.10    5.40
  -2 -11   5   18.30    5.00
  -2 -11   5   22.90    7.60
   1  11  -5   12.30    4.10
   1  11  -5   15.70    3.10
   1  11  -5    9.70    4.10
  -1 -11   5   14.60    5.80
  -1 -11   5   12.80    4.90
   0  11  -5   -1.40    2.00
   0  11  -5    0.10    2.60
   0 -11   5    2.00    2.70
   0 -11   5   -3.00    2.50
  -1  11  -5   20.40    5.30
   1 -11   5    8.20    3.70
   1 -11   5   18.10    5.00
  -2  11  -5   14.20    4.30
  -2  11  -5   13.60    4.70
   2 -11   5   13.10    5.10
   2 -11   5    7.60    3.20
   2 -11   5   17.30    6.70
  -3  11  -5    3.80    3.40
  -3  11  -5   -0.40    2.90
   3 -11   5    0.30    4.80
   3 -11   5    0.80    2.70
  -4  11  -5   17.20    5.30
  -4  11  -5   14.50    5.50
   4 -11   5   15.80    5.30
   4 -11   5   24.00    7.20
   4 -11   5   12.50    5.10
  -5  11  -5    0.70    2.80
  -5  11  -5   -4.90    4.30
   5 -11   5    0.50    2.30
   5 -11   5    3.20    5.00
   5 -11   5    5.40    3.20
  -6  11  -5   -1.40    3.40
   6 -11   5   -1.10    4.30
   6 -11   5   -1.70    3.60
   7 -11   5    5.70    5.10
   7  10  -5    1.60    3.20
   7  10  -5   13.40    4.10
  -7 -10   5   -6.40    6.30
   6  10  -5   -4.60    2.60
   6  10  -5    3.80    4.10
   6  10  -5    2.10    2.60
  -6 -10   5   -0.20    5.30
   5  10  -5   13.30    4.30
   5  10  -5   10.60    3.80
   5  10  -5    2.70    3.40
   5  10  -5   10.90    4.00
  -5 -10   5    0.90    5.00
   4  10  -5    3.50    2.50
   4  10  -5   -1.20    2.10
  -4 -10   5   -0.30    3.90
   3  10  -5   23.80    5.50
   3  10  -5   27.00    5.60
   3  10  -5   20.10    4.70
  -3 -10   5   26.00    6.10
  -3 -10   5   34.80    8.20
   2  10  -5    8.00    3.10
   2  10  -5    1.10    2.10
   2  10  -5    7.10    2.40
  -2 -10   5    2.00    3.10
  -2 -10   5    4.70    3.80
   1  10  -5  283.77   13.90
   1  10  -5  288.27   16.70
   1  10  -5  294.37   16.70
  -1 -10   5  285.37   19.40
  -1 -10   5  300.77   16.70
   0  10  -5    4.50    3.10
   0  10  -5   -0.60    1.80
   0 -10   5    4.60    2.90
   0 -10   5    0.70    2.90
  -1  10  -5  150.98   11.60
  -1  10  -5  130.29   10.70
   1 -10   5  149.59   12.80
   1 -10   5  125.59   10.00
  -2  10  -5    8.10    3.40
  -2  10  -5    3.40    2.50
   2 -10   5    0.00    2.00
   2 -10   5   10.10    4.40
  -3  10  -5   -0.20    2.10
  -3  10  -5   -0.60    2.20
   3 -10   5    2.20    2.80
  -4  10  -5   -1.10    2.20
  -4  10  -5   -1.40    2.30
   4 -10   5   -1.90    1.70
   4 -10   5   -4.10    1.90
   4 -10   5    1.30    2.30
  -5  10  -5    1.50    2.50
  -5  10  -5    3.60    2.50
   5 -10   5    3.10    4.90
   5 -10   5   -0.80    1.90
   5 -10   5   -0.30    4.00
  -6  10  -5    1.10    3.20
   6 -10   5    8.50    5.20
  -7  10  -5    1.00    4.20
   7 -10   5    6.90    4.90
   7 -10   5    2.60    3.40
   8   9  -5   -2.30    2.40
   8   9  -5   -2.50    3.60
   7   9  -5    5.40    5.10
   7   9  -5    6.40    2.90
  -7  -9   5   22.90    7.70
   6   9  -5   -1.50    2.80
   6   9  -5    2.40    2.40
  -6  -9   5    4.70    3.80
   5   9  -5   26.10    5.10
   5   9  -5   32.40    6.40
   5   9  -5   26.20    6.10
   5   9  -5   21.00    5.00
  -5  -9   5   32.50    8.20
   4   9  -5  325.57   16.70
   4   9  -5  330.47   17.70
   4   9  -5  323.47   16.20
  -4  -9   5  351.06   22.00
   3   9  -5  114.99    9.80
   3   9  -5   97.89    8.70
   3   9  -5   93.79    8.80
  -3  -9   5  109.39   12.00
   2   9  -5  164.88   13.70
   2   9  -5  155.68   11.10
   2   9  -5  149.29   10.20
  -2  -9   5  160.38   15.40
  -2  -9   5  151.38   10.20
  -2  -9   5  147.39   11.40
   1   9  -5   45.30    8.00
   1   9  -5   37.80    6.50
   1   9  -5   41.50    5.10
  -1  -9   5   29.60    4.90
  -1  -9   5   20.70    7.30
  -1  -9   5   47.40    6.30
   0   9  -5  402.66   19.00
   0   9  -5  387.26   18.90
   0  -9   5  422.96   18.50
   0  -9   5  380.46   15.00
   0  -9   5  417.76   22.60
  -1   9  -5   24.80    5.30
  -1   9  -5   25.70    6.50
   1  -9   5   27.20    4.80
   1  -9   5   19.60    6.00
  -2   9  -5    6.70    3.20
  -2   9  -5   15.30    4.50
   2  -9   5    6.40    3.40
   2  -9   5   13.00    3.60
  -3   9  -5    9.30    3.30
  -3   9  -5   13.90    3.80
   3  -9   5   10.80    3.80
   3  -9   5    5.80    3.60
  -4   9  -5   27.20    5.10
  -4   9  -5   26.70    5.60
   4  -9   5   23.60    6.70
   4  -9   5   27.90    6.90
  -5   9  -5    3.10    2.30
  -5   9  -5    0.50    2.60
   5  -9   5    1.90    2.30
   5  -9   5    5.90    3.50
   5  -9   5    4.20    3.20
  -6   9  -5    1.50    3.00
   6  -9   5   -0.20    3.80
   6  -9   5   -1.40    2.60
  -7   9  -5   24.60    6.20
   7  -9   5   22.60    6.60
   7  -9   5   25.40    5.80
  -8   9  -5   10.90    5.60
   8  -9   5    4.40    4.90
   9   8  -5    5.40    5.80
  -9  -8   5   -5.60    5.90
   8   8  -5   -1.40    3.50
  -8  -8   5   10.10    5.50
   7   8  -5    0.10    3.90
   7   8  -5    5.10    2.90
   7   8  -5    5.10    2.60
   7   8  -5    0.80    3.60
  -7  -8   5    5.70    4.20
   6   8  -5    2.70    3.30
   6   8  -5    5.70    2.60
   6   8  -5   11.40    4.90
   6   8  -5    3.10    2.40
  -6  -8   5   -0.50    2.50
   5   8  -5    6.20    2.90
   5   8  -5    1.50    3.20
   5   8  -5    5.80    2.40
  -5  -8   5    6.10    4.60
   4   8  -5  155.58   11.60
   4   8  -5  150.88   10.50
   4   8  -5  142.99   10.10
  -4  -8   5  133.39   12.60
   3   8  -5  290.77   15.40
   3   8  -5  300.87   17.30
   3   8  -5  273.67   14.80
  -3  -8   5  310.27   18.80
  -3  -8   5  290.97   15.10
   2   8  -5  577.14   23.00
   2   8  -5  550.04   21.70
   2   8  -5  573.24   22.40
  -2  -8   5  612.44   24.20
  -2  -8   5  555.34   26.60
   1   8  -5  172.28   11.10
   1   8  -5  176.08   10.30
   1   8  -5  183.48   11.60
  -1  -8   5  161.88   10.60
  -1  -8   5  169.18   13.40
  -1  -8   5  164.38    9.50
   0   8  -5   62.09    6.70
   0   8  -5   65.09    6.90
   0  -8   5   79.59    6.80
   0  -8   5   61.59    5.20
   0  -8   5   63.99    8.20
  -1   8  -5   24.80    4.90
  -1   8  -5   33.90    5.60
   1  -8   5   32.40    6.50
   1  -8   5   29.70    4.60
   1  -8   5   38.10    4.70
  -2   8  -5    7.90    3.00
  -2   8  -5    7.00    2.90
   2  -8   5    9.60    3.70
   2  -8   5    7.00    2.50
   2  -8   5   11.10    2.00
  -3   8  -5   14.40    4.40
  -3   8  -5   16.10    4.50
  -3   8  -5   17.90    3.90
   3  -8   5   15.90    5.30
   3  -8   5   17.90    4.00
  -4   8  -5   21.50    4.90
  -4   8  -5   18.70    4.00
  -4   8  -5   18.00    4.60
   4  -8   5   15.40    4.40
   4  -8   5   32.00    7.40
   4  -8   5   14.90    3.80
  -5   8  -5   18.40    4.60
   5  -8   5   18.60    4.80
  -6   8  -5    6.10    3.40
   6  -8   5    0.90    2.80
   6  -8   5    4.50    3.40
  -7   8  -5   37.30    7.30
   7  -8   5   34.30    6.50
   7  -8   5   28.30    7.40
  -8   8  -5   29.90    7.20
   8  -8   5   26.80    7.40
   8  -8   5   30.90    5.50
  -9   8  -5   -6.90    3.60
   9  -8   5    6.20    4.80
   9  -8   5    3.20    4.40
   9   7  -5   13.00    5.60
  -9  -7   5   12.40    6.10
   8   7  -5   -2.00    3.20
   8   7  -5    5.40    3.50
  -8  -7   5   -4.40    4.30
   7   7  -5   -1.50    1.30
   7   7  -5   -0.50    2.80
   7   7  -5    0.90    1.50
   7   7  -5   -3.00    2.30
  -7  -7   5    5.10    4.20
   6   7  -5   58.19    5.10
   6   7  -5   46.10    8.10
   6   7  -5   49.30    5.90
   6   7  -5   52.09    6.10
  -6  -7   5   51.39   10.00
   5   7  -5  281.97   12.60
   5   7  -5  284.97   13.80
   5   7  -5  302.07   16.80
   5   7  -5  260.57   14.40
  -5  -7   5  295.87   19.10
   4   7  -5   16.40    4.10
   4   7  -5   11.40    3.40
   4   7  -5   14.90    3.80
   4   7  -5   13.20    3.50
  -4  -7   5   15.10    4.70
   3   7  -5  157.88   10.70
   3   7  -5  151.78    9.60
   3   7  -5  140.19   11.30
   3   7  -5  161.68   10.50
  -3  -7   5  168.18   10.60
  -3  -7   5  144.09   13.00
   2   7  -5  290.57   16.80
   2   7  -5  309.87   14.30
   2   7  -5  310.77   14.60
  -2  -7   5  288.47   13.80
  -2  -7   5  324.77   20.50
   1   7  -5    3.60    2.90
   1   7  -5    1.00    1.60
   1   7  -5    3.10    2.10
   1   7  -5    2.30    2.10
  -1  -7   5    2.00    1.60
  -1  -7   5    1.30    2.30
  -1  -7   5    1.70    1.30
   0   7  -5   13.80    3.80
   0   7  -5    7.50    2.70
   0   7  -5    6.50    3.70
   0  -7   5   15.20    3.10
   0  -7   5    4.80    3.30
   0  -7   5    9.80    2.50
  -1   7  -5  119.69    8.60
  -1   7  -5  108.89    8.30
   1  -7   5  105.19    5.90
   1  -7   5   99.29    6.90
   1  -7   5   91.49    8.90
   1  -7   5   94.69    8.40
  -2   7  -5   13.00    3.60
  -2   7  -5   12.80    3.30
   2  -7   5   11.70    2.20
   2  -7   5   13.00    3.00
   2  -7   5    9.20    2.90
  -3   7  -5   11.40    2.90
  -3   7  -5    2.10    2.70
  -3   7  -5    9.10    3.00
   3  -7   5    1.70    3.00
   3  -7   5    4.60    2.40
   3  -7   5   11.30    3.40
   3  -7   5    6.60    2.60
   3  -7   5    8.20    1.80
  -4   7  -5    1.00    2.10
  -4   7  -5    4.60    2.90
   4  -7   5    0.90    1.60
   4  -7   5    2.30    2.50
   4  -7   5    2.00    1.10
   4  -7   5    0.70    2.40
   4  -7   5    3.90    2.60
  -5   7  -5    9.60    4.20
   5  -7   5    7.40    3.10
   5  -7   5   14.70    2.10
   5  -7   5   14.10    2.00
   5  -7   5   15.20    5.00
   5  -7   5   12.00    3.70
  -6   7  -5    4.70    2.70
   6  -7   5    9.60    3.90
   6  -7   5    1.20    2.90
   6  -7   5    5.00    1.50
   6  -7   5    5.20    2.90
  -7   7  -5    5.30    3.20
   7  -7   5    0.40    2.40
   7  -7   5   11.50    4.20
   7  -7   5   11.20    4.40
   7  -7   5    2.10    1.80
  -8   7  -5   26.60    6.40
   8  -7   5   18.20    3.30
   8  -7   5   23.30    5.20
   8  -7   5   23.40    7.10
   9  -7   5   -1.20    5.30
   9  -7   5    9.90    2.60
   9  -7   5   -2.70    3.60
  10   6  -5    4.40    7.00
 -10  -6   5   20.10    8.30
   9   6  -5    2.50    5.40
  -9  -6   5   -0.10    4.10
   8   6  -5   31.40    7.60
   8   6  -5   36.30    4.20
  -8  -6   5   45.70    8.50
   7   6  -5    9.30    3.50
   7   6  -5   16.60    5.10
  -7  -6   5    9.50    4.50
   6   6  -5  111.39    7.30
   6   6  -5  112.49    8.00
   6   6  -5  108.79    6.00
  -6  -6   5  116.69   11.40
   5   6  -5   92.29    8.90
   5   6  -5   94.99    7.60
   5   6  -5   87.89    7.30
   5   6  -5  108.19    7.90
  -5  -6   5   79.89    8.80
  -5  -6   5   91.59    8.00
   4   6  -5   46.80    5.50
   4   6  -5   45.50    5.70
   4   6  -5   51.09    5.00
   4   6  -5   35.40    6.40
  -4  -6   5   44.40    7.50
  -4  -6   5   48.20    7.10
  -4  -6   5   56.39    9.20
  -4  -6   5   49.80    6.00
   3   6  -5    2.90    2.10
   3   6  -5    8.60    2.80
   3   6  -5    2.70    2.40
   3   6  -5    2.30    2.00
  -3  -6   5    5.80    4.20
  -3  -6   5    0.90    1.70
  -3  -6   5    1.60    2.30
  -3  -6   5    1.40    1.70
   2   6  -5   12.90    3.00
   2   6  -5    8.70    2.60
   2   6  -5    8.50    2.80
   2   6  -5    8.10    3.20
  -2  -6   5    9.80    2.60
  -2  -6   5    7.50    2.70
  -2  -6   5    4.90    2.50
  -2  -6   5    9.80    3.70
   1   6  -5   37.10    4.70
   1   6  -5   39.80    7.00
   1   6  -5   34.60    5.20
   1   6  -5   40.60    4.60
  -1  -6   5   38.60    4.10
  -1  -6   5   34.20    5.50
  -1  -6   5   31.00    3.90
  -1  -6   5   35.00    5.60
  -1  -6   5   37.50    6.90
   0   6  -5  138.89    8.90
   0   6  -5  133.59    8.50
   0  -6   5  116.19    8.80
   0  -6   5  126.39    6.90
   0  -6   5  130.79    7.20
   0  -6   5  134.89   10.30
   0  -6   5  119.59    8.80
  -1   6  -5  213.28   13.50
  -1   6  -5  201.88   11.00
  -1   6  -5  212.08   11.10
   1  -6   5  210.38    9.20
   1  -6   5  207.68   11.80
   1  -6   5  192.28   12.10
   1  -6   5  210.28   12.10
   1  -6   5  217.68    9.30
  -2   6  -5  411.76   17.20
  -2   6  -5  439.46   17.00
  -2   6  -5  425.56   17.40
  -2   6  -5  418.06   19.80
   2  -6   5  428.96   15.20
   2  -6   5  403.56   17.60
   2  -6   5  418.46   13.80
   2  -6   5  440.96   19.10
   2  -6   5  419.26   18.30
  -3   6  -5   18.90    3.90
  -3   6  -5   23.80    4.50
   3  -6   5   16.40    3.80
   3  -6   5   16.90    4.00
   3  -6   5   22.00    3.80
   3  -6   5   20.10    4.30
   3  -6   5   22.50    5.60
   3  -6   5   19.40    2.50
  -4   6  -5  212.18   12.80
  -4   6  -5  207.88   12.00
   4  -6   5  202.08   12.40
   4  -6   5  198.78   14.50
   4  -6   5  203.98    8.80
   4  -6   5  192.78   13.40
   4  -6   5  188.98   12.10
  -5   6  -5  153.18   11.50
  -5   6  -5  159.98   10.40
   5  -6   5  152.08   12.40
   5  -6   5  159.88   11.50
  -6   6  -5   -0.70    3.20
   6  -6   5   -0.20    2.50
   6  -6   5   -0.20    2.40
   6  -6   5    0.60    1.40
   6  -6   5   -4.20    2.10
  -7   6  -5    0.70    2.30
   7  -6   5   -5.30    2.40
   7  -6   5    3.50    2.80
   7  -6   5    0.00    2.10
  -8   6  -5   45.40    8.10
   8  -6   5   25.70    5.30
   8  -6   5   48.10    9.40
   8  -6   5   32.90    5.90
   8  -6   5   47.30    5.20
  -9   6  -5    5.80    4.40
   9  -6   5    1.70    2.40
   9  -6   5   -0.90    4.70
   9  -6   5   -0.10    3.30
 -10   6  -5   -4.70    4.30
  10  -6   5   -4.80    4.50
  10   5  -5   -7.00    4.80
 -10  -5   5    2.20    4.90
   9   5  -5   13.60    5.80
  -9  -5   5   22.50    5.20
   8   5  -5   11.10    4.90
   8   5  -5    7.00    2.70
  -8  -5   5   12.10    4.60
  -8  -5   5    4.30    3.00
   7   5  -5   41.80    7.70
  -7  -5   5   25.80    4.90
  -7  -5   5   34.40   11.40
   6   5  -5   43.90    7.60
   6   5  -5   37.50    5.60
  -6  -5   5   40.60    6.00
  -6  -5   5   49.70    6.10
  -6  -5   5   35.60    7.30
   5   5  -5   27.20    4.60
   5   5  -5   20.40    5.20
   5   5  -5   20.90    4.30
   5   5  -5   21.80    2.80
  -5  -5   5   22.60    5.10
  -5  -5   5   21.40    4.50
  -5  -5   5   14.70    3.80
   4   5  -5   13.70    2.80
   4   5  -5   12.70    3.50
   4   5  -5   11.70    3.80
   4   5  -5   16.90    3.60
  -4  -5   5   15.00    3.70
  -4  -5   5   13.30    4.40
  -4  -5   5   20.50    4.10
   3   5  -5   46.60    5.40
   3   5  -5   51.69    5.40
   3   5  -5   44.30    4.20
   3   5  -5   49.60    5.30
  -3  -5   5   42.50    6.70
  -3  -5   5   45.00    5.20
  -3  -5   5   52.09    5.50
  -3  -5   5   44.90    5.30
   2   5  -5  167.78    9.90
   2   5  -5  178.48   10.70
   2   5  -5  170.68    8.70
  -2  -5   5  158.88    9.70
  -2  -5   5  177.28    9.50
  -2  -5   5  161.38   11.20
  -2  -5   5  153.88    9.50
   1   5  -5  277.37   14.30
   1   5  -5  271.47   12.40
   1   5  -5  281.77   11.80
  -1  -5   5  236.58   12.20
  -1  -5   5  261.97   10.20
  -1  -5   5  286.07   14.50
  -1  -5   5  274.97   11.70
  -1  -5   5  260.27   12.80
   0   5  -5   10.80    3.60
   0   5  -5    6.20    2.10
   0   5  -5    6.60    2.10
   0  -5   5    8.00    2.50
   0  -5   5    5.60    1.50
   0  -5   5    4.10    1.80
   0  -5   5    6.20    2.30
   0  -5   5    8.50    3.00
  -1   5  -5  111.69    7.50
  -1   5  -5  112.59    9.00
   1  -5   5  122.79    8.80
   1  -5   5  113.79    8.00
   1  -5   5  127.99    6.00
   1  -5   5  101.19    7.50
   1  -5   5  116.29    6.60
  -2   5  -5  139.29    8.80
   2  -5   5  148.79    9.00
   2  -5   5  149.49    7.40
   2  -5   5  136.29    7.10
   2  -5   5  150.28   10.30
  -3   5  -5   24.20    4.30
  -3   5  -5   20.60    5.00
  -3   5  -5   22.80    4.10
   3  -5   5   14.90    4.40
   3  -5   5   16.10    3.40
   3  -5   5   19.80    4.10
   3  -5   5   19.80    4.60
  -4   5  -5   64.99    6.30
  -4   5  -5   51.69    5.80
   4  -5   5   60.89    6.00
   4  -5   5   66.19    6.80
   4  -5   5   69.59    6.00
   4  -5   5   58.09    7.20
  -5   5  -5   -2.10    1.50
  -5   5  -5    0.60    2.10
   5  -5   5   -0.30    1.60
   5  -5   5   -0.50    1.90
   5  -5   5    0.10    1.60
   5  -5   5    2.60    2.40
  -6   5  -5    3.80    2.50
   6  -5   5    2.10    3.00
   6  -5   5    1.10    1.30
   6  -5   5    1.80    2.30
  -7   5  -5    2.50    2.40
   7  -5   5    1.20    3.30
   7  -5   5   -0.90    2.10
   7  -5   5    1.40    2.10
   7  -5   5    1.80    2.60
  -8   5  -5    6.80    3.00
   8  -5   5    7.40    4.30
   8  -5   5    0.90    2.60
   8  -5   5    0.60    2.30
   8  -5   5    3.30    3.10
  -9   5  -5    4.60    4.60
   9  -5   5    6.30    5.10
   9  -5   5    7.00    3.80
   9  -5   5   11.40    3.70
 -10   5  -5   15.10    6.50
  10  -5   5   25.60    8.00
[truncated: 443,800 more chars]
