# Supplementary material for: Ethyl 2-cyano-2-{(Z)-2-[2,2-di­cyano-1-(4-methyl­phen­yl)eth­yl]cyclo­hexyl­idene}acetate
Source: IUCrdata. 2021 May 14;6(Pt 5):x210500. doi: 10.1107/S2414314621005009 (PMC9462338; doi:10.1107/S2414314621005009)
Supplement: Supplementary file 2 [file x-06-x210500-Isup2.hkl]

data_I                                                                          
_shelx_title ' '                                                                
_shelx_refln_list_code          4                                               
_shelx_F_calc_maximum       46.50                                               
_exptl_crystal_F_000       384.00                                               
_reflns_d_resolution_high  0.7101                                               
                                                                                
loop_                                                                           
 _space_group_symop_operation_xyz                                               
 'x, y, z'                                                                      
 '-x, -y, -z'                                                                   
                                                                                
_cell_length_a     8.4465                                                       
_cell_length_b    10.2960                                                       
_cell_length_c    12.1699                                                       
_cell_angle_alpha  91.240                                                       
_cell_angle_beta   95.072                                                       
_cell_angle_gamma  92.102                                                       
                                                                                
_shelx_F_squared_multiplier     1.000                                           
                                                                                
loop_                                                                           
 _refln_index_h                                                                 
 _refln_index_k                                                                 
 _refln_index_l                                                                 
 _refln_F_squared_calc                                                          
 _refln_F_squared_meas                                                          
 _refln_F_squared_sigma                                                         
 _refln_observed_status                                                         
   2   0   0         19.16         40.63         0.64 o                         
   3   0   0          0.26         12.51         0.30 o                         
   4   0   0        369.87        410.22         3.44 o                         
   5   0   0        184.60        160.55         1.67 o                         
   6   0   0         52.75         57.01         1.09 o                         
   7   0   0          7.24          7.36         0.87 o                         
   8   0   0          7.26         10.30         0.62 o                         
   9   0   0          5.29          6.58         1.14 o                         
  10   0   0          0.93          0.47         0.54 o                         
  11   0   0          1.05          0.84         0.80 o                         
 -11   1   0          2.33          2.17         0.75 o                         
 -10   1   0          0.05         -0.12         0.51 o                         
  -9   1   0          1.04          0.70         0.30 o                         
  -8   1   0          3.67          3.19         0.39 o                         
  -7   1   0         44.02         45.52         1.17 o                         
  -6   1   0          7.56         10.41         0.45 o                         
  -5   1   0        470.96        495.00         4.46 o                         
  -4   1   0        243.48        255.35         2.28 o                         
  -2   1   0        889.89        796.81         7.32 o                         
   1   1   0        264.35        182.99         1.78 o                         
   2   1   0        126.22        170.41         1.47 o                         
   3   1   0        188.61        209.48         1.89 o                         
   4   1   0          1.07          1.47         0.13 o                         
   5   1   0          1.82          1.16         0.15 o                         
   6   1   0         83.97         93.55         1.30 o                         
   7   1   0          9.85         11.16         0.53 o                         
   8   1   0          0.00         -0.29         0.29 o                         
   9   1   0          2.55          1.65         0.57 o                         
  10   1   0          0.36          0.09         0.48 o                         
  11   1   0          0.13         -0.75         0.75 o                         
 -11   2   0          0.51          0.21         0.47 o                         
 -10   2   0         27.78         33.72         1.40 o                         
  -9   2   0          2.91          3.78         0.52 o                         
  -8   2   0          1.72          2.56         0.36 o                         
  -7   2   0         91.15         93.00         1.80 o                         
  -6   2   0          3.96          3.04         0.35 o                         
  -5   2   0        141.69        151.76         1.56 o                         
  -4   2   0        117.56         96.67         0.96 o                         
  -3   2   0        922.31        900.39         6.48 o                         
   0   2   0        460.26        428.11         4.15 o                         
   1   2   0        878.68        776.20         6.73 o                         
   2   2   0         78.38         82.16         1.04 o                         
   3   2   0         64.59         62.32         0.79 o                         
   4   2   0         99.84        104.35         1.26 o                         
   5   2   0         51.23         46.52         0.76 o                         
   6   2   0          1.42          1.87         0.18 o                         
   7   2   0          0.26          0.72         0.23 o                         
   8   2   0          0.17         -0.46         0.46 o                         
   9   2   0          0.00         -0.36         0.36 o                         
  10   2   0          2.69          2.55         0.80 o                         
  11   2   0          0.75          0.61         0.69 o                         
 -11   3   0          0.55         -0.06         0.60 o                         
 -10   3   0          0.64         -0.65         0.86 o                         
  -9   3   0          3.77         11.29         1.33 o                         
  -8   3   0         20.87         22.76         0.91 o                         
  -7   3   0        131.89        125.80         2.19 o                         
  -6   3   0        655.43        640.25         5.36 o                         
  -5   3   0        328.32        323.57         2.97 o                         
  -4   3   0        377.96        397.71         3.20 o                         
  -3   3   0          4.14         10.43         0.27 o                         
  -2   3   0        741.60        820.66         6.37 o                         
  -1   3   0        402.01        450.26         3.92 o                         
   0   3   0          5.55          2.47         0.17 o                         
   1   3   0         61.10         54.23         0.91 o                         
   2   3   0          3.64          6.08         0.30 o                         
   3   3   0         30.11         25.24         0.59 o                         
   4   3   0         35.01         35.71         0.70 o                         
   5   3   0         47.37         54.18         0.93 o                         
   6   3   0          6.46          8.80         0.38 o                         
   7   3   0          0.62          0.92         0.18 o                         
   8   3   0          0.51          0.28         0.23 o                         
   9   3   0          0.08          0.70         0.63 o                         
  10   3   0          3.36          1.98         0.95 o                         
  11   3   0          0.70         -0.60         0.78 o                         
 -11   4   0          0.70          0.59         0.82 o                         
 -10   4   0          0.26          0.54         0.59 o                         
  -9   4   0         69.55         67.42         2.39 o                         
  -8   4   0          0.57          1.34         0.32 o                         
  -7   4   0          3.08          1.91         0.23 o                         
  -6   4   0         12.60         11.80         0.67 o                         
  -5   4   0         34.35         39.98         0.66 o                         
  -4   4   0         81.42         99.86         1.09 o                         
  -3   4   0        166.71        167.57         1.85 o                         
  -2   4   0          5.27         11.19         0.35 o                         
  -1   4   0        187.95        154.09         1.75 o                         
   0   4   0         92.71        100.60         1.25 o                         
   1   4   0          0.46          2.56         0.22 o                         
   2   4   0         65.73         65.04         1.08 o                         
   3   4   0         44.49         28.83         0.70 o                         
   4   4   0         11.18         10.38         0.35 o                         
   5   4   0          4.32          3.66         0.32 o                         
   6   4   0          7.67         10.03         0.47 o                         
   7   4   0          4.18          3.61         0.40 o                         
   8   4   0          0.58          0.63         0.22 o                         
   9   4   0          4.82          6.14         0.60 o                         
  10   4   0          1.52          1.91         0.88 o                         
  11   4   0          2.26         -0.86         0.88 o                         
 -11   5   0          0.47          1.25         0.70 o                         
 -10   5   0          4.02          3.79         0.81 o                         
  -9   5   0          0.44         -0.01         0.36 o                         
  -8   5   0         30.68         31.65         1.44 o                         
  -7   5   0          2.30          2.00         0.26 o                         
  -6   5   0         24.68         29.88         0.91 o                         
  -5   5   0         82.14         88.21         1.07 o                         
  -4   5   0        255.60        277.46         2.51 o                         
  -3   5   0        222.79        231.48         2.37 o                         
  -2   5   0         85.41         70.85         1.05 o                         
  -1   5   0          1.35          1.93         0.16 o                         
   0   5   0        136.92        150.20         1.78 o                         
   1   5   0        331.72        331.66         3.51 o                         
   2   5   0        445.33        395.03         4.92 o                         
   3   5   0         92.97         88.37         1.44 o                         
   4   5   0          6.08          9.40         0.50 o                         
   5   5   0         43.63         45.32         1.03 o                         
   6   5   0         43.86         39.93         1.09 o                         
   7   5   0          2.98          2.87         0.54 o                         
   8   5   0          6.74          6.49         0.57 o                         
   9   5   0         36.71         34.09         1.59 o                         
  10   5   0          6.42          5.11         1.94 o                         
 -10   6   0          3.89          3.21         0.75 o                         
  -9   6   0          2.51          2.40         0.66 o                         
  -8   6   0          0.56          0.53         0.23 o                         
  -7   6   0         44.58         46.03         1.09 o                         
  -6   6   0         37.89         45.43         0.99 o                         
  -5   6   0          3.39          1.79         0.25 o                         
  -4   6   0          2.70          5.27         0.36 o                         
  -3   6   0         34.97         52.75         1.04 o                         
  -2   6   0         63.99         66.33         1.09 o                         
  -1   6   0         17.37         16.24         0.46 o                         
   0   6   0         18.58         18.42         0.55 o                         
   1   6   0        135.03        133.94         1.89 o                         
   2   6   0         51.34         42.10         0.96 o                         
   3   6   0        129.14        119.00         1.84 o                         
   4   6   0        119.30        116.20         1.89 o                         
   5   6   0          1.86          3.83         0.32 o                         
   6   6   0        249.39        245.58         4.09 o                         
   7   6   0          4.24          4.96         0.47 o                         
   8   6   0         26.24         28.74         0.93 o                         
   9   6   0          7.78          8.27         0.96 o                         
  10   6   0          1.80          2.78         1.19 o                         
 -10   7   0          0.28         -0.24         0.49 o                         
  -9   7   0          0.00          1.13         0.57 o                         
  -8   7   0          8.03          7.52         0.65 o                         
  -7   7   0          1.74          4.71         0.46 o                         
  -6   7   0          9.29          6.59         0.62 o                         
  -5   7   0         98.70         87.58         1.49 o                         
  -4   7   0         63.79         57.50         1.13 o                         
  -3   7   0         29.77         28.52         0.80 o                         
  -2   7   0          5.39          3.67         0.38 o                         
  -1   7   0          0.00          0.02         0.11 o                         
   0   7   0         53.65         58.54         1.20 o                         
   1   7   0        155.03        135.79         2.28 o                         
   2   7   0          0.77          1.37         0.24 o                         
   3   7   0         64.12         54.14         1.35 o                         
   4   7   0         67.29         68.11         1.54 o                         
   5   7   0         19.50         18.91         0.90 o                         
   6   7   0         12.18         11.81         0.87 o                         
   7   7   0          7.81          6.71         0.60 o                         
   8   7   0          0.72          0.25         0.32 o                         
   9   7   0          1.01          1.79         0.59 o                         
  10   7   0          2.25          6.13         2.10 o                         
 -10   8   0          0.52          0.27         0.92 o                         
  -9   8   0          1.30          1.20         0.91 o                         
  -8   8   0          0.07          0.90         0.36 o                         
  -7   8   0          1.91          2.56         0.38 o                         
  -6   8   0         12.32          9.98         0.56 o                         
  -5   8   0          0.23          0.64         0.20 o                         
  -4   8   0          0.26          1.91         0.28 o                         
  -3   8   0          0.37          0.50         0.18 o                         
  -2   8   0         24.81         24.21         0.82 o                         
  -1   8   0         19.66         25.60         0.69 o                         
   0   8   0          1.56          1.03         0.25 o                         
   1   8   0          8.78          8.99         0.58 o                         
   2   8   0        260.08        254.98         4.36 o                         
   3   8   0        108.54        101.67         2.81 o                         
   4   8   0         56.22         53.14         1.70 o                         
   5   8   0         47.62         47.86         2.14 o                         
   6   8   0         16.98         16.22         0.56 o                         
   7   8   0          0.82          0.45         0.41 o                         
   8   8   0          0.98          1.04         0.52 o                         
   9   8   0          1.91          2.42         1.06 o                         
  -9   9   0          4.47          3.11         0.62 o                         
  -8   9   0          6.07          6.62         0.81 o                         
  -7   9   0          4.57          5.25         0.64 o                         
  -6   9   0          0.57          1.00         0.27 o                         
  -5   9   0          5.17          5.94         0.48 o                         
  -4   9   0         14.15         12.20         1.03 o                         
  -3   9   0         21.60         20.14         0.83 o                         
  -2   9   0         30.11         31.30         1.07 o                         
  -1   9   0        274.44        297.45         4.27 o                         
   0   9   0        315.41        308.89         4.42 o                         
   1   9   0         54.53         53.93         1.67 o                         
   2   9   0        141.78        138.43         2.93 o                         
   3   9   0          1.71          1.54         0.39 o                         
   4   9   0         20.94         19.27         1.18 o                         
   5   9   0          0.01         -0.38         0.38 o                         
   6   9   0          3.69          2.76         0.45 o                         
   7   9   0          3.23          2.80         1.49 o                         
   8   9   0          8.50          9.99         0.93 o                         
  -8  10   0          1.83          2.47         0.68 o                         
  -7  10   0          5.24          3.97         0.59 o                         
  -6  10   0          1.89          1.91         0.40 o                         
  -5  10   0          7.27          4.94         0.50 o                         
  -4  10   0          0.02          0.00         0.25 o                         
  -3  10   0         36.82         38.48         2.65 o                         
  -2  10   0         41.22         48.75         2.43 o                         
  -1  10   0         36.59         34.63         1.13 o                         
   0  10   0          3.43          2.78         0.48 o                         
   1  10   0         54.21         63.54         1.76 o                         
   2  10   0          0.13          0.16         0.57 o                         
   3  10   0         19.54         18.00         1.01 o                         
   4  10   0          1.94          2.63         0.63 o                         
   5  10   0         14.14         19.46         0.99 o                         
   6  10   0          0.99          0.91         0.28 o                         
   7  10   0          1.60          3.19         0.57 o                         
   8  10   0          0.01         -0.48         0.48 o                         
  -8  11   0          1.44          1.82         0.57 o                         
  -7  11   0          0.55          0.41         0.46 o                         
  -6  11   0          1.09          1.02         0.39 o                         
  -5  11   0          6.05          6.48         0.58 o                         
  -4  11   0         49.56         54.38         1.70 o                         
  -3  11   0          0.56          0.50         0.55 o                         
  -2  11   0        117.37        123.38         2.75 o                         
  -1  11   0          1.18          1.06         0.44 o                         
   0  11   0          0.74          0.07         0.27 o                         
   1  11   0          0.02         -0.25         0.44 o                         
   2  11   0          0.93          1.27         0.35 o                         
   3  11   0          2.66          2.95         0.73 o                         
   4  11   0          7.19          5.61         0.73 o                         
   5  11   0          0.14         -0.63         0.63 o                         
   6  11   0          5.07          6.22         1.67 o                         
   7  11   0          1.54          0.81         0.71 o                         
  -7  12   0         28.78         29.68         2.80 o                         
  -6  12   0          2.84          2.27         0.53 o                         
  -5  12   0         24.29         25.56         1.88 o                         
  -4  12   0          1.36          0.82         0.42 o                         
  -3  12   0         35.06         39.30         1.54 o                         
  -2  12   0          0.05          0.41         0.40 o                         
  -1  12   0          2.10          1.39         0.49 o                         
   0  12   0          0.28          0.65         0.39 o                         
   1  12   0          1.80          1.36         0.37 o                         
   2  12   0         21.71         22.49         1.46 o                         
   3  12   0          9.30         10.08         0.88 o                         
   4  12   0          1.29          2.00         0.70 o                         
   5  12   0          1.84          1.38         0.68 o                         
   6  12   0          0.15         -0.20         0.81 o                         
  -5  13   0          2.75          2.05         0.56 o                         
  -4  13   0          0.63         -0.47         0.48 o                         
  -3  13   0          1.66          3.54         0.61 o                         
  -2  13   0          4.25          4.68         0.68 o                         
  -1  13   0         15.04         14.57         1.26 o                         
   0  13   0          3.81          3.33         0.48 o                         
   1  13   0          0.13          0.44         0.42 o                         
   2  13   0          0.75          0.10         0.61 o                         
   3  13   0          0.01         -0.35         0.35 o                         
   4  13   0          1.57          0.54         0.54 o                         
  -3  14   0          0.07         -0.64         0.64 o                         
  -2  14   0          1.67          0.39         0.53 o                         
  -1  14   0          0.13         -0.49         0.49 o                         
   0  14   0          3.64          2.89         1.22 o                         
   1  14   0          0.94          1.01         0.72 o                         
   2  14   0          0.00          0.08         0.87 o                         
  -2 -14   1          1.63          0.41         1.76 o                         
  -1 -14   1          0.74          0.09         0.70 o                         
   0 -14   1          0.22         -0.06         0.63 o                         
   1 -14   1          2.54          2.19         0.62 o                         
   2 -14   1          0.53         -0.41         0.54 o                         
   3 -14   1         10.11          9.60         1.29 o                         
  -4 -13   1          2.74          0.81         0.50 o                         
  -3 -13   1          0.30          0.12         0.53 o                         
  -2 -13   1          6.95          9.21         1.27 o                         
  -1 -13   1          0.10         -0.04         0.48 o                         
   0 -13   1         16.85         19.29         1.39 o                         
   1 -13   1          0.00         -0.39         0.39 o                         
   2 -13   1         12.43         13.53         1.72 o                         
   3 -13   1          0.04         -0.53         0.53 o                         
   4 -13   1          1.02          0.57         1.03 o                         
   5 -13   1          0.96          0.57         0.48 o                         
  -6 -12   1          1.25          1.62         1.59 o                         
  -5 -12   1          0.00         -0.07         0.47 o                         
  -4 -12   1          0.04         -0.13         0.49 o                         
  -3 -12   1          1.13          1.60         0.41 o                         
  -2 -12   1          0.22         -0.36         0.36 o                         
  -1 -12   1          2.35          3.29         0.54 o                         
   0 -12   1          0.00         -0.13         0.29 o                         
   1 -12   1          2.56          2.11         0.53 o                         
   2 -12   1          2.50          2.36         0.59 o                         
   3 -12   1         12.08         13.20         0.97 o                         
   4 -12   1         23.89         21.36         1.30 o                         
   5 -12   1          5.84          5.94         0.68 o                         
   6 -12   1          9.55          7.68         0.84 o                         
  -7 -11   1          4.18          5.44         0.81 o                         
  -6 -11   1          0.01         -0.14         0.38 o                         
  -5 -11   1          5.70          4.63         0.79 o                         
  -4 -11   1         55.64         60.63         2.05 o                         
  -3 -11   1          3.67          4.70         0.58 o                         
  -2 -11   1          1.15          1.98         0.37 o                         
  -1 -11   1          4.27          4.34         0.53 o                         
   0 -11   1         10.19          8.91         1.21 o                         
   1 -11   1         20.00         19.38         1.29 o                         
   2 -11   1         14.22         15.53         1.24 o                         
   3 -11   1         20.95         26.89         1.19 o                         
   4 -11   1          6.21          8.35         0.75 o                         
   5 -11   1          3.09          3.08         0.49 o                         
   6 -11   1          3.14          3.01         0.52 o                         
   7 -11   1          4.61          5.61         0.95 o                         
  -8 -10   1          2.51          2.63         0.62 o                         
  -7 -10   1          4.41          5.56         0.72 o                         
  -6 -10   1          4.64          5.61         0.49 o                         
  -5 -10   1          4.80          3.16         0.73 o                         
  -4 -10   1          1.16          2.54         0.50 o                         
  -3 -10   1          0.93          0.68         0.44 o                         
  -2 -10   1          2.36          2.32         0.43 o                         
  -1 -10   1          3.41          2.89         0.53 o                         
   0 -10   1         44.29         40.97         1.44 o                         
   1 -10   1          3.32          4.06         0.59 o                         
   2 -10   1         49.42         43.52         1.74 o                         
   3 -10   1          9.14          9.80         0.87 o                         
   4 -10   1          0.40          0.30         0.38 o                         
   5 -10   1          8.70          8.95         0.68 o                         
   6 -10   1          8.57          6.78         0.67 o                         
   7 -10   1          1.68          1.47         0.44 o                         
   8 -10   1          0.94          0.66         0.47 o                         
  -9  -9   1          0.30         -0.53         1.46 o                         
  -8  -9   1          0.08          0.58         0.41 o                         
  -7  -9   1          2.49          3.45         0.59 o                         
  -6  -9   1          1.31          1.09         0.41 o                         
  -5  -9   1          6.90          6.84         0.91 o                         
  -4  -9   1          2.75          2.43         0.47 o                         
  -3  -9   1        136.77        142.44         5.19 o                         
  -2  -9   1         11.19          9.26         0.77 o                         
  -1  -9   1         47.71         45.83         1.36 o                         
   0  -9   1         75.11         70.72         1.65 o                         
   1  -9   1        151.33        148.77         2.47 o                         
   2  -9   1          9.31         10.72         1.17 o                         
   3  -9   1         17.42         14.95         0.79 o                         
   4  -9   1          5.91          7.23         0.56 o                         
   5  -9   1          9.38          7.21         0.67 o                         
   6  -9   1          3.03          3.07         0.36 o                         
   7  -9   1          0.02         -0.23         0.28 o                         
   8  -9   1          0.05         -0.06         0.35 o                         
   9  -9   1          0.00         -0.71         0.71 o                         
  -9  -8   1          2.58          1.78         0.63 o                         
  -8  -8   1          1.15          1.13         0.40 o                         
  -7  -8   1          0.84          0.14         0.29 o                         
  -6  -8   1          8.23          6.86         0.55 o                         
  -5  -8   1         60.47         57.68         1.89 o                         
  -4  -8   1         20.28         20.48         1.04 o                         
  -3  -8   1         15.93         17.03         1.13 o                         
  -2  -8   1          0.07         -0.36         0.36 o                         
  -1  -8   1          4.46          2.70         0.36 o                         
   0  -8   1          8.66          7.43         0.45 o                         
   1  -8   1          0.54          0.86         0.16 o                         
   2  -8   1         65.98         61.55         1.41 o                         
   3  -8   1          6.53          6.52         0.52 o                         
   4  -8   1          8.42          9.29         0.54 o                         
   5  -8   1          3.22          4.39         0.41 o                         
   6  -8   1          8.02          8.76         0.60 o                         
   7  -8   1          2.06          1.04         0.49 o                         
   8  -8   1          1.07          1.00         0.37 o                         
   9  -8   1          0.82          0.66         0.72 o                         
  10  -8   1          1.10         -0.22         0.97 o                         
 -10  -7   1          0.52         -0.53         1.38 o                         
  -9  -7   1          1.16          1.20         0.65 o                         
  -8  -7   1         11.93         12.13         1.05 o                         
  -7  -7   1          0.41          0.71         0.31 o                         
  -6  -7   1          6.24          7.47         0.51 o                         
  -5  -7   1         52.23         47.74         1.08 o                         
  -4  -7   1         38.09         34.80         1.06 o                         
  -3  -7   1         11.13         10.99         0.58 o                         
  -2  -7   1         23.11         27.29         0.91 o                         
  -1  -7   1         14.87         12.00         0.58 o                         
   0  -7   1        129.79        134.79         1.88 o                         
   1  -7   1         22.18         24.63         0.64 o                         
   2  -7   1          0.02          0.14         0.15 o                         
   3  -7   1          5.35          6.73         0.48 o                         
   4  -7   1         28.65         38.20         0.91 o                         
   5  -7   1          1.35          2.44         0.32 o                         
   6  -7   1          2.44          2.69         0.35 o                         
   7  -7   1         11.43         13.11         0.71 o                         
   8  -7   1          9.05          9.30         0.61 o                         
   9  -7   1          0.61          0.28         0.37 o                         
  10  -7   1          0.00         -0.66         0.66 o                         
 -10  -6   1          0.12          1.58         1.03 o                         
  -9  -6   1          7.34          6.89         0.84 o                         
  -8  -6   1          0.68          0.79         0.36 o                         
  -7  -6   1        154.52        153.20         3.20 o                         
  -6  -6   1          0.33          0.49         0.16 o                         
  -5  -6   1          0.05         -0.12         0.22 o                         
  -4  -6   1         18.15         18.79         0.68 o                         
  -3  -6   1         54.42         63.79         1.26 o                         
  -2  -6   1          1.83          0.26         0.14 o                         
  -1  -6   1        133.22        154.18         2.06 o                         
   0  -6   1        105.71        121.49         1.61 o                         
   1  -6   1          0.03          0.24         0.10 o                         
   2  -6   1        131.19        137.31         1.86 o                         
   3  -6   1          0.78          3.04         0.28 o                         
   4  -6   1         22.26         28.25         0.71 o                         
   5  -6   1         86.99         94.25         1.37 o                         
   6  -6   1         12.26         16.65         0.52 o                         
   7  -6   1         30.77         31.85         0.91 o                         
   8  -6   1          7.81          6.35         0.58 o                         
   9  -6   1          1.89          1.50         0.49 o                         
  10  -6   1          3.02          2.65         0.58 o                         
 -10  -5   1         17.03         17.24         2.06 o                         
  -9  -5   1          3.35          2.94         0.87 o                         
  -8  -5   1          3.13          2.94         0.38 o                         
  -7  -5   1          2.21          1.99         0.43 o                         
  -6  -5   1          3.60          3.55         0.36 o                         
  -5  -5   1          8.35          7.82         0.37 o                         
  -4  -5   1          0.40          1.74         0.23 o                         
  -3  -5   1         21.13         24.66         0.77 o                         
  -2  -5   1         27.59         27.48         0.71 o                         
  -1  -5   1         40.47         32.09         0.73 o                         
   0  -5   1        114.92        122.67         1.53 o                         
   1  -5   1         43.35         53.57         1.21 o                         
   2  -5   1        297.38        375.98         3.44 o                         
   3  -5   1         11.74         18.62         0.51 o                         
   4  -5   1          4.75          6.28         0.33 o                         
   5  -5   1        124.08         97.12         1.20 o                         
   6  -5   1         22.38         16.56         0.50 o                         
   7  -5   1         82.38         73.96         1.42 o                         
   8  -5   1         31.85         30.39         1.46 o                         
   9  -5   1          1.53          1.31         0.49 o                         
  10  -5   1          0.81          2.54         0.61 o                         
  11  -5   1          1.61          0.33         0.80 o                         
 -11  -4   1          0.03         -0.73         0.92 o                         
 -10  -4   1          1.11          1.35         0.78 o                         
  -9  -4   1          0.07         -0.25         0.48 o                         
  -8  -4   1         29.38         28.46         0.82 o                         
  -7  -4   1          1.52          1.75         0.33 o                         
  -6  -4   1         34.79         29.34         0.73 o                         
  -5  -4   1          4.27          6.63         0.30 o                         
  -4  -4   1         73.79         90.76         1.29 o                         
  -3  -4   1        388.04        437.20         4.34 o                         
  -2  -4   1          0.70          2.08         0.22 o                         
  -1  -4   1        268.87        271.86         2.65 o                         
   0  -4   1         58.41         68.73         0.96 o                         
   1  -4   1        518.30        549.25         4.49 o                         
   2  -4   1        764.18        788.42         6.56 o                         
   3  -4   1          7.56          4.86         0.22 o                         
   4  -4   1        206.36        232.00         2.05 o                         
   5  -4   1         23.28         26.68         0.63 o                         
   6  -4   1        523.08        531.24         4.85 o                         
   7  -4   1          3.98          4.88         0.44 o                         
   8  -4   1         37.98         32.62         1.51 o                         
   9  -4   1          1.08          1.42         0.55 o                         
  10  -4   1         15.59         17.81         1.74 o                         
  11  -4   1          0.40         -0.02         0.75 o                         
 -11  -3   1          3.54          2.41         1.13 o                         
 -10  -3   1          0.16         -0.33         0.58 o                         
  -9  -3   1          0.71         -0.25         0.81 o                         
  -8  -3   1          4.06          5.31         0.99 o                         
  -7  -3   1          0.01         -0.14         0.14 o                         
  -6  -3   1         12.25         11.06         0.45 o                         
  -5  -3   1        101.02         89.58         1.10 o                         
  -4  -3   1         12.19         18.70         0.43 o                         
  -3  -3   1         19.52         22.59         0.46 o                         
  -2  -3   1         14.54         14.01         0.43 o                         
  -1  -3   1          1.55          1.87         0.19 o                         
   0  -3   1        854.07        884.59         6.80 o                         
   1  -3   1       1219.24       1154.16         9.95 o                         
   2  -3   1       1023.00        910.49         7.05 o                         
   3  -3   1       1026.09       1173.12         8.13 o                         
   4  -3   1        105.34        128.28         1.31 o                         
   5  -3   1       1181.14       1200.66         8.85 o                         
   6  -3   1         82.85         74.52         1.05 o                         
   7  -3   1        105.22        112.11         2.07 o                         
   8  -3   1          3.21          3.97         0.64 o                         
   9  -3   1          0.67          0.48         0.63 o                         
  10  -3   1          1.46          0.94         0.64 o                         
  11  -3   1          0.06         -0.09         0.64 o                         
 -11  -2   1          0.82         -0.62         0.62 o                         
 -10  -2   1          3.24          2.77         0.84 o                         
  -9  -2   1          0.67          0.99         0.56 o                         
  -8  -2   1          1.27          0.28         0.44 o                         
  -7  -2   1          4.68          3.64         0.53 o                         
  -6  -2   1          0.95          2.65         0.22 o                         
  -5  -2   1         64.55         58.84         0.95 o                         
  -4  -2   1       1815.04       1964.10        14.71 o                         
  -3  -2   1          1.25          1.52         0.14 o                         
  -2  -2   1       1036.34       1125.85         9.92 o                         
  -1  -2   1        869.97        984.16        18.57 o                         
   0  -2   1        612.12        482.85         4.26 o                         
   3  -2   1         34.04         34.60         0.48 o                         
   4  -2   1        811.31        760.00         5.68 o                         
   5  -2   1         68.96         69.02         0.93 o                         
   6  -2   1         35.80         43.86         0.84 o                         
   7  -2   1          0.96          1.37         0.31 o                         
   8  -2   1          7.64          7.46         0.68 o                         
   9  -2   1          5.12          5.62         0.60 o                         
  10  -2   1         10.53         12.57         1.20 o                         
  11  -2   1          2.07          2.37         0.84 o                         
 -11  -1   1          1.50          1.59         0.92 o                         
 -10  -1   1          1.19          1.65         0.52 o                         
  -9  -1   1          0.46          1.32         0.50 o                         
  -8  -1   1          2.29          3.47         0.46 o                         
  -7  -1   1         15.29         21.72         0.78 o                         
  -6  -1   1          1.60          2.26         0.24 o                         
  -5  -1   1        698.36        774.22         8.41 o                         
  -4  -1   1          9.76         12.76         0.27 o                         
  -3  -1   1        182.08        200.74         1.66 o                         
   1  -1   1         28.03         29.78         0.35 o                         
   3  -1   1       1012.18        916.64         8.56 o                         
   4  -1   1       1594.79       1521.57        15.11 o                         
   5  -1   1          0.02          0.91         0.15 o                         
   6  -1   1          1.01          1.18         0.16 o                         
   7  -1   1          0.01          0.01         0.13 o                         
   8  -1   1          0.40         -0.26         0.26 o                         
   9  -1   1          8.58          8.57         0.70 o                         
  10  -1   1          0.01          0.02         0.47 o                         
  11  -1   1          0.58         -0.17         0.74 o                         
 -11   0   1          0.01         -0.55         0.55 o                         
 -10   0   1          0.41          1.04         0.53 o                         
  -9   0   1          0.82          0.45         0.33 o                         
  -8   0   1         17.40         20.68         0.83 o                         
  -7   0   1         21.32         19.00         0.78 o                         
  -6   0   1          9.55          8.57         0.42 o                         
  -5   0   1        304.67        346.84         3.92 o                         
  -4   0   1         26.04         31.37         0.51 o                         
  -2   0   1        421.27        401.86         3.38 o                         
   2   0   1       1216.82       1333.01        17.09 o                         
   3   0   1        113.74        114.78         1.49 o                         
   4   0   1        175.76        182.39         2.07 o                         
   5   0   1         97.52         98.75         1.23 o                         
   6   0   1         17.71         22.75         0.60 o                         
   7   0   1          2.74          4.10         0.36 o                         
   8   0   1          0.15          0.16         0.23 o                         
   9   0   1          4.38          4.04         0.84 o                         
  10   0   1          0.05         -0.55         0.55 o                         
  11   0   1          2.85          2.27         0.88 o                         
 -11   1   1          2.14          2.83         0.87 o                         
 -10   1   1          2.81          3.24         0.55 o                         
  -9   1   1          0.28         -0.02         0.31 o                         
  -8   1   1         24.44         23.14         1.34 o                         
  -7   1   1         81.43         76.94         1.58 o                         
  -6   1   1         32.14         26.87         0.71 o                         
  -5   1   1          2.43          3.18         0.24 o                         
  -4   1   1        925.86        898.06         6.99 o                         
  -3   1   1       1120.74       1060.59        12.38 o                         
  -2   1   1        806.09        816.33        10.65 o                         
  -1   1   1         40.36         18.01         0.28 o                         
   0   1   1        570.56        477.27         4.90 o                         
   3   1   1         15.46         22.55         0.54 o                         
   4   1   1        414.22        432.09         3.64 o                         
   5   1   1          2.82          1.93         0.16 o                         
   6   1   1          0.55          0.67         0.11 o                         
   7   1   1          7.93          7.70         0.50 o                         
   8   1   1          1.77          0.59         0.25 o                         
   9   1   1          0.11          0.85         0.54 o                         
  10   1   1          0.16         -0.48         0.48 o                         
  11   1   1          3.47          3.07         0.91 o                         
 -11   2   1          6.96          6.81         1.02 o                         
 -10   2   1         12.81         14.88         1.62 o                         
  -9   2   1          0.30          0.44         0.30 o                         
  -8   2   1          2.70          2.46         0.35 o                         
  -7   2   1          0.99          1.95         0.29 o                         
  -6   2   1         14.12         12.22         0.37 o                         
  -5   2   1        896.11        893.03         8.16 o                         
  -4   2   1        295.78        263.02         2.42 o                         
  -3   2   1        262.89        284.27         2.65 o                         
   0   2   1        487.19        464.82         4.52 o                         
   1   2   1       1461.31       1408.06        31.84 o                         
   2   2   1       1650.40       1622.95        39.63 o                         
   3   2   1        517.61        491.57         4.98 o                         
   4   2   1         54.36         51.70         0.82 o                         
   5   2   1          4.38          2.08         0.18 o                         
   6   2   1         15.49         17.84         0.70 o                         
   7   2   1          6.76          5.39         0.46 o                         
   8   2   1          6.73          4.71         0.69 o                         
   9   2   1          0.53          0.34         0.65 o                         
  10   2   1          2.27          2.90         1.04 o                         
  11   2   1          0.06          0.32         0.93 o                         
 -11   3   1          0.20          0.37         0.66 o                         
 -10   3   1          9.10          9.64         1.14 o                         
  -9   3   1          3.28          1.76         0.62 o                         
  -8   3   1         18.84         17.73         0.92 o                         
  -7   3   1        123.46        117.63         1.72 o                         
  -6   3   1        122.70        135.90         1.70 o                         
  -5   3   1        315.19        292.34         2.61 o                         
  -4   3   1         29.21         28.83         0.52 o                         
  -3   3   1        270.66        267.03         2.28 o                         
  -2   3   1       1774.34       1735.32        24.17 o                         
  -1   3   1        108.19         76.81         0.98 o                         
   0   3   1         42.44         38.61         0.74 o                         
   1   3   1         94.73        113.43         1.69 o                         
   2   3   1        633.80        563.09         6.87 o                         
   3   3   1        158.63        150.54         1.66 o                         
   4   3   1        224.45        223.63         2.41 o                         
   5   3   1         13.96         15.66         0.48 o                         
   6   3   1          6.53          7.37         0.36 o                         
   7   3   1          0.19          0.38         0.26 o                         
   8   3   1          0.95          1.16         0.32 o                         
   9   3   1          6.41          5.55         0.65 o                         
  10   3   1          0.00          0.54         0.58 o                         
  11   3   1          6.90          7.41         1.43 o                         
 -11   4   1          0.07         -0.12         0.65 o                         
 -10   4   1         11.09         12.10         1.05 o                         
  -9   4   1          3.12          4.61         0.95 o                         
  -8   4   1          0.71          0.48         0.26 o                         
  -7   4   1         17.62         13.89         0.58 o                         
  -6   4   1          6.17          6.54         0.44 o                         
  -5   4   1         13.27         14.05         0.42 o                         
  -4   4   1          1.47          1.15         0.14 o                         
  -3   4   1        101.16         87.45         0.97 o                         
  -2   4   1          9.72          3.84         0.19 o                         
  -1   4   1        272.08        285.34         2.85 o                         
   0   4   1        855.38        861.92         7.81 o                         
   1   4   1         44.14         37.27         0.84 o                         
   2   4   1        272.69        261.35         3.14 o                         
   3   4   1        501.21        486.05         4.46 o                         
   4   4   1          5.89          6.53         0.40 o                         
   5   4   1        192.03        185.83         2.83 o                         
   6   4   1          9.05          8.30         0.45 o                         
   7   4   1         11.20          9.56         0.52 o                         
   8   4   1          4.49          5.41         0.69 o                         
   9   4   1          0.00          0.37         0.34 o                         
  10   4   1          1.34          0.87         0.84 o                         
  11   4   1          0.20          1.21         1.66 o                         
 -11   5   1          2.82          1.50         0.71 o                         
 -10   5   1          1.34          1.44         0.47 o                         
  -9   5   1          2.03          1.43         0.52 o                         
  -8   5   1          5.62          5.52         0.48 o                         
  -7   5   1          7.68          6.81         0.42 o                         
  -6   5   1          1.41          1.37         0.18 o                         
  -5   5   1          0.06          0.44         0.14 o                         
  -4   5   1         10.29          7.60         0.32 o                         
  -3   5   1        341.89        343.91         2.96 o                         
  -2   5   1        359.11        359.10         3.26 o                         
  -1   5   1         14.40         22.82         0.63 o                         
   0   5   1          1.96          0.60         0.15 o                         
   1   5   1        127.70        115.34         1.81 o                         
   2   5   1         85.19         94.33         1.53 o                         
   3   5   1         10.67         14.98         0.56 o                         
   4   5   1          0.00          1.84         0.21 o                         
   5   5   1        145.45        148.87         2.17 o                         
   6   5   1          0.97          1.00         0.24 o                         
   7   5   1         22.35         22.62         0.78 o                         
   8   5   1         68.42         66.33         1.71 o                         
   9   5   1         15.38         16.06         0.98 o                         
  10   5   1         11.02         11.84         1.14 o                         
 -10   6   1          1.79          0.75         0.97 o                         
  -9   6   1          0.27          1.05         0.60 o                         
  -8   6   1          0.19         -0.13         0.31 o                         
  -7   6   1          0.53         -0.19         0.19 o                         
  -6   6   1          6.42          9.65         0.61 o                         
  -5   6   1         23.11         23.76         0.84 o                         
  -4   6   1         55.07         49.21         0.88 o                         
  -3   6   1        143.45        153.28         2.32 o                         
  -2   6   1        213.76        231.50         2.27 o                         
  -1   6   1         10.04          6.55         0.44 o                         
   0   6   1         80.30         72.16         1.44 o                         
   1   6   1          3.43          5.04         0.38 o                         
   2   6   1          0.79          1.95         0.25 o                         
   3   6   1         20.58         24.99         0.83 o                         
   4   6   1        187.94        185.42         2.34 o                         
   5   6   1        483.18        456.73         4.72 o                         
   6   6   1         10.51         11.74         0.80 o                         
   7   6   1         22.70         23.77         0.94 o                         
   8   6   1          0.11          0.38         0.30 o                         
   9   6   1          5.27          5.67         0.88 o                         
  10   6   1          0.92          1.30         1.19 o                         
 -10   7   1          0.05         -0.53         0.53 o                         
  -9   7   1          2.88          3.91         1.64 o                         
  -8   7   1          0.76          0.77         0.27 o                         
  -7   7   1          0.02         -0.25         0.25 o                         
  -6   7   1         54.47         57.51         1.43 o                         
  -5   7   1        113.57        117.91         2.12 o                         
  -4   7   1         13.77         15.54         0.59 o                         
  -3   7   1         14.13         12.48         0.51 o                         
  -2   7   1        262.28        261.05         3.08 o                         
  -1   7   1         53.70         53.71         1.03 o                         
   0   7   1         40.82         40.20         0.93 o                         
   1   7   1          1.91          3.97         0.38 o                         
   2   7   1         45.19         43.71         1.07 o                         
   3   7   1        110.58         96.85         1.88 o                         
   4   7   1         18.65         20.84         0.78 o                         
   5   7   1         10.24         10.90         0.57 o                         
   6   7   1          5.83          6.48         0.61 o                         
   7   7   1          4.50          3.37         0.45 o                         
   8   7   1          6.80          4.86         0.56 o                         
   9   7   1          5.00          4.50         1.45 o                         
  10   7   1          9.53         19.33         1.73 o                         
 -10   8   1          0.23          0.05         0.94 o                         
  -9   8   1          0.54          0.31         0.58 o                         
  -8   8   1          0.74          1.02         0.39 o                         
  -7   8   1          0.63          0.51         0.27 o                         
  -6   8   1         16.34         20.86         1.05 o                         
  -5   8   1         66.90         56.77         1.49 o                         
  -4   8   1         16.76         13.56         0.74 o                         
  -3   8   1         25.62         24.26         0.93 o                         
  -2   8   1         45.83         46.54         1.11 o                         
  -1   8   1        167.79        154.42         2.31 o                         
   0   8   1         14.62         18.78         0.71 o                         
   1   8   1        367.10        350.91         4.50 o                         
   2   8   1          9.41         14.00         0.88 o                         
   3   8   1        483.99        488.18         8.27 o                         
   4   8   1        122.37        110.75         2.19 o                         
   5   8   1          0.51          0.44         0.32 o                         
   6   8   1          0.60          1.70         0.69 o                         
   7   8   1          5.59          5.41         0.68 o                         
   8   8   1          5.98          3.96         0.60 o                         
   9   8   1          0.46          0.38         0.57 o                         
  -9   9   1          1.21         -0.36         0.36 o                         
  -8   9   1          3.76          4.08         0.82 o                         
  -7   9   1          1.04          1.14         0.40 o                         
  -6   9   1          0.00          0.03         0.27 o                         
  -5   9   1          0.85          1.46         0.27 o                         
  -4   9   1         13.47         12.26         0.68 o                         
  -3   9   1          0.30          0.28         0.23 o                         
  -2   9   1        145.12        140.97         2.65 o                         
  -1   9   1        277.27        276.54         3.63 o                         
   0   9   1        221.12        226.65         3.57 o                         
   1   9   1         66.73         77.84         1.87 o                         
   2   9   1          0.08          0.25         0.27 o                         
   3   9   1          6.98          6.68         0.75 o                         
   4   9   1          0.71          1.02         0.39 o                         
   5   9   1          5.30          5.11         0.52 o                         
   6   9   1          0.71          0.55         0.30 o                         
   7   9   1          7.18          8.31         1.08 o                         
   8   9   1          1.64          1.44         0.54 o                         
  -8  10   1          2.32          1.48         1.00 o                         
  -7  10   1         26.78         30.64         1.45 o                         
  -6  10   1          4.71          3.90         0.60 o                         
  -5  10   1         15.78         15.07         0.74 o                         
  -4  10   1         33.27         35.58         1.28 o                         
  -3  10   1          5.90          5.82         0.59 o                         
  -2  10   1         29.49         32.89         1.44 o                         
  -1  10   1          0.20          0.25         0.25 o                         
   0  10   1         39.14         36.64         1.38 o                         
   1  10   1         35.55         34.86         1.27 o                         
   2  10   1          1.84          1.37         0.37 o                         
   3  10   1         10.90         11.21         0.78 o                         
   4  10   1         28.18         27.42         1.61 o                         
   5  10   1          5.07          5.78         0.59 o                         
   6  10   1          0.01          0.15         0.31 o                         
   7  10   1          0.18          0.21         0.45 o                         
   8  10   1          1.21         -0.16         0.62 o                         
  -8  11   1          1.04          1.52         0.71 o                         
  -7  11   1          4.07          2.31         0.50 o                         
  -6  11   1          4.24          4.85         0.72 o                         
  -5  11   1         31.00         33.37         1.11 o                         
  -4  11   1          7.14          6.11         0.57 o                         
  -3  11   1        134.92        143.27         2.97 o                         
  -2  11   1          0.03          0.28         0.28 o                         
  -1  11   1         19.46         20.32         0.82 o                         
   0  11   1          0.78          0.94         0.29 o                         
   1  11   1          2.09          1.53         0.38 o                         
   2  11   1          7.87          8.38         0.90 o                         
   3  11   1          0.04         -0.04         0.36 o                         
   4  11   1          1.92          2.90         0.57 o                         
   5  11   1          3.57          4.03         0.68 o                         
   6  11   1          0.13         -0.53         0.62 o                         
   7  11   1          1.67          1.06         0.84 o                         
  -7  12   1          0.31          1.26         0.90 o                         
  -6  12   1         29.39         32.28         1.68 o                         
  -5  12   1          0.44          0.59         0.52 o                         
  -4  12   1          3.96          5.01         0.64 o                         
  -3  12   1         12.71         14.87         1.07 o                         
  -2  12   1          0.12         -0.31         0.31 o                         
  -1  12   1          2.77          2.95         0.55 o                         
   0  12   1          0.27         -0.12         0.28 o                         
   1  12   1          4.44          3.74         0.60 o                         
   2  12   1         23.70         22.71         1.17 o                         
   3  12   1          1.93          1.71         0.60 o                         
   4  12   1          1.36          0.48         0.52 o                         
   5  12   1          0.59         -0.37         0.75 o                         
   6  12   1          0.60         -0.78         0.78 o                         
  -5  13   1          4.64          2.30         1.00 o                         
  -4  13   1          0.09          0.78         0.53 o                         
  -3  13   1          2.25          0.92         1.17 o                         
  -2  13   1          0.60          0.54         0.45 o                         
  -1  13   1          0.55          0.76         0.48 o                         
   0  13   1          0.92          1.05         0.38 o                         
   1  13   1          0.05          0.38         0.45 o                         
   2  13   1          0.18          0.06         0.38 o                         
   3  13   1          0.78          0.63         0.71 o                         
   4  13   1          6.63          4.64         0.74 o                         
  -3  14   1          0.11          0.45         0.67 o                         
  -2  14   1          0.01         -0.44         0.44 o                         
  -1  14   1          3.28          3.35         0.72 o                         
   0  14   1          0.78          0.47         0.67 o                         
   1  14   1          1.89          1.07         1.00 o                         
   2  14   1          0.10          0.61         0.58 o                         
  -1 -14   2          1.82          1.24         1.12 o                         
   0 -14   2          0.23          0.16         0.57 o                         
   1 -14   2          2.01          1.78         0.70 o                         
   2 -14   2         14.40         15.50         2.15 o                         
   3 -14   2          3.27          3.11         1.05 o                         
  -4 -13   2          1.02          0.87         0.58 o                         
  -3 -13   2          7.54         10.76         0.94 o                         
  -2 -13   2          3.43          2.85         0.55 o                         
  -1 -13   2          8.17         11.36         0.94 o                         
   0 -13   2          0.01         -0.29         0.45 o                         
   1 -13   2          1.06          1.12         0.56 o                         
   2 -13   2          0.57         -0.21         0.47 o                         
   3 -13   2          0.75          0.78         0.65 o                         
   4 -13   2          1.42          1.20         0.53 o                         
   5 -13   2          1.00         -0.55         0.55 o                         
  -6 -12   2          2.40          2.73         0.95 o                         
  -5 -12   2          0.06         -0.51         0.51 o                         
  -4 -12   2          1.20          1.21         0.57 o                         
  -3 -12   2          2.50          3.17         0.56 o                         
  -2 -12   2          6.90          7.12         0.77 o                         
  -1 -12   2          0.04          0.54         0.33 o                         
   0 -12   2          9.52          9.07         0.66 o                         
   1 -12   2          0.06          0.76         0.39 o                         
   2 -12   2          2.22          1.85         0.43 o                         
   3 -12   2          1.91          1.68         0.44 o                         
   4 -12   2          6.66          6.40         0.70 o                         
   5 -12   2          0.41         -0.05         0.36 o                         
   6 -12   2          7.22          6.45         0.72 o                         
  -7 -11   2          1.23          0.69         0.68 o                         
  -6 -11   2          0.11         -0.34         0.34 o                         
  -5 -11   2         19.08         23.91         1.33 o                         
  -4 -11   2          6.30          7.50         0.80 o                         
  -3 -11   2         42.85         48.01         1.60 o                         
  -2 -11   2          0.02         -0.29         0.29 o                         
  -1 -11   2          0.37          0.66         0.30 o                         
   0 -11   2          3.59          2.97         0.61 o                         
   1 -11   2          0.90          1.12         0.40 o                         
   2 -11   2          2.40          2.78         0.55 o                         
   3 -11   2          6.08          7.97         0.74 o                         
   4 -11   2          0.02         -0.31         0.31 o                         
   5 -11   2          0.37          0.62         0.31 o                         
   6 -11   2          0.25         -0.16         0.70 o                         
   7 -11   2          1.59          1.35         0.52 o                         
  -8 -10   2          3.79          3.76         0.85 o                         
  -7 -10   2          2.82          4.42         0.55 o                         
  -6 -10   2          2.69          3.59         0.49 o                         
  -5 -10   2          1.08          1.81         0.50 o                         
  -4 -10   2          1.19          0.98         0.38 o                         
  -3 -10   2          4.40          5.46         0.68 o                         
  -2 -10   2          1.75          1.30         0.34 o                         
  -1 -10   2         29.17         31.53         1.14 o                         
   0 -10   2         10.22         10.21         0.69 o                         
   1 -10   2          0.00         -0.28         0.28 o                         
   2 -10   2          1.70          0.71         0.35 o                         
   3 -10   2          1.30          0.54         0.28 o                         
   4 -10   2          0.05         -0.21         0.21 o                         
   5 -10   2          9.12          9.76         0.79 o                         
   6 -10   2          1.71          1.04         0.39 o                         
   7 -10   2          0.00         -0.30         0.30 o                         
   8 -10   2          0.09         -0.37         0.37 o                         
  -9  -9   2          0.14         -0.40         1.17 o                         
  -8  -9   2          0.02          0.83         0.74 o                         
  -7  -9   2          0.19         -0.17         0.54 o                         
  -6  -9   2         14.01         17.05         0.99 o                         
  -5  -9   2         25.43         25.41         1.32 o                         
  -4  -9   2         45.89         43.90         2.06 o                         
  -3  -9   2          6.57          5.83         0.67 o                         
  -2  -9   2         11.47         12.78         0.77 o                         
  -1  -9   2         12.46         14.82         0.79 o                         
   0  -9   2         23.84         21.76         0.87 o                         
   1  -9   2         13.85         11.73         0.95 o                         
   2  -9   2          5.21          6.81         0.70 o                         
   3  -9   2          2.08          1.01         0.35 o                         
   4  -9   2         11.75          6.31         0.67 o                         
   5  -9   2          0.18          0.60         0.23 o                         
   6  -9   2          9.82         10.77         0.90 o                         
   7  -9   2          6.25          7.28         0.56 o                         
   8  -9   2          4.00          3.61         0.69 o                         
   9  -9   2          1.15         -0.32         0.90 o                         
  -9  -8   2          0.07          0.05         0.62 o                         
  -8  -8   2          2.39          2.51         1.05 o                         
  -7  -8   2          0.04         -0.20         0.20 o                         
  -6  -8   2          2.99          1.88         0.31 o                         
  -5  -8   2         44.61         43.71         2.17 o                         
  -4  -8   2          0.45          0.45         0.32 o                         
  -3  -8   2          7.91         11.12         0.80 o                         
  -2  -8   2          5.25          8.17         1.03 o                         
  -1  -8   2         29.93         28.53         1.07 o                         
   0  -8   2         39.70         41.18         1.06 o                         
   1  -8   2         99.02        110.68         2.20 o                         
   2  -8   2         23.33         30.61         1.16 o                         
   3  -8   2         10.93         13.96         0.63 o                         
   4  -8   2         11.84         14.30         0.65 o                         
   5  -8   2         12.86         10.82         0.61 o                         
   6  -8   2          0.29         -0.08         0.34 o                         
   7  -8   2          2.82          3.58         0.35 o                         
   8  -8   2         22.06         22.92         1.56 o                         
   9  -8   2          0.00         -0.36         0.69 o                         
 -10  -7   2          0.11         -0.70         1.52 o                         
  -9  -7   2          0.74         -0.83         0.87 o                         
  -8  -7   2          0.98          0.44         0.90 o                         
  -7  -7   2          6.78          7.32         0.69 o                         
  -6  -7   2          0.21         -0.09         0.20 o                         
  -5  -7   2         14.79         10.89         0.54 o                         
  -4  -7   2          2.90          2.57         0.35 o                         
  -3  -7   2          7.67          9.41         0.56 o                         
  -2  -7   2         26.40         29.77         0.95 o                         
  -1  -7   2         19.24         16.60         0.61 o                         
   0  -7   2         10.07          6.98         0.40 o                         
   1  -7   2          4.84          3.19         0.37 o                         
   2  -7   2          1.00          2.39         0.27 o                         
   3  -7   2        136.16        144.42         1.90 o                         
   4  -7   2         12.13         15.22         0.60 o                         
   5  -7   2         21.00         27.30         0.88 o                         
   6  -7   2          5.59          7.46         0.48 o                         
   7  -7   2          8.83          7.44         0.57 o                         
   8  -7   2          1.22          1.88         0.42 o                         
   9  -7   2          0.20         -0.62         0.62 o                         
  10  -7   2          1.46          1.98         1.47 o                         
 -10  -6   2         26.65         28.10         2.43 o                         
  -9  -6   2          2.78          2.73         2.06 o                         
  -8  -6   2          0.06         -0.18         0.28 o                         
  -7  -6   2          2.05          1.98         0.39 o                         
  -6  -6   2        120.65        114.69         1.76 o                         
  -5  -6   2          0.04          0.26         0.25 o                         
  -4  -6   2          0.91          0.72         0.19 o                         
  -3  -6   2          2.25          1.08         0.21 o                         
  -2  -6   2         63.37         76.66         1.75 o                         
  -1  -6   2         18.42         17.49         0.58 o                         
   0  -6   2          0.47          4.98         0.31 o                         
   1  -6   2          3.75          5.06         0.38 o                         
   2  -6   2         18.52         16.54         0.54 o                         
   3  -6   2          0.08          0.35         0.14 o                         
   4  -6   2          0.89          1.58         0.22 o                         
   5  -6   2          1.89          3.37         0.22 o                         
   6  -6   2         47.80         54.23         1.34 o                         
   7  -6   2          1.01          0.66         0.21 o                         
   8  -6   2         27.35         25.29         1.51 o                         
   9  -6   2          3.63          2.93         0.56 o                         
  10  -6   2          3.52          3.03         0.71 o                         
 -10  -5   2          0.89         -0.83         1.01 o                         
  -9  -5   2          9.94          9.53         0.88 o                         
  -8  -5   2          3.75          3.64         0.44 o                         
  -7  -5   2         20.45         18.67         0.86 o                         
  -6  -5   2          2.53          1.88         0.23 o                         
  -5  -5   2          6.17          4.43         0.34 o                         
  -4  -5   2         12.15         19.68         0.79 o                         
  -3  -5   2          0.03          0.79         0.15 o                         
  -2  -5   2          0.03          0.79         0.15 o                         
  -1  -5   2          6.62          9.42         0.40 o                         
   0  -5   2          3.87          2.76         0.20 o                         
   1  -5   2        937.17       1033.97         8.14 o                         
   2  -5   2       1016.51       1035.19         8.31 o                         
   3  -5   2        824.72        786.48         6.47 o                         
   4  -5   2         34.59         30.26         0.58 o                         
   5  -5   2         20.12         19.14         0.49 o                         
   6  -5   2          6.17          7.51         0.37 o                         
   7  -5   2         39.42         43.32         0.97 o                         
   8  -5   2         12.16         11.46         0.67 o                         
   9  -5   2          1.03          1.13         0.46 o                         
  10  -5   2         14.38         10.20         1.69 o                         
  11  -5   2          0.00         -0.82         0.82 o                         
 -11  -4   2          3.53          2.99         1.16 o                         
 -10  -4   2          6.36          7.45         1.41 o                         
  -9  -4   2          1.65          1.27         0.47 o                         
  -8  -4   2         11.55         12.48         0.95 o                         
  -7  -4   2          0.26         -0.16         0.16 o                         
  -6  -4   2         52.61         48.36         0.91 o                         
  -5  -4   2          0.88          1.22         0.16 o                         
  -4  -4   2         34.18         38.20         0.84 o                         
  -3  -4   2         87.71         96.16         1.30 o                         
  -2  -4   2        491.74        457.00         4.15 o                         
  -1  -4   2        570.16        588.77         5.12 o                         
   0  -4   2        407.66        423.30         3.57 o                         
   1  -4   2         59.46         49.37         0.71 o                         
   2  -4   2        381.90        396.93         3.24 o                         
   3  -4   2         24.36         25.32         0.55 o                         
   4  -4   2         77.85         73.77         1.02 o                         
   5  -4   2        244.73        268.34         2.50 o                         
   6  -4   2        134.31        140.25         2.00 o                         
   7  -4   2         74.69         65.38         1.20 o                         
   8  -4   2          7.55         10.30         0.91 o                         
   9  -4   2         28.50         31.32         1.67 o                         
  10  -4   2         14.26         16.36         2.05 o                         
  11  -4   2          0.05         -0.03         1.09 o                         
 -11  -3   2          2.07         -0.27         1.24 o                         
 -10  -3   2          0.00         -0.53         0.53 o                         
  -9  -3   2          2.24          1.73         0.60 o                         
  -8  -3   2          0.06          0.05         0.22 o                         
  -7  -3   2         14.27         14.02         0.73 o                         
  -6  -3   2         24.53         27.44         0.81 o                         
  -5  -3   2         67.15         71.84         1.08 o                         
  -4  -3   2        159.58        172.83         1.75 o                         
  -3  -3   2        516.75        479.56         4.00 o                         
  -2  -3   2        578.93        545.80         5.66 o                         
  -1  -3   2        350.59        336.65         3.89 o                         
   1  -3   2         16.98          8.45         0.27 o                         
   2  -3   2        554.11        698.26         5.54 o                         
   3  -3   2        113.34        109.71         1.20 o                         
   4  -3   2        157.14        167.32         1.80 o                         
   5  -3   2         26.29         35.19         0.68 o                         
   6  -3   2        278.26        252.54         2.62 o                         
   7  -3   2         61.82         56.59         1.18 o                         
   8  -3   2         20.27         15.83         0.85 o                         
   9  -3   2          0.08         -0.04         0.28 o                         
  10  -3   2          8.27          8.34         0.94 o                         
  11  -3   2          2.23          3.27         0.68 o                         
 -11  -2   2          3.03          2.98         1.13 o                         
 -10  -2   2          0.77          0.98         0.68 o                         
  -9  -2   2          0.38          1.04         0.51 o                         
  -8  -2   2          1.78          1.88         0.41 o                         
  -7  -2   2          5.14          2.66         0.32 o                         
  -6  -2   2          3.22          2.77         0.27 o                         
  -5  -2   2        598.15        633.13         5.96 o                         
  -4  -2   2        310.13        310.79         2.89 o                         
  -3  -2   2        890.01        843.90         7.10 o                         
  -2  -2   2        230.97        264.72         2.26 o                         
  -1  -2   2        199.58        260.15         2.62 o                         
   0  -2   2        455.28        480.71         4.15 o                         
   1  -2   2        999.54        931.02        24.15 o                         
   2  -2   2        241.62        222.36         1.88 o                         
   3  -2   2         18.19         15.47         0.44 o                         
   4  -2   2        235.71        260.33         2.58 o                         
   5  -2   2         78.70         91.56         1.18 o                         
   6  -2   2          8.91          5.98         0.36 o                         
   7  -2   2          5.65          6.13         0.44 o                         
   8  -2   2          0.24          0.45         0.30 o                         
   9  -2   2          0.44          0.42         0.37 o                         
  10  -2   2          0.68          1.47         0.54 o                         
  11  -2   2          0.62          1.69         0.69 o                         
 -11  -1   2          1.51          1.39         0.81 o                         
 -10  -1   2          4.92          3.38         1.35 o                         
  -9  -1   2          0.23          0.11         0.77 o                         
  -8  -1   2          5.54         10.92         1.52 o                         
  -7  -1   2         24.38         26.10         1.38 o                         
  -6  -1   2         93.26         86.09         1.22 o                         
  -5  -1   2         76.10         74.08         1.04 o                         
  -4  -1   2        282.54        287.75         2.55 o                         
  -3  -1   2        295.90        222.50         2.73 o                         
  -2  -1   2        168.83        110.02         1.19 o                         
  -1  -1   2          2.18          4.54         0.17 o                         
   2  -1   2        155.85        210.38         2.87 o                         
   3  -1   2         12.74         15.05         0.40 o                         
   4  -1   2        404.03        454.86         5.12 o                         
   5  -1   2          6.34         10.11         0.39 o                         
   6  -1   2         61.94         60.48         1.07 o                         
   7  -1   2          0.14          0.04         0.19 o                         
   8  -1   2          1.40          1.41         0.20 o                         
   9  -1   2          9.41          8.21         0.82 o                         
  10  -1   2          0.56          0.99         0.54 o                         
  11  -1   2          0.42          1.59         0.82 o                         
 -11   0   2          0.85          0.96         0.76 o                         
 -10   0   2          1.03          1.93         0.56 o                         
  -9   0   2          0.31          0.46         0.27 o                         
  -8   0   2          6.69          6.84         0.79 o                         
  -7   0   2         12.00         10.37         0.57 o                         
  -6   0   2         14.53         13.20         0.33 o                         
  -5   0   2         43.92         37.71         0.61 o                         
  -4   0   2        119.82        191.26         2.16 o                         
  -3   0   2        642.78        726.87         7.06 o                         
  -2   0   2       1248.28       1273.79        20.35 o                         
   2   0   2        572.07        590.80         6.72 o                         
   3   0   2        214.60        184.89         2.00 o                         
   4   0   2        326.41        311.81         3.16 o                         
   5   0   2        123.80        119.64         1.69 o                         
   6   0   2         15.74         15.06         0.49 o                         
   7   0   2          0.04          0.63         0.30 o                         
   8   0   2          3.08          3.82         0.32 o                         
   9   0   2          5.18          3.30         0.53 o                         
  10   0   2          3.37          3.72         0.93 o                         
  11   0   2          0.18         -0.48         0.80 o                         
 -11   1   2          4.53          3.57         1.35 o                         
 -10   1   2          4.48          4.01         0.90 o                         
  -9   1   2          4.38          3.79         0.44 o                         
  -8   1   2          6.66          6.93         0.56 o                         
  -7   1   2          6.91         13.07         0.62 o                         
  -6   1   2        113.32        120.11         1.48 o                         
  -5   1   2         67.68         65.90         0.90 o                         
  -4   1   2         77.93         64.84         0.98 o                         
  -3   1   2          2.80          0.64         0.11 o                         
  -2   1   2         71.85         46.47         0.70 o                         
  -1   1   2        417.39        441.41         4.10 o                         
   1   1   2        171.22        175.49         1.74 o                         
   2   1   2        400.50        348.44         3.06 o                         
   3   1   2        264.76        263.02         2.49 o                         
   4   1   2        534.23        546.16         4.77 o                         
   5   1   2        166.06        163.18         1.55 o                         
   6   1   2         43.99         39.24         1.10 o                         
   7   1   2         16.57         11.38         0.64 o                         
   8   1   2         18.37         19.02         1.06 o                         
   9   1   2          3.56          4.12         0.49 o                         
  10   1   2          7.15          7.35         1.18 o                         
  11   1   2          1.66          0.68         1.42 o                         
 -11   2   2          1.94          1.27         0.66 o                         
 -10   2   2          1.38          1.24         0.52 o                         
  -9   2   2          0.86          2.07         0.58 o                         
  -8   2   2         20.08         18.21         1.02 o                         
  -7   2   2          0.56          3.00         0.33 o                         
  -6   2   2        138.28        142.72         1.66 o                         
  -5   2   2          0.74          2.13         0.17 o                         
  -4   2   2        334.14        347.43         4.12 o                         
  -3   2   2         22.44         25.66         0.50 o                         
  -2   2   2       1146.96       1059.52         7.28 o                         
  -1   2   2       1528.11       1581.24        35.05 o                         
   0   2   2          9.91         14.50         0.34 o                         
   1   2   2        396.74        406.23         4.21 o                         
   2   2   2       1672.88       1761.50        23.50 o                         
   3   2   2        180.60        203.47         2.45 o                         
   4   2   2          4.14         10.97         0.39 o                         
   5   2   2          1.62          2.31         0.30 o                         
   6   2   2          8.79          7.57         0.38 o                         
   7   2   2        118.85        127.02         2.82 o                         
   8   2   2          0.41          0.14         0.25 o                         
   9   2   2          0.08          0.23         0.26 o                         
  10   2   2          9.19         11.02         1.52 o                         
  11   2   2         13.81         15.55         1.97 o                         
 -11   3   2          4.05          5.29         0.99 o                         
 -10   3   2          1.57          1.70         0.95 o                         
  -9   3   2         13.07         10.94         0.79 o                         
  -8   3   2         50.00         48.18         1.74 o                         
  -7   3   2         45.60         41.39         0.95 o                         
  -6   3   2          3.07          3.25         0.24 o                         
  -5   3   2         33.07         24.60         0.49 o                         
  -4   3   2          8.42          7.09         0.28 o                         
  -3   3   2         51.28         49.04         0.65 o                         
  -2   3   2        425.18        398.44         3.38 o                         
  -1   3   2        729.38        713.56         5.40 o                         
   0   3   2       1552.60       1574.89        17.86 o                         
   1   3   2        231.00        207.88         3.58 o                         
   2   3   2        596.13        581.03         5.43 o                         
   3   3   2         49.74         36.48         0.70 o                         
   4   3   2        348.51        341.84         3.67 o                         
   5   3   2         57.79         59.01         1.10 o                         
   6   3   2          1.08          1.23         0.19 o                         
   7   3   2         22.06         23.71         1.12 o                         
   8   3   2          0.15         -0.28         0.28 o                         
   9   3   2          3.41          2.98         0.68 o                         
  10   3   2          4.29          5.07         0.74 o                         
  11   3   2          0.01          0.33         1.06 o                         
 -11   4   2          2.76          2.39         0.69 o                         
 -10   4   2          0.18         -0.41         0.41 o                         
  -9   4   2          6.47          7.52         0.87 o                         
  -8   4   2          8.77          8.83         0.48 o                         
  -7   4   2         14.57         14.58         0.59 o                         
  -6   4   2          0.59          0.55         0.26 o                         
  -5   4   2         35.85         31.16         0.62 o                         
  -4   4   2        146.86        148.51         1.51 o                         
  -3   4   2        134.15        135.45         1.46 o                         
  -2   4   2         13.18         15.14         0.35 o                         
  -1   4   2         70.41         96.20         1.45 o                         
   0   4   2       1051.95       1171.24         9.71 o                         
   1   4   2        907.80        994.03         8.93 o                         
   2   4   2         22.40         17.42         0.53 o                         
   3   4   2         92.43         83.46         1.30 o                         
   4   4   2         22.41         26.83         0.80 o                         
   5   4   2        300.44        298.16         3.50 o                         
   6   4   2         21.21         21.56         0.74 o                         
   7   4   2          1.61          1.39         0.25 o                         
   8   4   2         12.51         10.79         0.86 o                         
   9   4   2         29.43         35.00         1.37 o                         
  10   4   2          7.14          7.64         1.14 o                         
  11   4   2          1.72          3.14         1.33 o                         
 -11   5   2          0.00          0.43         0.67 o                         
 -10   5   2          1.58          1.22         0.52 o                         
  -9   5   2          1.07          1.46         0.40 o                         
  -8   5   2          2.67          2.71         0.33 o                         
  -7   5   2          0.24          0.65         0.23 o                         
  -6   5   2         20.14         21.26         0.61 o                         
  -5   5   2          4.93          7.55         0.32 o                         
  -4   5   2         88.26         93.22         1.32 o                         
  -3   5   2        113.83        121.25         1.28 o                         
  -2   5   2         44.90         40.96         0.71 o                         
  -1   5   2         86.18         67.72         1.18 o                         
   0   5   2       1138.91       1112.33        10.10 o                         
   1   5   2          0.07          0.44         0.15 o                         
   2   5   2         14.01         19.67         0.61 o                         
   3   5   2         17.52         15.87         0.55 o                         
   4   5   2        340.52        323.28         3.58 o                         
   5   5   2         16.08         17.84         0.91 o                         
   6   5   2        173.29        178.53         2.69 o                         
   7   5   2         25.50         28.89         1.04 o                         
   8   5   2         49.04         53.42         1.80 o                         
   9   5   2         10.38         10.94         1.14 o                         
  10   5   2          2.45          2.75         0.71 o                         
 -10   6   2          0.02          0.38         0.47 o                         
  -9   6   2          0.18         -0.10         0.25 o                         
  -8   6   2          6.15          5.70         0.57 o                         
  -7   6   2          6.98          5.44         0.50 o                         
  -6   6   2         11.86         11.40         0.60 o                         
  -5   6   2         20.58         17.11         0.75 o                         
  -4   6   2          7.32          7.38         0.35 o                         
  -3   6   2         14.04         13.70         0.42 o                         
  -2   6   2          0.55          0.43         0.14 o                         
  -1   6   2        297.40        329.56         3.84 o                         
   0   6   2        355.44        352.01         4.26 o                         
   1   6   2         83.91         84.08         1.47 o                         
   2   6   2        236.54        244.00         3.00 o                         
   3   6   2        107.98         98.62         1.54 o                         
   4   6   2          0.43          1.20         0.21 o                         
   5   6   2         31.38         34.37         1.29 o                         
   6   6   2         38.56         36.78         1.21 o                         
   7   6   2          4.40          5.08         0.53 o                         
   8   6   2          5.14          5.64         0.57 o                         
   9   6   2          0.06         -0.03         0.51 o                         
  10   6   2          2.49          2.86         0.80 o                         
 -10   7   2          0.08         -0.51         0.51 o                         
  -9   7   2          0.61         -0.08         0.63 o                         
  -8   7   2          1.21          0.51         0.51 o                         
  -7   7   2          7.11          7.79         0.64 o                         
  -6   7   2         11.83          8.98         0.59 o                         
  -5   7   2         69.25         65.94         1.51 o                         
  -4   7   2         65.99         64.02         1.13 o                         
  -3   7   2         40.38         45.61         0.78 o                         
  -2   7   2        153.23        166.57         2.19 o                         
  -1   7   2         38.76         42.38         1.05 o                         
   0   7   2         42.57         45.27         1.12 o                         
   1   7   2         67.37         59.94         1.45 o                         
   2   7   2         88.99         81.63         1.42 o                         
   3   7   2        336.78        289.09         4.09 o                         
   4   7   2          4.86          5.35         0.56 o                         
   5   7   2         72.47         71.09         1.44 o                         
   6   7   2          2.40          1.55         0.36 o                         
   7   7   2         10.84         12.74         0.90 o                         
   8   7   2          0.51          0.60         0.34 o                         
   9   7   2         11.16         12.80         0.96 o                         
 -10   8   2          0.15         -0.63         0.63 o                         
  -9   8   2          0.07         -0.35         0.35 o                         
  -8   8   2          2.28          1.59         0.42 o                         
  -7   8   2          4.35          2.92         0.45 o                         
  -6   8   2          1.72          0.51         0.35 o                         
  -5   8   2         57.28         54.65         2.07 o                         
  -4   8   2          7.35          7.89         0.48 o                         
  -3   8   2          5.73          5.65         0.47 o                         
  -2   8   2         79.32         77.11         1.57 o                         
  -1   8   2        307.25        317.56         4.18 o                         
   0   8   2        482.52        457.78         6.18 o                         
   1   8   2         97.91         86.09         2.01 o                         
   2   8   2        414.00        360.80         6.25 o                         
   3   8   2         20.94         15.79         0.80 o                         
   4   8   2         21.86         17.89         0.82 o                         
   5   8   2          8.93          8.49         0.66 o                         
   6   8   2         15.28         13.87         0.97 o                         
   7   8   2          5.45          4.28         0.64 o                         
   8   8   2          0.18         -0.10         0.38 o                         
   9   8   2          1.01          0.42         0.66 o                         
  -9   9   2          0.05          0.28         0.47 o                         
  -8   9   2          0.05          0.49         0.41 o                         
  -7   9   2         14.17         15.76         1.32 o                         
  -6   9   2          2.89          2.59         0.58 o                         
  -5   9   2          3.23          2.68         0.48 o                         
  -4   9   2          2.68          2.94         0.36 o                         
  -3   9   2          6.03          6.88         0.55 o                         
  -2   9   2         97.55         95.54         1.43 o                         
  -1   9   2        242.21        245.46         3.39 o                         
   0   9   2          0.77          0.21         0.30 o                         
   1   9   2         30.35         30.05         1.03 o                         
   2   9   2         30.38         28.18         1.07 o                         
   3   9   2         10.42         13.10         0.85 o                         
   4   9   2         12.69         13.55         0.78 o                         
   5   9   2          0.36          0.03         0.33 o                         
   6   9   2          0.34          1.11         0.53 o                         
   7   9   2          2.75          4.08         0.60 o                         
   8   9   2          2.83          1.58         0.74 o                         
  -8  10   2          6.80          9.09         0.87 o                         
  -7  10   2         10.86         14.46         1.05 o                         
  -6  10   2          0.84          0.75         0.36 o                         
  -5  10   2          3.48          2.88         0.54 o                         
  -4  10   2          3.12          4.92         0.56 o                         
  -3  10   2          7.56          5.87         0.54 o                         
  -2  10   2         98.39         94.38         1.42 o                         
  -1  10   2         87.07         94.56         2.08 o                         
   0  10   2         13.51         13.00         0.82 o                         
   1  10   2          3.56          3.99         0.82 o                         
   2  10   2          4.51          4.86         0.53 o                         
   3  10   2          5.60          6.30         0.64 o                         
   4  10   2         26.53         27.89         1.19 o                         
   5  10   2          1.06          1.17         0.38 o                         
   6  10   2          0.44         -0.31         0.43 o                         
   7  10   2          3.11          3.63         0.82 o                         
  -8  11   2          0.27          0.72         0.94 o                         
  -7  11   2         13.14         14.40         1.16 o                         
  -6  11   2         10.32         10.53         1.02 o                         
  -5  11   2          0.74          0.88         0.43 o                         
  -4  11   2         62.60         66.61         1.84 o                         
  -3  11   2         22.84         22.62         1.18 o                         
  -2  11   2         16.07         17.39         1.02 o                         
  -1  11   2          2.21          3.53         0.43 o                         
   0  11   2         22.35         24.50         1.07 o                         
   1  11   2          4.01          4.85         0.59 o                         
   2  11   2          2.18          2.64         0.44 o                         
   3  11   2          1.81          1.40         0.46 o                         
   4  11   2          1.43          1.13         0.39 o                         
   5  11   2          0.02         -0.21         0.58 o                         
   6  11   2          4.23          3.39         0.72 o                         
   7  11   2          0.80          0.29         0.65 o                         
  -6  12   2          3.06          3.31         0.73 o                         
  -5  12   2          1.17         -0.01         0.52 o                         
  -4  12   2          0.01          0.50         0.49 o                         
  -3  12   2          2.05          1.82         0.60 o                         
  -2  12   2          0.47         -0.04         0.37 o                         
  -1  12   2          0.94          0.68         0.36 o                         
   0  12   2          0.36         -0.31         0.31 o                         
   1  12   2          1.37          1.27         0.45 o                         
   2  12   2          0.08         -0.42         0.42 o                         
   3  12   2          3.02          4.22         0.63 o                         
   4  12   2          0.17         -0.63         0.63 o                         
   5  12   2          1.75         -0.42         0.73 o                         
  -5  13   2          0.01         -0.53         0.53 o                         
  -4  13   2          0.41          0.36         0.48 o                         
  -3  13   2          0.28         -0.48         0.48 o                         
  -2  13   2          0.25          1.20         0.53 o                         
  -1  13   2          0.27          0.12         0.60 o                         
   0  13   2          3.60          2.68         0.61 o                         
   1  13   2          1.87          1.88         0.68 o                         
   2  13   2          3.42          3.16         0.67 o                         
   3  13   2          6.84          7.22         0.87 o                         
   4  13   2          0.87         -0.06         0.57 o                         
  -3  14   2          0.08          0.20         0.77 o                         
  -2  14   2          0.29         -0.07         0.55 o                         
  -1  14   2          2.32          1.40         0.72 o                         
   0  14   2          1.91          0.30         0.81 o                         
   1  14   2          1.02         -0.23         1.05 o                         
   2  14   2          0.04         -0.02         0.68 o                         
  -2 -14   3          0.33          1.86         1.50 o                         
  -1 -14   3          0.22          0.44         1.00 o                         
   0 -14   3          1.35         -0.05         0.75 o                         
   1 -14   3          4.28          3.75         1.23 o                         
   2 -14   3          7.17          5.51         1.21 o                         
  -4 -13   3          1.88          2.35         0.58 o                         
  -3 -13   3          0.69          0.26         0.51 o                         
  -2 -13   3          5.75          6.79         0.75 o                         
  -1 -13   3          0.94         -0.12         0.53 o                         
   0 -13   3          0.68          0.61         0.70 o                         
   1 -13   3          2.95          4.63         0.93 o                         
   2 -13   3          1.49          1.17         0.56 o                         
   3 -13   3          0.07         -0.48         0.48 o                         
   4 -13   3          1.37         -0.08         0.43 o                         
   5 -13   3          0.06         -0.48         0.52 o                         
  -6 -12   3          0.15         -0.46         0.53 o                         
  -5 -12   3          0.00         -0.27         0.51 o                         
  -4 -12   3          0.58          0.13         0.40 o                         
  -3 -12   3          3.08          3.91         0.59 o                         
  -2 -12   3          1.07          0.60         0.41 o                         
  -1 -12   3          9.08         10.51         0.82 o                         
   0 -12   3          1.72          0.82         0.51 o                         
   1 -12   3          1.98          3.02         0.63 o                         
   2 -12   3          0.06          0.06         0.36 o                         
   3 -12   3          7.40          8.26         0.81 o                         
   4 -12   3          2.87          2.50         0.51 o                         
   5 -12   3          3.50          3.26         0.55 o                         
   6 -12   3          0.28          0.40         0.47 o                         
  -7 -11   3          0.30         -0.50         0.50 o                         
  -6 -11   3          4.98          5.09         0.60 o                         
  -5 -11   3          7.37          7.79         0.96 o                         
  -4 -11   3         34.94         40.62         1.66 o                         
  -3 -11   3         10.60         10.11         0.86 o                         
  -2 -11   3         15.24         16.55         1.32 o                         
  -1 -11   3         15.90         16.45         1.08 o                         
   0 -11   3          1.66          1.68         0.42 o                         
   1 -11   3          1.61          1.58         0.41 o                         
   2 -11   3          0.80          0.61         0.28 o                         
   3 -11   3          1.20          1.39         0.39 o                         
   4 -11   3          0.54          0.86         0.33 o                         
   5 -11   3          2.39          3.13         0.45 o                         
   6 -11   3          0.35         -0.16         0.38 o                         
   7 -11   3          0.46          0.13         0.35 o                         
  -8 -10   3          3.05          3.88         0.76 o                         
  -7 -10   3          1.21          0.44         0.45 o                         
  -6 -10   3          0.13         -0.30         0.30 o                         
  -5 -10   3          0.66          0.92         0.36 o                         
  -4 -10   3          5.09          6.87         0.70 o                         
  -3 -10   3          5.18          3.60         0.54 o                         
  -2 -10   3          1.86          1.13         0.34 o                         
  -1 -10   3          5.39          6.81         0.61 o                         
   0 -10   3          0.09          0.53         0.27 o                         
   1 -10   3          1.78          0.46         0.36 o                         
   2 -10   3          1.42          1.18         0.36 o                         
   3 -10   3          8.82          8.36         0.72 o                         
   4 -10   3          0.07          0.12         0.26 o                         
   5 -10   3          1.46          1.64         0.37 o                         
   6 -10   3          0.10         -0.29         0.29 o                         
   7 -10   3          0.18         -0.31         0.39 o                         
   8 -10   3          0.00         -0.60         0.60 o                         
  -8  -9   3          3.91          2.84         0.78 o                         
  -7  -9   3          0.17          0.51         1.03 o                         
  -6  -9   3          0.67          0.24         0.27 o                         
  -5  -9   3          9.18          9.63         0.83 o                         
  -4  -9   3          0.20          0.48         0.30 o                         
  -3  -9   3         13.15         11.52         0.94 o                         
  -2  -9   3         53.53         53.89         1.51 o                         
  -1  -9   3          3.61          1.09         0.35 o                         
   0  -9   3          1.85          2.00         0.33 o                         
   1  -9   3          6.14          4.27         0.55 o                         
   2  -9   3          9.48         11.48         0.82 o                         
   3  -9   3          6.10          4.47         0.53 o                         
   4  -9   3          1.18          1.00         0.34 o                         
   5  -9   3          0.97          0.76         0.28 o                         
   6  -9   3          0.00          0.72         0.28 o                         
   7  -9   3         11.41         11.37         0.79 o                         
   8  -9   3          0.56          0.41         0.60 o                         
   9  -9   3          0.27          2.03         1.21 o                         
  -9  -8   3          0.00         -0.69         0.69 o                         
  -8  -8   3          6.36          5.70         0.77 o                         
  -7  -8   3          0.98          0.42         0.38 o                         
  -6  -8   3          2.25          2.99         0.41 o                         
  -5  -8   3          0.47          0.13         0.36 o                         
  -4  -8   3        100.25         94.10         2.28 o                         
  -3  -8   3          4.60          3.33         0.52 o                         
  -2  -8   3          0.54         -0.14         0.25 o                         
  -1  -8   3         20.86         18.83         0.92 o                         
   0  -8   3         37.60         33.90         1.46 o                         
   1  -8   3          1.26          2.32         0.69 o                         
   2  -8   3         17.20         16.68         0.93 o                         
   3  -8   3         30.76         29.49         0.95 o                         
   4  -8   3          0.00         -0.01         0.19 o                         
   5  -8   3          8.40          7.66         0.60 o                         
   6  -8   3          9.05          9.84         0.72 o                         
   7  -8   3         22.64         22.56         1.04 o                         
   8  -8   3         21.05         22.26         1.84 o                         
   9  -8   3          0.01         -1.05         1.12 o                         
 -10  -7   3          0.94          4.63         2.34 o                         
  -9  -7   3          0.06         -0.82         0.82 o                         
  -8  -7   3          0.45          0.30         0.35 o                         
  -7  -7   3          3.50          2.25         0.35 o                         
  -6  -7   3         13.50         11.23         0.59 o                         
  -5  -7   3          1.29          0.53         0.29 o                         
  -4  -7   3          8.79          8.53         0.58 o                         
  -3  -7   3          1.91          0.73         0.21 o                         
  -2  -7   3          0.34          1.37         0.22 o                         
  -1  -7   3          7.92          4.87         0.34 o                         
   0  -7   3          5.81          5.95         0.35 o                         
   1  -7   3         63.04         58.90         1.22 o                         
   2  -7   3         37.55         37.02         0.89 o                         
   3  -7   3         61.37         63.39         1.29 o                         
   4  -7   3         34.47         41.66         0.96 o                         
   5  -7   3          0.32         -0.04         0.27 o                         
   6  -7   3         16.36         17.63         0.67 o                         
   7  -7   3          0.55          0.36         0.33 o                         
   8  -7   3         15.94         17.89         1.05 o                         
   9  -7   3          0.08          0.05         0.40 o                         
  10  -7   3          1.34          0.75         1.18 o                         
 -10  -6   3         11.72         13.82         1.95 o                         
  -9  -6   3          4.79          3.65         1.87 o                         
  -8  -6   3          0.68          0.84         0.52 o                         
  -7  -6   3         18.61         19.34         1.37 o                         
  -6  -6   3        117.97        125.47         2.02 o                         
  -5  -6   3          1.61          0.34         0.17 o                         
  -4  -6   3         45.42         46.61         1.06 o                         
  -3  -6   3          4.18          4.83         0.34 o                         
  -2  -6   3         15.89         17.50         0.56 o                         
  -1  -6   3         62.70         69.35         1.08 o                         
   0  -6   3         75.47         88.58         1.21 o                         
   1  -6   3          0.32          0.53         0.14 o                         
   2  -6   3         73.23         83.35         1.35 o                         
   3  -6   3         22.56         35.09         0.79 o                         
   4  -6   3         46.66         50.88         0.97 o                         
   5  -6   3        146.77        145.06         1.77 o                         
   6  -6   3          2.35         11.90         0.82 o                         
   7  -6   3          0.08          0.40         0.26 o                         
   8  -6   3          0.06          0.28         0.24 o                         
   9  -6   3          9.36          8.04         0.89 o                         
  10  -6   3          3.33          4.57         0.80 o                         
 -10  -5   3         11.90         12.45         1.78 o                         
  -9  -5   3          7.60          6.80         1.34 o                         
  -8  -5   3          2.58          2.02         0.50 o                         
  -7  -5   3          9.30          7.28         0.44 o                         
  -6  -5   3         14.56         12.67         0.52 o                         
  -5  -5   3         50.56         41.98         0.83 o                         
  -4  -5   3         64.30         57.80         0.97 o                         
  -3  -5   3          2.02          5.20         0.34 o                         
  -2  -5   3          0.06          1.25         0.17 o                         
  -1  -5   3          5.46          5.72         0.37 o                         
   0  -5   3        338.92        375.62         3.77 o                         
   1  -5   3         58.84         54.64         0.93 o                         
   2  -5   3       1023.42       1036.75         8.18 o                         
   3  -5   3         22.45         22.94         0.58 o                         
   4  -5   3          4.52          5.40         0.29 o                         
   5  -5   3          0.07          0.22         0.16 o                         
   6  -5   3         40.33         35.54         1.24 o                         
   7  -5   3         39.77         48.70         1.37 o                         
   8  -5   3          1.90          2.00         0.29 o                         
   9  -5   3          7.77          4.12         0.68 o                         
  10  -5   3         10.06          7.06         1.03 o                         
 -11  -4   3          5.91          5.49         1.31 o                         
 -10  -4   3          0.46          0.89         0.63 o                         
  -9  -4   3          6.24          5.81         1.07 o                         
  -8  -4   3          7.46          8.42         0.77 o                         
  -7  -4   3         48.23         44.12         1.32 o                         
  -6  -4   3         13.00         11.91         0.44 o                         
  -5  -4   3        101.91         90.52         1.33 o                         
  -4  -4   3         62.52         72.87         1.03 o                         
  -3  -4   3         41.64         60.02         0.90 o                         
  -2  -4   3        580.80        525.92         4.70 o                         
  -1  -4   3          0.16          0.30         0.11 o                         
   0  -4   3        262.17        273.51         2.49 o                         
   1  -4   3        102.03        126.95         1.38 o                         
   2  -4   3         80.62         93.51         1.25 o                         
   3  -4   3         44.35         56.06         0.90 o                         
   4  -4   3          4.31          3.45         0.28 o                         
   5  -4   3          0.06          0.20         0.13 o                         
   6  -4   3        111.81        121.91         1.79 o                         
   7  -4   3         71.49         78.45         1.42 o                         
   8  -4   3          1.73          1.02         0.27 o                         
   9  -4   3         33.47         37.66         2.32 o                         
  10  -4   3          0.11          0.31         0.49 o                         
  11  -4   3          0.30         -0.72         0.72 o                         
 -11  -3   3          0.68          0.94         1.13 o                         
 -10  -3   3          0.05          0.65         0.92 o                         
  -9  -3   3          0.56          1.13         0.58 o                         
  -8  -3   3         10.46         10.66         1.01 o                         
  -7  -3   3          7.34          5.70         0.42 o                         
  -6  -3   3         33.80         35.79         0.97 o                         
  -5  -3   3        110.50        113.28         1.64 o                         
  -4  -3   3         22.05         24.80         0.53 o                         
  -3  -3   3        252.40        289.98         2.77 o                         
  -2  -3   3        364.06        455.82         4.03 o                         
  -1  -3   3        235.55        210.01         2.10 o                         
   0  -3   3         99.50         79.81         0.97 o                         
   1  -3   3        108.58        106.57         1.14 o                         
   2  -3   3         98.27        105.43         1.27 o                         
   3  -3   3        198.31        194.37         2.24 o                         
   4  -3   3        182.35        167.10         2.09 o                         
   5  -3   3         30.61         23.51         0.63 o                         
   6  -3   3        173.24        204.52         2.27 o                         
   7  -3   3          2.51          3.48         0.41 o                         
   8  -3   3          9.22         11.70         0.70 o                         
   9  -3   3          5.24          6.89         0.57 o                         
  10  -3   3          4.30          4.07         0.70 o                         
  11  -3   3          0.07          0.47         0.62 o                         
 -11  -2   3          3.99          6.01         1.31 o                         
 -10  -2   3          0.53          0.89         0.55 o                         
  -9  -2   3          2.47          2.90         0.74 o                         
  -8  -2   3          0.21          0.45         0.16 o                         
  -7  -2   3          1.59          3.64         0.41 o                         
  -6  -2   3         66.79         78.46         1.24 o                         
  -5  -2   3          2.39          3.50         0.27 o                         
  -4  -2   3        382.90        381.06         3.87 o                         
  -3  -2   3          4.72          2.76         0.17 o                         
  -2  -2   3        363.63        348.42         3.08 o                         
  -1  -2   3        340.39        300.40         3.02 o                         
   0  -2   3         46.07         54.27         0.84 o                         
   1  -2   3         28.71         36.34         0.64 o                         
   2  -2   3          9.72          7.47         0.28 o                         
   3  -2   3        367.03        354.78         3.29 o                         
   4  -2   3        318.26        322.25         3.13 o                         
   5  -2   3        158.01        141.45         1.74 o                         
   6  -2   3         54.63         49.50         0.86 o                         
   7  -2   3          3.51          2.61         0.36 o                         
   8  -2   3         34.61         36.51         1.11 o                         
   9  -2   3          5.16          5.59         0.45 o                         
  10  -2   3          3.77          4.99         0.80 o                         
  11  -2   3          0.60          0.41         0.72 o                         
 -11  -1   3          0.35          0.52         0.71 o                         
 -10  -1   3          0.02          0.27         0.53 o                         
  -9  -1   3         15.42         15.61         0.98 o                         
  -8  -1   3          7.31          6.46         0.71 o                         
  -7  -1   3         38.26         40.83         0.83 o                         
  -6  -1   3          3.56          3.78         0.25 o                         
  -5  -1   3          1.99          3.56         0.23 o                         
  -4  -1   3        143.72        171.08         2.05 o                         
  -3  -1   3         75.43         92.97         1.16 o                         
  -2  -1   3        867.05        891.52         7.70 o                         
  -1  -1   3       1073.43       1048.44        18.62 o                         
   0  -1   3        731.57        587.85         6.11 o                         
   1  -1   3        124.04        139.37         3.26 o                         
   2  -1   3        488.04        482.39         5.49 o                         
   3  -1   3          1.62          5.74         0.44 o                         
   4  -1   3         40.31         33.49         0.64 o                         
   5  -1   3          0.39          1.09         0.32 o                         
   6  -1   3          0.07          0.75         0.18 o                         
   7  -1   3          2.69          3.63         0.42 o                         
   8  -1   3          0.18         -0.17         0.17 o                         
   9  -1   3          0.96          0.67         0.23 o                         
  10  -1   3          0.19          0.54         0.48 o                         
  11  -1   3          1.26          1.15         0.91 o                         
 -11   0   3          0.03         -0.90         1.18 o                         
 -10   0   3          0.78         -0.38         0.38 o                         
  -9   0   3          0.90          5.16         0.56 o                         
  -8   0   3         33.02         33.33         1.10 o                         
  -7   0   3          0.72          1.15         0.16 o                         
  -6   0   3          3.32          4.95         0.34 o                         
  -5   0   3        103.62        115.29         1.28 o                         
  -4   0   3        304.86        260.35         2.85 o                         
  -3   0   3        339.14        376.51         3.73 o                         
  -2   0   3          6.87         18.86         0.41 o                         
  -1   0   3        177.98        128.07         1.40 o                         
   0   0   3        197.81        214.41         2.25 o                         
   1   0   3        531.31        535.22         4.73 o                         
   2   0   3         27.59         17.14         0.45 o                         
   3   0   3         20.42         33.54         1.25 o                         
   4   0   3          0.96          2.57         0.23 o                         
   5   0   3          4.50          4.68         0.24 o                         
   6   0   3         53.12         50.44         1.16 o                         
   7   0   3         23.60         24.10         1.23 o                         
   8   0   3          5.78          6.84         0.43 o                         
   9   0   3          0.17          0.18         0.29 o                         
  10   0   3          1.03          0.00         1.44 o                         
  11   0   3          5.97          5.64         1.30 o                         
 -11   1   3         17.35         17.56         1.58 o                         
 -10   1   3          0.87          0.75         0.88 o                         
  -9   1   3          0.00          0.67         0.63 o                         
  -8   1   3          0.03          0.06         0.23 o                         
  -7   1   3          1.55          1.29         0.16 o                         
  -6   1   3         17.99         15.12         0.43 o                         
  -5   1   3         33.03         24.91         0.68 o                         
  -4   1   3        362.93        355.35         3.21 o                         
  -3   1   3         74.72         98.37         1.17 o                         
  -2   1   3         14.28          8.20         0.26 o                         
   1   1   3        467.02        429.16         4.10 o                         
   2   1   3        314.56        281.05         3.02 o                         
   3   1   3         89.39         81.77         1.42 o                         
   4   1   3         29.91         24.86         0.54 o                         
   5   1   3         35.94         33.24         0.68 o                         
   6   1   3        210.50        191.38         1.94 o                         
   7   1   3          0.69          0.72         0.26 o                         
   8   1   3          1.32          0.39         0.46 o                         
   9   1   3          5.08          7.59         0.81 o                         
  10   1   3          9.25         10.59         1.03 o                         
  11   1   3          3.18          2.40         1.06 o                         
 -11   2   3          2.09          0.93         0.84 o                         
 -10   2   3          0.77          0.36         0.53 o                         
  -9   2   3          1.83          2.53         0.39 o                         
  -8   2   3          4.22          5.40         0.49 o                         
  -7   2   3        148.65        152.99         1.96 o                         
  -6   2   3          1.57          3.40         0.27 o                         
  -5   2   3          4.79          3.79         0.39 o                         
  -4   2   3         52.25         61.17         1.00 o                         
  -3   2   3        201.53        195.17         1.86 o                         
  -2   2   3        333.39        341.56         3.16 o                         
  -1   2   3         98.54        108.55         1.01 o                         
   0   2   3        338.40        357.55         3.21 o                         
   1   2   3        838.15        930.61        10.72 o                         
   2   2   3        120.51        101.52         1.21 o                         
   3   2   3          3.41         10.20         0.33 o                         
   4   2   3        271.65        255.21         3.08 o                         
   5   2   3         41.06         37.18         0.99 o                         
   6   2   3          2.69          3.07         0.29 o                         
   7   2   3          4.48          3.87         0.51 o                         
   8   2   3         12.69         11.20         0.78 o                         
   9   2   3          4.15          3.97         0.49 o                         
  10   2   3          0.15          0.10         0.49 o                         
  11   2   3         13.47         12.53         1.88 o                         
 -11   3   3          0.83          0.07         0.69 o                         
 -10   3   3         15.35         13.38         1.83 o                         
  -9   3   3          0.05          1.06         0.33 o                         
  -8   3   3         26.27         28.55         0.76 o                         
  -7   3   3          1.61          2.21         0.25 o                         
  -6   3   3          0.00          1.26         0.16 o                         
  -5   3   3          2.35          2.14         0.19 o                         
  -4   3   3         22.11         22.53         0.50 o                         
  -3   3   3         40.10         39.65         0.77 o                         
  -2   3   3          2.75          4.48         0.23 o                         
  -1   3   3         15.77         19.32         0.40 o                         
   0   3   3        768.03        739.76         6.26 o                         
   1   3   3         32.53         45.50         0.77 o                         
   2   3   3         75.93         94.62         1.24 o                         
   3   3   3        117.99        142.55         1.79 o                         
   4   3   3       1323.52       1278.49        11.45 o                         
   5   3   3         21.64         19.28         0.63 o                         
   6   3   3        135.16        140.50         2.35 o                         
   7   3   3          1.40          1.38         0.37 o                         
   8   3   3          0.26         -0.28         0.28 o                         
   9   3   3          3.90          3.75         0.81 o                         
  10   3   3          7.13          7.18         2.46 o                         
  11   3   3          0.14         -1.00         1.00 o                         
 -11   4   3          3.03          3.96         0.82 o                         
 -10   4   3          0.20         -0.48         0.48 o                         
  -9   4   3          5.48          4.78         0.99 o                         
  -8   4   3          0.42          0.79         0.21 o                         
  -7   4   3         45.85         44.91         1.04 o                         
  -6   4   3          3.14          1.91         0.22 o                         
  -5   4   3          4.24          5.07         0.28 o                         
  -4   4   3          8.90         11.73         0.37 o                         
  -3   4   3          0.01          0.24         0.09 o                         
  -2   4   3         18.52         11.96         0.31 o                         
  -1   4   3        505.28        494.49         4.22 o                         
   0   4   3         94.74        116.52         1.52 o                         
   1   4   3        426.56        458.81         5.16 o                         
   2   4   3        784.83        834.06         7.74 o                         
   3   4   3        137.56        146.74         1.95 o                         
   4   4   3         48.82         46.33         0.85 o                         
   5   4   3         40.48         40.45         0.99 o                         
   6   4   3         98.21        104.58         1.95 o                         
   7   4   3          7.51          6.06         0.59 o                         
   8   4   3         34.52         36.55         1.15 o                         
   9   4   3          0.05          0.53         0.50 o                         
  10   4   3         22.33         22.92         1.73 o                         
 -11   5   3          1.96         -0.65         0.87 o                         
 -10   5   3          0.37         -0.45         0.45 o                         
  -9   5   3          1.95          1.50         0.33 o                         
  -8   5   3          0.85          0.94         0.22 o                         
  -7   5   3          7.26          8.28         0.49 o                         
  -6   5   3         28.44         24.96         0.69 o                         
  -5   5   3          2.42          3.78         0.27 o                         
  -4   5   3          4.64          6.61         0.32 o                         
  -3   5   3        233.79        202.45         2.32 o                         
  -2   5   3          6.84          8.35         0.36 o                         
  -1   5   3         89.63         82.66         1.62 o                         
   0   5   3         68.36         78.74         1.42 o                         
   1   5   3        149.83        153.14         2.25 o                         
   2   5   3         31.73         38.68         0.92 o                         
   3   5   3         73.19         59.02         1.27 o                         
   4   5   3          3.49          4.52         0.37 o                         
   5   5   3        692.08        676.05         7.25 o                         
   6   5   3          1.42          1.85         0.38 o                         
   7   5   3         18.84         19.11         0.88 o                         
   8   5   3         10.66         12.39         0.79 o                         
   9   5   3         22.24         28.19         1.74 o                         
  10   5   3          0.27         -0.67         0.67 o                         
 -10   6   3          0.13          1.33         0.77 o                         
  -9   6   3          0.98          1.81         0.45 o                         
  -8   6   3          5.55          5.43         0.51 o                         
  -7   6   3          0.71          0.84         0.26 o                         
  -6   6   3         25.16         31.62         0.84 o                         
  -5   6   3         51.15         46.80         1.24 o                         
  -4   6   3         16.60         13.34         0.47 o                         
  -3   6   3          0.24          6.05         0.51 o                         
  -2   6   3        375.07        397.16         3.74 o                         
  -1   6   3          6.84          8.45         0.43 o                         
   0   6   3          0.09          0.81         0.18 o                         
   1   6   3        175.15        192.69         2.55 o                         
   2   6   3          0.49          1.10         0.24 o                         
   3   6   3         86.02         74.03         1.41 o                         
   4   6   3         15.31          8.30         0.74 o                         
   5   6   3         81.17         72.60         1.67 o                         
   6   6   3          7.63          9.24         0.77 o                         
   7   6   3         17.82         18.71         0.94 o                         
   8   6   3          4.43          3.62         0.47 o                         
   9   6   3          0.01          0.68         0.34 o                         
  10   6   3          0.01         -0.76         0.76 o                         
 -10   7   3          0.18         -0.92         0.99 o                         
  -9   7   3          0.03          0.04         0.29 o                         
  -8   7   3          0.26         -0.30         0.30 o                         
  -7   7   3          0.03         -0.10         0.22 o                         
  -6   7   3         16.15         16.00         0.76 o                         
  -5   7   3        180.92        176.70         2.42 o                         
  -4   7   3         12.28          9.35         0.48 o                         
  -3   7   3          1.30          1.79         0.22 o                         
  -2   7   3          1.34          1.01         0.19 o                         
  -1   7   3        249.46        226.06         2.92 o                         
   0   7   3          0.00          0.47         0.18 o                         
   1   7   3          5.20          6.88         0.50 o                         
   2   7   3        217.01        219.09         3.15 o                         
   3   7   3        107.86        104.93         2.12 o                         
   4   7   3        290.15        273.75         3.69 o                         
   5   7   3         37.58         40.83         1.61 o                         
   6   7   3          5.17          4.74         0.53 o                         
   7   7   3          6.86          8.06         0.72 o                         
   8   7   3          0.03         -0.44         0.44 o                         
   9   7   3          2.38          2.73         0.59 o                         
 -10   8   3          0.74          1.81         0.70 o                         
  -9   8   3          1.10         -0.63         0.77 o                         
  -8   8   3          0.09         -0.29         0.29 o                         
  -7   8   3          0.01         -0.15         0.39 o                         
  -6   8   3          1.26          1.99         0.40 o                         
  -5   8   3          0.27          0.33         0.27 o                         
  -4   8   3         27.31         22.08         0.68 o                         
  -3   8   3          0.17          0.34         0.16 o                         
  -2   8   3          8.26          8.12         0.54 o                         
  -1   8   3        154.33        147.70         2.36 o                         
   0   8   3          2.87          2.37         0.37 o                         
   1   8   3        281.89        281.38         4.37 o                         
   2   8   3         93.77        100.15         2.40 o                         
   3   8   3          0.01          0.00         0.21 o                         
   4   8   3         21.80         23.65         0.99 o                         
   5   8   3         16.95         21.66         0.87 o                         
   6   8   3          0.51          0.40         0.68 o                         
   7   8   3          0.24          0.38         0.45 o                         
   8   8   3          1.22          1.09         0.51 o                         
   9   8   3          0.00          0.29         0.58 o                         
  -9   9   3          0.01          0.33         0.53 o                         
  -8   9   3          2.99          2.42         1.01 o                         
  -7   9   3          1.24          0.92         0.39 o                         
  -6   9   3          7.72          7.76         0.76 o                         
  -5   9   3          6.97          7.97         0.93 o                         
  -4   9   3         40.87         41.72         1.35 o                         
  -3   9   3         49.67         50.87         1.04 o                         
  -2   9   3         21.46         21.39         0.88 o                         
  -1   9   3         64.06         59.06         1.66 o                         
   0   9   3         12.56          8.83         1.02 o                         
   1   9   3         12.49         13.68         0.76 o                         
   2   9   3         81.71         82.17         1.97 o                         
   3   9   3          0.92          0.94         0.32 o                         
   4   9   3          1.79          2.68         0.43 o                         
   5   9   3          0.91         -0.13         0.66 o                         
   6   9   3          0.20          0.23         0.51 o                         
   7   9   3          0.01          0.06         0.50 o                         
   8   9   3          0.16         -0.44         0.44 o                         
  -8  10   3          1.61          1.42         0.44 o                         
  -7  10   3          0.74          1.08         0.79 o                         
  -6  10   3          7.87          8.65         0.89 o                         
  -5  10   3          2.34          3.74         0.59 o                         
  -4  10   3         14.59         16.78         0.75 o                         
  -3  10   3         65.52         68.11         1.62 o                         
  -2  10   3          0.91          0.54         0.23 o                         
  -1  10   3          1.36          1.29         0.34 o                         
   0  10   3         14.53         12.25         0.79 o                         
   1  10   3         43.90         44.28         1.48 o                         
   2  10   3         11.28          9.73         0.85 o                         
   3  10   3         18.74         18.69         0.93 o                         
   4  10   3          0.09         -0.08         0.39 o                         
   5  10   3         10.22         13.23         0.87 o                         
   6  10   3          6.48          6.65         0.89 o                         
   7  10   3          0.12         -0.51         0.51 o                         
  -7  11   3          4.96          5.60         1.01 o                         
  -6  11   3          5.58          4.94         0.73 o                         
  -5  11   3         17.56         22.93         1.33 o                         
  -4  11   3          6.20          8.42         0.62 o                         
  -3  11   3          0.64          1.00         0.31 o                         
  -2  11   3          1.64          1.79         0.25 o                         
  -1  11   3         13.26         12.84         0.73 o                         
   0  11   3          6.50          8.02         0.71 o                         
   1  11   3          3.65          2.16         0.42 o                         
   2  11   3          1.19         -0.39         0.39 o                         
   3  11   3          1.78          0.52         0.57 o                         
   4  11   3          0.98          0.79         0.50 o                         
   5  11   3          0.00         -0.69         0.69 o                         
   6  11   3          5.55          5.72         1.04 o                         
  -6  12   3          2.05          2.55         0.59 o                         
  -5  12   3          2.07          1.65         0.77 o                         
  -4  12   3          0.00         -0.09         0.38 o                         
  -3  12   3          1.36          1.53         0.55 o                         
  -2  12   3          1.86          2.36         0.52 o                         
  -1  12   3          0.01         -0.24         0.24 o                         
   0  12   3         20.80         24.94         1.15 o                         
   1  12   3          2.33          2.67         0.58 o                         
   2  12   3          2.85          2.39         0.60 o                         
   3  12   3          7.86          8.89         0.89 o                         
   4  12   3         31.93         35.34         1.73 o                         
   5  12   3          1.34          0.64         0.95 o                         
  -5  13   3          0.74         -0.71         0.75 o                         
  -4  13   3          0.53         -0.20         0.47 o                         
  -3  13   3          0.36          0.34         0.53 o                         
  -2  13   3          0.58         -0.41         0.41 o                         
  -1  13   3         11.85          9.48         1.05 o                         
   0  13   3          1.36          0.80         0.67 o                         
   1  13   3          6.07          7.51         0.99 o                         
   2  13   3          0.60         -0.19         0.56 o                         
   3  13   3          0.46          0.61         0.58 o                         
   4  13   3          7.27          7.28         1.33 o                         
  -2  14   3          2.55          3.71         0.87 o                         
  -1  14   3          1.23         -0.64         0.64 o                         
   0  14   3          2.36         -0.69         0.74 o                         
   1  14   3          1.18         -0.71         1.10 o                         
  -1 -14   4          3.76          5.62         1.98 o                         
   0 -14   4          0.11          1.22         1.97 o                         
   1 -14   4          3.19          2.91         1.00 o                         
  -4 -13   4          2.33          2.53         0.58 o                         
  -3 -13   4          1.87          1.84         0.53 o                         
  -2 -13   4          3.34          3.22         0.62 o                         
  -1 -13   4          1.23          0.02         0.51 o                         
   0 -13   4          1.95          0.93         0.60 o                         
   1 -13   4          6.25          5.26         0.80 o                         
   2 -13   4          0.01         -0.36         0.53 o                         
   3 -13   4          1.51          1.84         0.52 o                         
   4 -13   4          0.19         -0.28         0.45 o                         
  -5 -12   4          0.07         -0.27         0.46 o                         
  -4 -12   4          4.06          4.01         0.62 o                         
  -3 -12   4          0.38          0.33         0.62 o                         
  -2 -12   4          0.00          0.01         0.48 o                         
  -1 -12   4          3.54          3.05         0.51 o                         
   0 -12   4          3.49          4.51         0.70 o                         
   1 -12   4          2.21          1.05         0.45 o                         
   2 -12   4         19.67         25.32         2.07 o                         
   3 -12   4         13.95         14.39         1.12 o                         
   4 -12   4          1.76          1.75         0.59 o                         
   5 -12   4          0.66         -0.04         0.41 o                         
   6 -12   4          2.86          3.25         0.63 o                         
  -7 -11   4          9.65          9.42         1.24 o                         
  -6 -11   4          1.91          1.99         0.48 o                         
  -5 -11   4          9.44          6.97         0.69 o                         
  -4 -11   4          0.44         -0.24         0.38 o                         
  -3 -11   4          2.60          2.01         0.49 o                         
  -2 -11   4          3.04          1.99         0.41 o                         
  -1 -11   4          1.83          1.77         0.37 o                         
   0 -11   4         16.67         18.13         1.34 o                         
   1 -11   4          7.33          4.47         0.61 o                         
   2 -11   4          2.05          2.10         0.43 o                         
   3 -11   4          2.02          1.86         0.45 o                         
   4 -11   4          0.81          0.34         0.35 o                         
   5 -11   4          0.29          0.74         0.38 o                         
   6 -11   4          0.87          0.88         0.37 o                         
   7 -11   4          0.08         -0.50         0.51 o                         
  -8 -10   4          8.06          8.38         1.04 o                         
  -7 -10   4          0.16         -0.25         0.46 o                         
  -6 -10   4          0.53          0.26         0.47 o                         
  -5 -10   4          3.30          3.84         0.52 o                         
  -4 -10   4         10.33         12.69         0.94 o                         
  -3 -10   4          0.02         -0.31         0.31 o                         
  -2 -10   4          6.70          7.46         0.68 o                         
  -1 -10   4         11.18         18.63         0.99 o                         
   0 -10   4         90.01        105.16         2.61 o                         
   1 -10   4          2.47          3.51         0.51 o                         
   2 -10   4          7.65          5.85         0.63 o                         
   3 -10   4          3.20          3.09         0.49 o                         
   4 -10   4          0.16          0.03         0.24 o                         
   5 -10   4          0.05          0.06         0.25 o                         
   6 -10   4          0.65          0.09         0.25 o                         
   7 -10   4          0.23         -0.39         0.93 o                         
   8 -10   4          0.00         -0.60         0.60 o                         
  -8  -9   4          0.40         -0.10         0.88 o                         
  -7  -9   4          0.13         -0.04         0.34 o                         
  -6  -9   4          7.06          6.73         0.60 o                         
  -5  -9   4         15.22         14.81         0.82 o                         
  -4  -9   4         40.18         42.61         2.19 o                         
  -3  -9   4         94.20         88.97         2.33 o                         
  -2  -9   4          0.33          0.52         0.24 o                         
  -1  -9   4         35.02         31.95         1.11 o                         
   0  -9   4         51.08         44.42         1.27 o                         
   1  -9   4          1.35          1.05         0.33 o                         
   2  -9   4          0.06          0.02         0.23 o                         
   3  -9   4          1.75          1.65         0.57 o                         
   4  -9   4          3.02          4.64         0.50 o                         
   5  -9   4          4.44          5.06         0.58 o                         
   6  -9   4          1.04          0.41         0.24 o                         
   7  -9   4          0.31         -0.21         0.48 o                         
   8  -9   4          9.13          9.25         1.06 o                         
  -9  -8   4          1.16          0.48         1.40 o                         
  -8  -8   4          2.29          3.30         0.41 o                         
  -7  -8   4          0.49          1.35         0.50 o                         
  -6  -8   4          5.26          4.23         0.47 o                         
  -5  -8   4          9.55          8.99         0.81 o                         
  -4  -8   4         42.02         44.57         1.80 o                         
  -3  -8   4          2.53          1.74         0.39 o                         
  -2  -8   4          8.91          8.38         0.63 o                         
  -1  -8   4          2.85          2.19         0.34 o                         
   0  -8   4          6.69          5.78         0.43 o                         
   1  -8   4          7.82          8.79         0.54 o                         
   2  -8   4         38.57         40.95         1.34 o                         
   3  -8   4          2.18          0.38         0.31 o                         
   4  -8   4         10.28          8.29         0.63 o                         
   5  -8   4          9.80          7.22         0.68 o                         
   6  -8   4          0.01         -0.08         0.33 o                         
   7  -8   4         20.18         22.34         1.33 o                         
   8  -8   4          0.77          3.01         0.81 o                         
   9  -8   4          1.01         -0.10         0.78 o                         
  -9  -7   4          2.25          2.43         0.99 o                         
  -8  -7   4          0.01         -0.07         0.31 o                         
  -7  -7   4          6.84          8.27         0.56 o                         
  -6  -7   4         36.56         32.56         1.22 o                         
  -5  -7   4          6.43          8.27         0.59 o                         
  -4  -7   4         25.28         21.11         0.90 o                         
  -3  -7   4         24.83         23.55         0.81 o                         
  -2  -7   4          0.95          0.62         0.18 o                         
  -1  -7   4          0.62          0.39         0.17 o                         
   0  -7   4         13.23         12.05         0.44 o                         
   1  -7   4          0.47          1.02         0.18 o                         
   2  -7   4         30.15         26.48         0.64 o                         
   3  -7   4          0.02          0.60         0.19 o                         
   4  -7   4          7.60          6.59         0.43 o                         
   5  -7   4          1.55          1.22         0.28 o                         
   6  -7   4          0.06          0.56         0.23 o                         
   7  -7   4          1.44          2.02         0.37 o                         
   8  -7   4          4.51          5.46         0.48 o                         
   9  -7   4          1.25         -0.14         0.67 o                         
 -10  -6   4          0.06         -0.78         0.78 o                         
  -9  -6   4         23.11         31.36         2.29 o                         
  -8  -6   4          0.60          0.65         0.38 o                         
  -7  -6   4         13.97          8.93         0.47 o                         
  -6  -6   4         19.93         20.53         0.78 o                         
  -5  -6   4        143.45        133.08         2.12 o                         
  -4  -6   4         69.40         55.70         1.02 o                         
  -3  -6   4        122.45        115.52         1.66 o                         
  -2  -6   4         37.73         34.22         0.85 o                         
  -1  -6   4         45.51         47.16         1.06 o                         
   0  -6   4         15.57         17.85         0.50 o                         
   1  -6   4        152.02        168.97         2.40 o                         
   2  -6   4         12.46         21.05         0.56 o                         
   3  -6   4         16.45         17.24         0.47 o                         
   4  -6   4        114.30        104.21         1.40 o                         
   5  -6   4         71.17         66.96         1.25 o                         
   6  -6   4          0.03          0.04         0.20 o                         
   7  -6   4          0.31          0.48         0.28 o                         
   8  -6   4         16.51         19.36         0.77 o                         
   9  -6   4         14.64         17.75         1.00 o                         
  10  -6   4          1.71          0.43         0.79 o                         
 -10  -5   4          9.21          9.71         1.63 o                         
  -9  -5   4          2.81          2.10         0.82 o                         
  -8  -5   4          2.04          2.21         0.43 o                         
  -7  -5   4          0.04         -0.32         0.32 o                         
  -6  -5   4         74.50         70.08         1.35 o                         
  -5  -5   4         28.04         22.25         0.70 o                         
  -4  -5   4        123.01        112.69         1.57 o                         
  -3  -5   4         12.54         10.26         0.42 o                         
  -2  -5   4          0.93          1.21         0.17 o                         
  -1  -5   4         83.26         94.42         1.25 o                         
   0  -5   4         32.66         35.24         0.68 o                         
   1  -5   4         35.47         39.19         0.75 o                         
   2  -5   4         21.17         20.89         0.50 o                         
   3  -5   4          0.65          1.89         0.21 o                         
   4  -5   4         11.22         14.02         0.67 o                         
   5  -5   4          5.27          4.89         0.47 o                         
   6  -5   4          0.84          0.44         0.22 o                         
   7  -5   4          5.02          3.94         0.39 o                         
   8  -5   4          2.54          2.76         0.48 o                         
   9  -5   4          3.33          2.79         0.60 o                         
  10  -5   4          0.30          0.13         0.77 o                         
 -11  -4   4          0.55          0.51         1.35 o                         
 -10  -4   4          0.43         -0.23         0.84 o                         
  -9  -4   4          1.15          2.47         0.62 o                         
  -8  -4   4         23.03         20.32         2.04 o                         
  -7  -4   4         14.27         15.15         0.70 o                         
  -6  -4   4         27.93         30.18         0.95 o                         
  -5  -4   4        115.65        122.95         1.50 o                         
  -4  -4   4         47.58         48.56         0.87 o                         
  -3  -4   4        168.14        181.53         2.03 o                         
  -2  -4   4          1.84          3.65         0.26 o                         
  -1  -4   4          2.41          1.60         0.17 o                         
   0  -4   4         98.00        118.06         1.41 o                         
   1  -4   4          0.66          1.42         0.14 o                         
   2  -4   4          0.84          1.18         0.17 o                         
   3  -4   4         23.23         24.66         0.67 o                         
   4  -4   4          0.07          0.33         0.14 o                         
   5  -4   4         26.58         21.01         0.92 o                         
   6  -4   4        267.00        282.29         3.49 o                         
   7  -4   4         31.22         30.74         0.99 o                         
   8  -4   4          6.22          7.07         0.69 o                         
   9  -4   4          1.59          0.67         0.43 o                         
  10  -4   4          6.79          5.89         1.83 o                         
 -11  -3   4          6.26          4.00         1.16 o                         
 -10  -3   4          0.06         -0.43         0.82 o                         
  -9  -3   4          2.85          2.77         0.47 o                         
  -8  -3   4          2.15          2.70         0.48 o                         
  -7  -3   4          4.48          3.69         0.42 o                         
  -6  -3   4          0.78          1.54         0.24 o                         
  -5  -3   4         41.52         50.54         1.02 o                         
  -4  -3   4          4.64          4.06         0.23 o                         
  -3  -3   4        163.54        183.24         1.94 o                         
  -2  -3   4          1.47          2.42         0.20 o                         
  -1  -3   4         20.78         18.24         0.51 o                         
   0  -3   4        228.65        246.13         2.78 o                         
   1  -3   4        418.85        419.14         3.95 o                         
   2  -3   4        100.58         88.25         1.26 o                         
   3  -3   4        362.10        409.67         4.10 o                         
   4  -3   4         43.14         39.91         0.93 o                         
   5  -3   4         19.56         17.51         0.56 o                         
   6  -3   4         30.85         30.33         0.76 o                         
   7  -3   4          7.52          6.04         0.45 o                         
   8  -3   4          1.30          0.62         0.34 o                         
   9  -3   4          0.05          0.73         0.32 o                         
  10  -3   4          0.18          0.21         0.52 o                         
  11  -3   4          0.83          1.07         0.73 o                         
 -11  -2   4          0.00         -0.68         0.93 o                         
 -10  -2   4          0.13          0.68         0.63 o                         
  -9  -2   4         19.06         20.50         0.77 o                         
  -8  -2   4          6.11          7.14         0.61 o                         
  -7  -2   4          9.99         11.28         0.55 o                         
  -6  -2   4          9.43         10.15         0.42 o                         
  -5  -2   4        158.13        162.76         1.88 o                         
  -4  -2   4          1.45          1.54         0.16 o                         
  -3  -2   4        271.41        284.56         2.91 o                         
  -2  -2   4        466.06        465.95         3.79 o                         
  -1  -2   4        375.11        385.48         4.04 o                         
   0  -2   4        918.14        807.81         8.44 o                         
   1  -2   4         49.95         45.20         0.77 o                         
   2  -2   4         40.50         40.01         0.79 o                         
   3  -2   4         67.60         49.65         0.83 o                         
   4  -2   4         57.68         62.69         1.01 o                         
   5  -2   4          8.21         11.12         0.42 o                         
   6  -2   4         23.96         27.93         0.70 o                         
   7  -2   4          0.14          0.43         0.23 o                         
   8  -2   4         13.90         12.52         0.78 o                         
   9  -2   4          2.34          1.98         0.41 o                         
  10  -2   4          1.34          1.00         0.41 o                         
  11  -2   4          1.41          0.48         0.71 o                         
 -11  -1   4          0.67          1.57         1.01 o                         
 -10  -1   4         24.58         28.79         5.94 o                         
  -9  -1   4         20.15         19.52         1.02 o                         
  -8  -1   4         11.16         14.38         0.54 o                         
  -7  -1   4          3.88          4.27         0.32 o                         
  -6  -1   4          0.42          0.36         0.13 o                         
  -5  -1   4        101.77        115.20         1.36 o                         
  -4  -1   4          1.94          3.83         0.23 o                         
  -3  -1   4        365.97        372.61         3.38 o                         
  -1  -1   4       1369.83       1397.64        11.07 o                         
   0  -1   4          7.88         17.26         0.48 o                         
   1  -1   4       1111.47       1038.20        11.89 o                         
   2  -1   4         11.17         18.04         0.55 o                         
   3  -1   4          0.07          0.36         0.14 o                         
   4  -1   4        112.54        125.62         1.77 o                         
   5  -1   4         29.31         35.19         0.71 o                         
   6  -1   4         35.76         37.00         0.78 o                         
   7  -1   4          3.07          2.48         0.49 o                         
   8  -1   4          7.64          8.14         0.67 o                         
   9  -1   4          4.76          6.74         0.50 o                         
  10  -1   4         27.53         28.36         1.28 o                         
  11  -1   4          0.00         -0.97         0.97 o                         
 -11   0   4          6.86          8.09         1.75 o                         
 -10   0   4          5.31          5.50         1.12 o                         
  -9   0   4          6.47          5.41         0.55 o                         
  -8   0   4         15.70         16.31         0.51 o                         
  -7   0   4          0.59          1.44         0.20 o                         
  -6   0   4         14.43         11.55         0.36 o                         
  -5   0   4        267.51        277.47         2.94 o                         
  -4   0   4          2.61          4.47         0.48 o                         
  -3   0   4        277.85        335.02         3.68 o                         
  -2   0   4        467.71        547.29         5.05 o                         
   0   0   4          4.81          9.52         0.32 o                         
   1   0   4        131.79        121.22         1.64 o                         
   2   0   4         11.22         17.13         0.43 o                         
   3   0   4        128.90        131.23         1.62 o                         
   4   0   4         34.78         37.60         0.74 o                         
   5   0   4          8.14         12.41         0.70 o                         
   6   0   4         45.62         40.74         0.76 o                         
   7   0   4        169.59        150.10         2.27 o                         
   8   0   4          9.45         10.39         0.73 o                         
   9   0   4          0.72          1.25         0.41 o                         
  10   0   4          5.82          4.31         0.70 o                         
  11   0   4          2.46          3.11         1.54 o                         
 -11   1   4          0.00         -0.41         1.04 o                         
 -10   1   4          0.03         -0.34         0.34 o                         
  -9   1   4          2.00          3.20         0.44 o                         
  -8   1   4          0.34          0.21         0.36 o                         
  -7   1   4         35.07         35.76         0.81 o                         
  -6   1   4         59.01         68.07         1.33 o                         
  -5   1   4         35.70         33.89         0.73 o                         
  -4   1   4          5.64         10.19         0.44 o                         
  -3   1   4          0.35          2.85         0.26 o                         
  -2   1   4        135.72        124.93         1.45 o                         
  -1   1   4        756.31        723.70         5.97 o                         
   0   1   4        553.70        554.12         5.04 o                         
   1   1   4         77.54         99.51         1.30 o                         
   2   1   4        542.71        612.11         5.63 o                         
   3   1   4          2.88          3.77         0.26 o                         
   4   1   4         51.79         49.05         0.96 o                         
   5   1   4          8.35          8.26         0.40 o                         
   6   1   4         81.91         83.88         1.40 o                         
   7   1   4          7.96          6.40         0.63 o                         
   8   1   4         18.72         15.69         0.91 o                         
   9   1   4          0.01         -0.34         0.48 o                         
  10   1   4          1.51          1.83         1.00 o                         
  11   1   4         16.04         16.80         2.05 o                         
 -11   2   4         10.83         13.92         1.57 o                         
 -10   2   4          1.24          1.22         0.55 o                         
  -9   2   4          5.59          4.82         0.54 o                         
  -8   2   4         29.11         26.71         0.76 o                         
  -7   2   4         69.58         61.86         1.08 o                         
  -6   2   4         38.58         44.59         0.98 o                         
  -5   2   4          7.32          7.35         0.42 o                         
  -4   2   4          0.02          0.83         0.15 o                         
  -3   2   4        171.78        192.95         2.01 o                         
  -2   2   4          2.06          3.16         0.17 o                         
  -1   2   4         73.71         56.70         0.68 o                         
   0   2   4        316.19        335.56         2.90 o                         
   1   2   4          2.67          0.78         0.12 o                         
   2   2   4          0.30          0.92         0.13 o                         
   3   2   4        109.99        107.80         1.74 o                         
   4   2   4        288.07        308.49         3.33 o                         
   5   2   4         27.84         28.95         0.67 o                         
   6   2   4         65.22         62.28         1.47 o                         
   7   2   4          0.52          0.57         0.21 o                         
   8   2   4          2.30          2.18         0.61 o                         
   9   2   4          0.74          0.97         0.57 o                         
  10   2   4          7.09          6.79         0.91 o                         
  11   2   4          0.01         -0.87         0.89 o                         
 -11   3   4         14.40         17.46         2.11 o                         
 -10   3   4          3.50          3.59         0.70 o                         
  -9   3   4          0.00         -0.04         0.19 o                         
  -8   3   4         28.54         25.37         0.80 o                         
  -7   3   4         50.28         52.59         1.06 o                         
  -6   3   4         12.86         14.00         0.59 o                         
  -5   3   4          0.25         -0.11         0.11 o                         
  -4   3   4         37.42         22.82         0.63 o                         
  -3   3   4          6.72          5.65         0.24 o                         
  -2   3   4         52.29         44.81         0.68 o                         
  -1   3   4         64.37         46.93         0.82 o                         
   0   3   4         24.03         32.20         0.65 o                         
   2   3   4        107.22        101.04         1.36 o                         
   3   3   4         22.26         24.32         0.57 o                         
   4   3   4         44.44         40.21         1.10 o                         
   5   3   4        218.60        203.22         2.87 o                         
   6   3   4          6.37          6.16         0.52 o                         
   7   3   4         26.68         28.36         1.16 o                         
   8   3   4          0.06          0.48         0.36 o                         
   9   3   4          0.01         -0.42         0.42 o                         
  10   3   4         13.36         14.11         2.42 o                         
 -11   4   4          3.08          1.94         0.72 o                         
 -10   4   4          1.37          1.12         1.20 o                         
  -9   4   4          0.37          0.07         0.44 o                         
  -8   4   4          0.67          0.95         0.27 o                         
  -7   4   4          9.95         11.67         0.49 o                         
  -6   4   4          0.81          0.51         0.16 o                         
  -5   4   4          8.50          6.81         0.35 o                         
  -4   4   4         32.27         37.61         0.70 o                         
  -3   4   4         12.22          7.71         0.32 o                         
  -2   4   4        115.64        142.58         1.70 o                         
  -1   4   4         32.12         33.70         0.66 o                         
   0   4   4         15.10         22.19         0.60 o                         
   1   4   4        232.33        230.46         2.72 o                         
   2   4   4         21.40         18.02         0.61 o                         
   3   4   4         14.58         14.54         0.53 o                         
   4   4   4         96.25         95.10         1.40 o                         
   5   4   4         14.02         15.46         1.03 o                         
   6   4   4         37.63         37.74         1.33 o                         
   7   4   4         82.58         80.98         2.05 o                         
   8   4   4          9.44          8.88         0.88 o                         
   9   4   4         15.91         16.43         2.00 o                         
  10   4   4          6.12          7.21         1.38 o                         
 -11   5   4          0.20         -0.67         0.67 o                         
 -10   5   4          0.14         -0.34         1.48 o                         
  -9   5   4          5.75          5.82         0.50 o                         
  -8   5   4          3.35          3.31         0.39 o                         
  -7   5   4          0.96          1.41         0.23 o                         
  -6   5   4          2.02          2.14         0.27 o                         
  -5   5   4          1.96          1.12         0.18 o                         
  -4   5   4          1.28          1.24         0.17 o                         
  -3   5   4         54.46         49.30         0.92 o                         
  -2   5   4          1.14          1.48         0.16 o                         
  -1   5   4        568.57        577.26         5.01 o                         
   0   5   4        357.59        390.30         4.07 o                         
   1   5   4         57.12         62.04         1.21 o                         
   2   5   4          0.33          0.49         0.18 o                         
   3   5   4        215.42        219.40         2.83 o                         
   4   5   4         96.04        101.64         1.63 o                         
   5   5   4        118.68        120.91         2.40 o                         
   6   5   4         65.85         66.65         1.57 o                         
   7   5   4         17.93         17.83         1.01 o                         
   8   5   4          4.31          4.36         0.58 o                         
   9   5   4         23.42         25.14         1.79 o                         
  10   5   4          0.13          0.13         0.62 o                         
 -10   6   4          0.62          0.30         0.57 o                         
  -9   6   4          0.41          0.00         0.36 o                         
  -8   6   4          0.18          1.17         0.41 o                         
  -7   6   4          4.92          4.63         0.58 o                         
  -6   6   4         65.80         62.26         1.25 o                         
  -5   6   4          4.98          5.28         0.42 o                         
  -4   6   4          3.76          4.11         0.34 o                         
  -3   6   4        217.47        219.30         2.52 o                         
  -2   6   4          3.95          3.90         0.32 o                         
  -1   6   4        130.97        152.66         2.01 o                         
   0   6   4         62.32         77.09         1.45 o                         
   1   6   4         13.67         12.35         0.61 o                         
   2   6   4         12.77         11.73         0.59 o                         
   3   6   4         62.02         73.81         1.54 o                         
   4   6   4        136.80        139.95         2.47 o                         
   5   6   4         26.55         25.04         1.05 o                         
   6   6   4         37.98         40.70         1.33 o                         
   7   6   4         34.08         35.07         1.29 o                         
   8   6   4          0.09          1.52         0.81 o                         
   9   6   4          0.10         -0.01         0.56 o                         
 -10   7   4          0.76          0.77         0.93 o                         
  -9   7   4          0.85         -0.14         0.36 o                         
  -8   7   4          5.54          4.28         0.57 o                         
  -7   7   4          4.98          4.51         0.42 o                         
  -6   7   4         35.34         35.35         1.10 o                         
  -5   7   4          0.06          0.34         0.25 o                         
  -4   7   4         13.40         13.33         0.59 o                         
  -3   7   4          1.07          0.82         0.16 o                         
  -2   7   4          8.58          7.49         0.44 o                         
  -1   7   4         15.69         19.06         0.64 o                         
   0   7   4          2.96          1.96         0.30 o                         
   1   7   4        151.57        133.78         2.14 o                         
   2   7   4          0.29          1.39         0.28 o                         
   3   7   4         30.28         29.64         1.18 o                         
   4   7   4        172.39        159.31         3.09 o                         
   5   7   4          7.24          6.31         0.70 o                         
   6   7   4          2.27          1.07         0.46 o                         
   7   7   4          0.75         -0.22         0.53 o                         
   8   7   4          2.12          1.33         0.66 o                         
   9   7   4          0.62          0.11         1.08 o                         
  -9   8   4          0.17         -0.12         0.38 o                         
  -8   8   4          0.81          0.23         0.35 o                         
  -7   8   4          0.25          0.70         0.41 o                         
  -6   8   4          0.88          0.72         0.33 o                         
  -5   8   4          7.41          7.24         0.73 o                         
  -4   8   4         26.37         31.79         1.04 o                         
  -3   8   4         30.37         31.45         1.31 o                         
  -2   8   4        218.93        207.32         3.11 o                         
  -1   8   4         81.24         79.51         1.72 o                         
   0   8   4          0.12         -0.07         0.21 o                         
   1   8   4         16.20         13.89         0.85 o                         
   2   8   4         14.07         12.28         1.03 o                         
   3   8   4        139.83        127.11         2.83 o                         
   4   8   4         25.18         23.75         0.97 o                         
   5   8   4          6.17          6.35         0.61 o                         
   6   8   4         12.82         11.20         1.25 o                         
   7   8   4          2.03          2.46         0.57 o                         
   8   8   4          0.23          0.37         0.85 o                         
  -9   9   4          4.34          4.98         0.72 o                         
  -8   9   4          2.29          2.08         1.17 o                         
  -7   9   4          0.02         -0.30         0.30 o                         
  -6   9   4          9.00          8.82         1.21 o                         
  -5   9   4         30.29         31.31         0.94 o                         
  -4   9   4          9.81          8.78         0.54 o                         
  -3   9   4          0.89          0.74         0.33 o                         
  -2   9   4          7.92          7.53         0.59 o                         
  -1   9   4          0.07          0.17         0.24 o                         
   0   9   4          9.98          7.85         0.96 o                         
   1   9   4          5.87          6.19         0.78 o                         
   2   9   4          0.02         -0.05         0.39 o                         
   3   9   4          8.25          8.39         1.62 o                         
   4   9   4          1.64          2.83         0.46 o                         
   5   9   4          5.28          4.90         0.56 o                         
   6   9   4          0.11          1.02         0.45 o                         
   7   9   4         17.48         17.73         1.34 o                         
   8   9   4          1.27         -0.41         1.15 o                         
  -8  10   4          1.24          2.01         0.50 o                         
  -7  10   4          0.02         -0.60         0.60 o                         
  -6  10   4          0.90          0.62         0.58 o                         
  -5  10   4          0.91          1.20         0.53 o                         
  -4  10   4          5.93          6.66         0.84 o                         
  -3  10   4          2.97          3.44         0.33 o                         
  -2  10   4          0.69          0.18         0.32 o                         
  -1  10   4          0.13          0.15         0.32 o                         
   0  10   4          0.56          0.67         0.40 o                         
   1  10   4          6.00          8.25         0.74 o                         
   2  10   4          0.32          0.52         0.50 o                         
   3  10   4          1.32          2.05         0.46 o                         
   4  10   4          3.70          3.86         0.60 o                         
   5  10   4          3.50          3.06         0.54 o                         
   6  10   4          7.56          6.82         0.90 o                         
   7  10   4          1.91          2.27         0.69 o                         
  -7  11   4          9.61         10.62         1.86 o                         
  -6  11   4          0.21         -0.45         0.45 o                         
  -5  11   4          1.23          1.15         0.58 o                         
  -4  11   4          0.33          0.30         0.40 o                         
  -3  11   4          0.39          0.04         0.27 o                         
  -2  11   4          0.30          0.50         0.21 o                         
  -1  11   4         13.13         11.91         0.76 o                         
   0  11   4          1.73          1.88         0.38 o                         
   1  11   4         10.28          8.53         0.81 o                         
   2  11   4         12.49         10.85         0.91 o                         
   3  11   4         34.48         40.23         1.61 o                         
   4  11   4         10.35         10.62         1.59 o                         
   5  11   4         12.23         16.49         1.50 o                         
   6  11   4          0.92         -0.30         0.53 o                         
  -6  12   4          0.00         -0.49         0.66 o                         
  -5  12   4          0.04         -0.15         0.65 o                         
  -4  12   4          0.14         -0.01         0.53 o                         
  -3  12   4          0.36          0.13         0.40 o                         
  -2  12   4          1.03         -0.18         0.31 o                         
  -1  12   4         12.06         11.00         0.76 o                         
   0  12   4         32.67         38.86         1.83 o                         
   1  12   4         14.03         15.93         1.39 o                         
   2  12   4         14.50         13.54         1.56 o                         
   3  12   4         26.50         33.03         2.24 o                         
   4  12   4          7.07          8.01         1.11 o                         
   5  12   4          2.09          2.63         1.25 o                         
  -4  13   4          0.05         -0.53         0.53 o                         
  -3  13   4          1.14          0.30         0.58 o                         
  -2  13   4          3.84          4.23         0.69 o                         
  -1  13   4         14.87         15.61         1.15 o                         
   0  13   4          5.45          4.48         0.57 o                         
   1  13   4          0.54          1.23         0.47 o                         
   2  13   4          6.15          6.90         0.83 o                         
   3  13   4          0.10         -0.49         0.49 o                         
  -1  14   4         14.07         17.08         3.02 o                         
  -4 -13   5          1.94          0.75         1.01 o                         
  -3 -13   5          8.31          7.26         0.80 o                         
  -2 -13   5          0.03         -0.22         0.38 o                         
  -1 -13   5          1.33          1.58         0.59 o                         
   0 -13   5          0.01         -0.44         0.54 o                         
   1 -13   5          0.00         -0.47         0.47 o                         
   2 -13   5         10.50         11.53         1.00 o                         
   3 -13   5          1.78          0.61         0.48 o                         
   4 -13   5          1.05          0.98         0.67 o                         
  -5 -12   5          2.86          3.27         0.66 o                         
  -4 -12   5          2.37          2.66         0.63 o                         
  -3 -12   5          0.01          0.14         0.81 o                         
  -2 -12   5          2.00          2.01         0.48 o                         
  -1 -12   5          2.41          2.47         0.66 o                         
   0 -12   5          1.29          0.32         0.41 o                         
   1 -12   5         11.29         11.56         0.96 o                         
   2 -12   5         26.83         30.75         1.34 o                         
   3 -12   5          3.72          3.28         0.71 o                         
   4 -12   5          1.53          0.77         0.46 o                         
   5 -12   5          1.87          1.40         0.44 o                         
  -6 -11   5          1.67          2.77         0.59 o                         
  -5 -11   5          9.52         11.65         2.04 o                         
  -4 -11   5         12.08         16.73         0.99 o                         
  -3 -11   5          0.30         -0.26         0.33 o                         
  -2 -11   5          7.64          5.35         0.60 o                         
  -1 -11   5          5.08          3.26         0.44 o                         
   0 -11   5          0.06         -0.16         0.29 o                         
   1 -11   5          2.92          3.69         0.85 o                         
   2 -11   5          3.12          3.01         0.48 o                         
   3 -11   5          0.49          0.27         0.39 o                         
   4 -11   5          5.82          3.99         0.60 o                         
   5 -11   5          0.87          0.26         0.34 o                         
   6 -11   5          0.34         -0.34         0.52 o                         
   7 -11   5          0.02          1.38         1.23 o                         
  -7 -10   5          0.91          1.00         1.27 o                         
  -6 -10   5          0.58         -0.01         0.39 o                         
  -5 -10   5          2.51          1.87         0.57 o                         
  -4 -10   5          0.02          0.16         0.36 o                         
  -3 -10   5          4.33          6.17         0.62 o                         
  -2 -10   5          1.08          1.06         0.30 o                         
  -1 -10   5         76.17         70.05         1.77 o                         
   0 -10   5          0.72          0.45         0.31 o                         
   1 -10   5         34.45         33.34         1.56 o                         
   2 -10   5          1.27          1.02         0.52 o                         
   3 -10   5          0.90          0.08         0.32 o                         
   4 -10   5          0.01         -0.22         0.22 o                         
   5 -10   5          0.18          0.29         0.29 o                         
   6 -10   5          0.10          0.95         0.89 o                         
   7 -10   5          1.35          0.79         0.56 o                         
  -8  -9   5          0.09         -0.48         0.48 o                         
  -7  -9   5          2.29          2.24         1.16 o                         
  -6  -9   5          0.94          0.40         0.40 o                         
  -5  -9   5          6.24          6.54         0.63 o                         
  -4  -9   5         81.43         79.76         2.14 o                         
  -3  -9   5         23.46         24.93         1.16 o                         
  -2  -9   5         44.48         37.08         1.14 o                         
  -1  -9   5          9.63          9.34         0.83 o                         
   0  -9   5         95.74         96.47         1.98 o                         
   1  -9   5          7.17          6.02         0.67 o                         
   2  -9   5          3.33          2.46         0.53 o                         
   3  -9   5          2.23          2.43         0.44 o                         
   4  -9   5          6.64          6.41         0.72 o                         
   5  -9   5          0.96          0.70         0.29 o                         
   6  -9   5          0.02         -0.02         0.42 o                         
   7  -9   5          4.00          5.88         0.86 o                         
   8  -9   5          1.65          1.79         0.89 o                         
  -9  -8   5          1.23         -0.01         1.33 o                         
  -8  -8   5          0.39          0.74         1.39 o                         
  -7  -8   5          1.57          0.86         0.35 o                         
  -6  -8   5          0.87          0.91         0.38 o                         
  -5  -8   5          0.54          1.19         0.36 o                         
  -4  -8   5         34.94         35.37         1.34 o                         
  -3  -8   5         62.53         70.42         1.73 o                         
  -2  -8   5        137.06        138.49         2.53 o                         
  -1  -8   5         39.98         41.27         1.07 o                         
   0  -8   5         15.33         16.07         0.71 o                         
   1  -8   5          6.91          7.81         0.55 o                         
   2  -8   5          2.24          2.20         0.29 o                         
   3  -8   5          3.99          4.04         0.47 o                         
   4  -8   5          3.34          4.65         0.45 o                         
   5  -8   5          2.33          4.46         0.80 o                         
   6  -8   5          1.49          0.88         0.44 o                         
   7  -8   5          7.54          8.16         0.98 o                         
   8  -8   5          5.34          7.16         0.91 o                         
   9  -8   5          0.34          0.03         0.92 o                         
  -9  -7   5          2.30          3.07         1.00 o                         
  -8  -7   5          0.98         -0.03         0.66 o                         
  -7  -7   5          0.01         -0.08         0.26 o                         
  -6  -7   5         12.44         12.76         0.70 o                         
  -5  -7   5         74.24         68.42         1.60 o                         
  -4  -7   5          3.26          3.41         0.41 o                         
  -3  -7   5         44.33         37.48         1.07 o                         
  -2  -7   5         72.80         73.25         1.67 o                         
  -1  -7   5          0.25          0.49         0.17 o                         
   0  -7   5          2.93          2.45         0.37 o                         
   1  -7   5         23.94         25.09         0.87 o                         
   2  -7   5          4.43          2.88         0.31 o                         
   3  -7   5          1.35          1.71         0.28 o                         
   4  -7   5          0.78          0.49         0.17 o                         
   5  -7   5          1.85          3.19         0.28 o                         
   6  -7   5          1.50          1.19         0.26 o                         
   7  -7   5          2.03          1.14         0.50 o                         
   8  -7   5          4.55          5.20         0.58 o                         
   9  -7   5          0.74          0.97         1.01 o                         
 -10  -6   5          3.26          2.79         1.89 o                         
  -9  -6   5          0.74          0.25         0.79 o                         
  -8  -6   5          7.65          9.00         0.87 o                         
  -7  -6   5          2.45          2.78         0.59 o                         
  -6  -6   5         26.92         26.84         0.91 o                         
  -5  -6   5         16.23         22.57         0.79 o                         
  -4  -6   5          6.11         11.47         0.53 o                         
  -3  -6   5          0.06          0.68         0.18 o                         
  -2  -6   5          1.28          2.15         0.24 o                         
  -1  -6   5          8.24          8.79         0.40 o                         
   0  -6   5         28.61         31.07         0.76 o                         
   1  -6   5         46.67         50.45         0.94 o                         
   2  -6   5         94.03        102.06         1.37 o                         
   3  -6   5          2.92          4.80         0.32 o                         
   4  -6   5         57.39         48.67         1.08 o                         
   5  -6   5         34.77         37.81         1.37 o                         
   6  -6   5          0.40         -0.20         0.22 o                         
   7  -6   5          0.05         -0.09         0.36 o                         
   8  -6   5         10.00          9.71         1.01 o                         
   9  -6   5          0.44          0.38         0.40 o                         
  10  -6   5          0.01         -0.75         0.75 o                         
 -10  -5   5          0.31         -0.59         1.11 o                         
  -9  -5   5          2.92          4.61         1.07 o                         
  -8  -5   5          1.63          1.91         0.42 o                         
  -7  -5   5          9.09          7.82         1.02 o                         
  -6  -5   5          7.46         10.16         0.69 o                         
  -5  -5   5          2.49          5.20         0.37 o                         
  -4  -5   5          5.63          3.64         0.33 o                         
  -3  -5   5         12.31         11.40         0.45 o                         
  -2  -5   5         40.01         40.38         0.89 o                         
  -1  -5   5         67.76         64.79         1.09 o                         
   0  -5   5          2.92          1.58         0.18 o                         
   1  -5   5         27.40         28.15         0.68 o                         
   2  -5   5         26.94         34.82         0.89 o                         
   3  -5   5          3.24          4.83         0.38 o                         
   4  -5   5         16.02         15.05         0.62 o                         
   5  -5   5          0.00         -0.03         0.17 o                         
   6  -5   5          0.57          0.48         0.24 o                         
   7  -5   5          0.16          0.27         0.26 o                         
   8  -5   5          1.13          0.80         0.31 o                         
   9  -5   5          1.84          1.83         0.51 o                         
  10  -5   5          6.05          6.26         0.86 o                         
 -11  -4   5          1.29          0.87         1.18 o                         
 -10  -4   5          2.32          2.58         0.97 o                         
  -9  -4   5          1.67          0.95         0.48 o                         
  -8  -4   5          0.02         -0.33         0.33 o                         
  -7  -4   5         28.04         32.62         1.24 o                         
  -6  -4   5         12.25         14.72         0.95 o                         
  -5  -4   5          0.90          1.14         0.27 o                         
  -4  -4   5         18.46         25.17         0.61 o                         
  -3  -4   5          2.35          3.16         0.25 o                         
  -2  -4   5         41.64         36.71         0.74 o                         
  -1  -4   5        353.13        397.98         6.04 o                         
   0  -4   5        242.04        233.68         3.62 o                         
   1  -4   5         89.66         89.78         1.31 o                         
   2  -4   5        100.31         86.65         1.35 o                         
   3  -4   5         57.40         58.24         1.17 o                         
   4  -4   5          3.55          5.77         0.41 o                         
   5  -4   5        171.12        160.95         2.62 o                         
   6  -4   5         38.97         35.69         1.09 o                         
   7  -4   5          8.06          8.79         0.79 o                         
   8  -4   5          0.01         -0.02         0.41 o                         
   9  -4   5          0.68          0.86         0.44 o                         
  10  -4   5          0.06         -0.17         0.43 o                         
 -11  -3   5          0.07          0.93         1.70 o                         
 -10  -3   5          0.08          0.17         0.57 o                         
  -9  -3   5          0.36         -0.22         0.46 o                         
  -8  -3   5         14.12         15.74         0.87 o                         
  -7  -3   5        102.05        112.42         2.48 o                         
  -6  -3   5        410.52        402.58         4.63 o                         
  -5  -3   5         24.89         21.01         0.61 o                         
  -4  -3   5          4.03          2.74         0.27 o                         
  -3  -3   5          1.08          0.33         0.10 o                         
  -2  -3   5        235.73        241.91         2.27 o                         
  -1  -3   5        257.25        267.43         2.66 o                         
   0  -3   5        908.69        933.82         9.00 o                         
   1  -3   5         15.08         21.99         0.53 o                         
   2  -3   5        429.76        408.06         5.46 o                         
   3  -3   5          0.79          0.78         0.15 o                         
   4  -3   5         76.52         71.54         1.24 o                         
   5  -3   5         62.41         69.94         1.37 o                         
   6  -3   5         33.96         38.09         0.97 o                         
   7  -3   5          0.21          0.27         0.19 o                         
   8  -3   5         15.05         17.36         1.62 o                         
   9  -3   5          0.07         -0.15         0.32 o                         
  10  -3   5          0.08          0.58         0.54 o                         
 -11  -2   5          0.08         -0.87         0.89 o                         
 -10  -2   5          5.28          4.17         1.04 o                         
  -9  -2   5         32.09         35.02         1.00 o                         
  -8  -2   5         16.15         15.57         0.75 o                         
  -7  -2   5         41.36         45.40         1.15 o                         
  -6  -2   5          0.04          0.46         0.18 o                         
  -5  -2   5        141.85        148.53         1.72 o                         
  -4  -2   5         38.82         41.11         0.74 o                         
  -3  -2   5        160.65        162.84         2.46 o                         
  -2  -2   5         36.04         24.86         0.49 o                         
  -1  -2   5        736.74        696.46         7.09 o                         
   0  -2   5        315.82        403.47         4.88 o                         
   1  -2   5          3.76          3.50         0.26 o                         
   2  -2   5         38.67         40.61         0.76 o                         
   3  -2   5        186.43        185.74         2.35 o                         
   4  -2   5          8.08          9.10         0.44 o                         
   5  -2   5         10.55         12.31         0.51 o                         
   6  -2   5         26.26         20.09         0.66 o                         
   7  -2   5          7.46          5.59         0.34 o                         
   8  -2   5         26.68         24.70         1.21 o                         
   9  -2   5          9.11          7.67         0.76 o                         
  10  -2   5          0.58          1.12         0.44 o                         
 -11  -1   5          0.00         -0.53         0.53 o                         
 -10  -1   5         13.53         14.21         1.52 o                         
  -9  -1   5          0.19          0.25         0.29 o                         
  -8  -1   5          0.73          1.42         0.26 o                         
  -7  -1   5         66.77         72.82         1.43 o                         
  -6  -1   5          4.28          4.40         0.30 o                         
  -5  -1   5        213.28        203.72         2.30 o                         
  -4  -1   5          6.98          7.24         0.31 o                         
  -3  -1   5          0.41          5.79         0.40 o                         
  -2  -1   5        528.64        489.04         4.31 o                         
  -1  -1   5       1264.82       1323.15        10.60 o                         
   0  -1   5        339.74        421.14         5.29 o                         
   1  -1   5        341.77        378.80         4.55 o                         
   2  -1   5          1.11          4.62         0.31 o                         
   3  -1   5        151.69        164.98         2.42 o                         
   4  -1   5          2.69          1.45         0.23 o                         
   5  -1   5          7.88         11.19         0.55 o                         
   6  -1   5          2.68          2.69         0.25 o                         
   7  -1   5         48.13         41.30         0.88 o                         
   8  -1   5          7.07          7.65         0.60 o                         
   9  -1   5          9.87          8.34         0.54 o                         
  10  -1   5          0.87          0.65         0.51 o                         
  11  -1   5          2.58         -0.07         1.25 o                         
 -11   0   5          0.28         -0.40         0.56 o                         
 -10   0   5         12.40         11.79         1.35 o                         
  -9   0   5          0.77          1.14         0.27 o                         
  -8   0   5          7.08          8.25         0.51 o                         
  -7   0   5         25.00         23.98         0.93 o                         
  -6   0   5         44.83         44.20         1.02 o                         
  -5   0   5        118.85        112.95         2.47 o                         
  -4   0   5        768.51        728.95         6.86 o                         
  -3   0   5        541.57        514.05         4.96 o                         
  -2   0   5        208.35        261.07         2.48 o                         
  -1   0   5         11.61         13.23         0.34 o                         
   0   0   5         90.69        120.98         1.75 o                         
   1   0   5        404.05        391.48         6.67 o                         
   2   0   5        187.49        173.57         2.20 o                         
   3   0   5        211.22        191.27         2.24 o                         
   4   0   5         29.12         36.22         0.76 o                         
   5   0   5          1.69          2.61         0.26 o                         
   6   0   5        192.88        189.01         2.18 o                         
   7   0   5          5.96          6.09         0.32 o                         
   8   0   5         12.61         13.47         1.31 o                         
   9   0   5          0.38          0.75         0.39 o                         
  10   0   5         17.66         20.88         3.20 o                         
  11   0   5          0.03         -0.78         0.78 o                         
 -11   1   5         21.80         20.49         1.72 o                         
 -10   1   5          2.58          1.63         0.64 o                         
  -9   1   5         11.09         12.12         0.77 o                         
  -8   1   5          0.01         -0.17         0.25 o                         
  -7   1   5         28.05         29.09         1.17 o                         
  -6   1   5         67.18         57.56         1.14 o                         
  -5   1   5         54.67         50.24         1.10 o                         
  -4   1   5         24.22         27.50         0.65 o                         
  -3   1   5        262.77        260.20         2.55 o                         
  -2   1   5         12.81         12.27         0.37 o                         
  -1   1   5        237.99        238.87         2.25 o                         
   0   1   5        254.01        282.24         3.14 o                         
   1   1   5        135.87        152.41         1.85 o                         
   2   1   5          0.01          0.16         0.09 o                         
   3   1   5        282.05        289.13         3.12 o                         
   4   1   5         10.03          9.79         0.45 o                         
   5   1   5         48.06         41.35         0.90 o                         
   6   1   5          0.53          0.00         0.23 o                         
   7   1   5         70.45         70.37         1.15 o                         
   8   1   5          2.38          4.10         0.82 o                         
   9   1   5          1.98          1.09         0.52 o                         
  10   1   5          3.21          4.43         1.30 o                         
 -11   2   5          1.02          1.60         0.65 o                         
 -10   2   5          1.01          0.72         0.49 o                         
  -9   2   5         10.20          9.26         0.64 o                         
  -8   2   5         41.01         44.61         1.44 o                         
  -7   2   5          2.12          2.25         0.40 o                         
  -6   2   5         79.31         72.03         1.32 o                         
  -5   2   5        134.53        132.52         1.73 o                         
  -4   2   5        169.81        174.37         2.01 o                         
  -3   2   5          4.91          8.19         0.39 o                         
  -2   2   5         65.56         63.15         0.84 o                         
  -1   2   5          8.57          6.88         0.26 o                         
   0   2   5         82.12         71.29         1.10 o                         
   1   2   5          1.17          2.25         0.25 o                         
   2   2   5         12.44         15.10         0.47 o                         
   3   2   5        253.79        265.15         3.17 o                         
   4   2   5         53.18         48.22         0.99 o                         
   5   2   5        148.70        153.50         2.13 o                         
   6   2   5          3.19          6.07         0.38 o                         
   7   2   5          2.94          5.32         0.77 o                         
   8   2   5         14.71         20.00         1.43 o                         
   9   2   5          0.36          0.18         0.48 o                         
  10   2   5          2.15          2.73         1.71 o                         
 -11   3   5         10.18          9.24         1.43 o                         
 -10   3   5          0.32          0.14         0.43 o                         
  -9   3   5          0.21         -0.32         0.32 o                         
  -8   3   5          1.97          1.55         0.43 o                         
  -7   3   5         62.25         65.65         1.62 o                         
  -6   3   5         45.37         41.30         1.39 o                         
  -5   3   5         13.72         12.85         0.56 o                         
  -4   3   5         27.25         22.88         0.66 o                         
  -3   3   5         26.47         21.53         0.50 o                         
  -2   3   5        135.47        124.05         1.34 o                         
  -1   3   5         44.33         38.69         0.64 o                         
   0   3   5        807.74        870.26         6.98 o                         
   1   3   5        286.80        312.05         3.15 o                         
   2   3   5        166.03        168.05         1.86 o                         
   3   3   5        148.87        154.82         1.77 o                         
   4   3   5        155.54        153.80         2.09 o                         
   5   3   5        182.05        179.84         2.97 o                         
   6   3   5          1.23          1.35         0.33 o                         
   7   3   5          4.98          4.14         0.51 o                         
   8   3   5          8.38          8.99         0.80 o                         
   9   3   5          1.86          3.36         0.71 o                         
  10   3   5          0.02         -0.51         0.60 o                         
 -11   4   5          0.41          0.46         1.12 o                         
 -10   4   5          3.32          3.14         1.11 o                         
  -9   4   5          6.28          5.81         0.48 o                         
  -8   4   5          1.11          0.25         0.18 o                         
  -7   4   5          1.85          2.01         0.28 o                         
  -6   4   5         14.41         14.58         0.74 o                         
  -5   4   5         52.66         59.60         0.99 o                         
  -4   4   5         28.24         24.29         0.56 o                         
  -3   4   5          4.97          3.26         0.24 o                         
  -2   4   5        169.43        168.37         1.84 o                         
  -1   4   5         40.79         41.57         0.82 o                         
   0   4   5         36.42         32.23         0.65 o                         
   1   4   5        158.72        172.53         2.10 o                         
   2   4   5        400.14        418.48         4.11 o                         
   3   4   5         77.52         88.20         1.30 o                         
   4   4   5          8.91          9.38         0.45 o                         
   5   4   5          5.28          6.77         0.66 o                         
   6   4   5         15.53         16.60         0.95 o                         
   7   4   5          0.19         -0.22         0.32 o                         
   8   4   5          0.30         -0.29         0.29 o                         
   9   4   5         36.68         37.21         2.02 o                         
  10   4   5          0.36          1.41         1.09 o                         
 -10   5   5          0.24         -0.15         0.73 o                         
  -9   5   5          0.02         -0.31         0.43 o                         
  -8   5   5         18.44         20.98         0.80 o                         
  -7   5   5          0.65          0.75         0.20 o                         
  -6   5   5          1.61          1.35         0.24 o                         
  -5   5   5          1.96          1.95         0.22 o                         
  -4   5   5         46.50         44.69         0.85 o                         
  -3   5   5          1.42          0.55         0.15 o                         
  -2   5   5          7.29          7.35         0.39 o                         
  -1   5   5        243.13        233.18         2.47 o                         
   0   5   5        189.09        196.16         2.40 o                         
   1   5   5          5.41          4.22         0.36 o                         
   2   5   5          0.24          0.43         0.18 o                         
   3   5   5          1.76          4.43         0.39 o                         
   4   5   5          7.09          9.77         0.56 o                         
   5   5   5         59.64         63.03         1.64 o                         
   6   5   5        108.88        103.16         2.51 o                         
   7   5   5          7.23          6.02         0.67 o                         
   8   5   5         13.69         12.70         0.89 o                         
   9   5   5          0.18          0.46         0.76 o                         
  10   5   5          0.08          0.46         1.06 o                         
 -10   6   5          1.01         -0.81         0.81 o                         
  -9   6   5          0.14          0.17         0.38 o                         
  -8   6   5          2.13          2.07         0.42 o                         
  -7   6   5          8.41          7.46         0.59 o                         
  -6   6   5         26.62         27.42         0.83 o                         
  -5   6   5          1.56          1.67         0.25 o                         
  -4   6   5        110.85        113.62         1.80 o                         
  -3   6   5          2.80          3.43         0.32 o                         
  -2   6   5         86.43         88.81         1.30 o                         
  -1   6   5        155.85        154.28         1.99 o                         
   0   6   5        106.38         91.98         1.75 o                         
   1   6   5         39.53         42.93         1.17 o                         
   2   6   5         44.71         43.95         1.11 o                         
   3   6   5          2.45          0.32         0.25 o                         
   4   6   5        123.06        111.19         2.18 o                         
   5   6   5         38.07         35.31         1.36 o                         
   6   6   5         12.66         11.09         1.34 o                         
   7   6   5         33.68         35.80         1.51 o                         
   8   6   5          0.03         -0.37         0.37 o                         
   9   6   5          0.42          0.94         0.46 o                         
 -10   7   5          0.13         -0.55         0.55 o                         
  -9   7   5          8.23          9.66         0.94 o                         
  -8   7   5          0.76          1.03         0.29 o                         
  -7   7   5         19.92         20.44         0.79 o                         
  -6   7   5          0.00          0.02         0.20 o                         
  -5   7   5          0.00         -0.12         0.18 o                         
  -4   7   5          8.51          8.22         0.56 o                         
  -3   7   5          0.91          0.44         0.22 o                         
  -2   7   5          1.07          1.26         0.24 o                         
  -1   7   5         19.68         18.66         0.89 o                         
   0   7   5          4.25          3.45         0.43 o                         
   1   7   5          3.19          2.98         0.50 o                         
   2   7   5         13.20         14.76         1.30 o                         
   3   7   5         38.30         35.51         1.35 o                         
   4   7   5          4.74          4.43         0.57 o                         
   5   7   5          0.12          0.15         0.22 o                         
   6   7   5          3.32          3.13         0.57 o                         
   7   7   5          5.15          3.88         0.62 o                         
   8   7   5          0.05         -0.26         0.38 o                         
   9   7   5          0.36         -0.87         0.89 o                         
  -9   8   5          0.03          0.23         0.36 o                         
  -8   8   5          0.70          0.65         0.69 o                         
  -7   8   5          7.07          7.76         0.89 o                         
  -6   8   5          0.90          0.82         0.34 o                         
  -5   8   5          0.01         -0.18         0.18 o                         
  -4   8   5          4.69          4.93         0.58 o                         
  -3   8   5         24.30         23.77         0.74 o                         
  -2   8   5         75.97         69.40         1.51 o                         
  -1   8   5          0.26          0.26         0.24 o                         
   0   8   5         84.65         81.55         2.33 o                         
   1   8   5          3.47          3.18         0.53 o                         
   2   8   5         19.37         14.34         1.04 o                         
   3   8   5          0.86          0.09         0.30 o                         
   4   8   5          0.00         -0.09         0.40 o                         
   5   8   5          1.26          0.22         0.76 o                         
   6   8   5          3.50          4.70         0.72 o                         
   7   8   5          2.08          2.50         0.84 o                         
   8   8   5          0.20         -0.48         0.48 o                         
  -9   9   5          8.00          7.14         1.33 o                         
  -8   9   5          0.01         -0.03         0.45 o                         
  -7   9   5          0.23          0.00         0.37 o                         
  -6   9   5          6.60          8.44         0.84 o                         
  -5   9   5         11.65         10.72         0.65 o                         
  -4   9   5          7.01          8.26         0.63 o                         
  -3   9   5         10.30          9.68         0.51 o                         
  -2   9   5         33.40         37.76         1.54 o                         
  -1   9   5         20.20         22.46         1.27 o                         
   0   9   5          6.32          5.92         0.87 o                         
   1   9   5         13.25         11.95         1.11 o                         
   2   9   5          3.50          1.19         0.50 o                         
   3   9   5         18.02         19.85         1.12 o                         
   4   9   5          2.30          2.62         0.43 o                         
   5   9   5         22.80         25.12         1.06 o                         
   6   9   5         51.79         67.29         2.33 o                         
   7   9   5          2.37          2.57         0.62 o                         
  -8  10   5          1.67          1.12         0.56 o                         
  -7  10   5          4.68          5.34         0.75 o                         
  -6  10   5          2.37          3.00         0.60 o                         
  -5  10   5          0.03         -0.19         0.54 o                         
  -4  10   5          0.03         -0.28         0.41 o                         
  -3  10   5         16.03         17.35         0.75 o                         
  -2  10   5         12.42         13.90         1.00 o                         
  -1  10   5         35.95         36.93         1.61 o                         
   0  10   5         26.90         29.28         1.48 o                         
   1  10   5         11.62          9.09         1.07 o                         
   2  10   5          6.43          5.50         0.75 o                         
   3  10   5          1.02          2.29         0.82 o                         
   4  10   5          0.36         -0.37         0.49 o                         
   5  10   5          0.10          0.04         0.46 o                         
   6  10   5          1.61          0.82         0.67 o                         
   7  10   5          3.61          3.94         1.43 o                         
  -7  11   5          1.97          0.82         0.58 o                         
  -6  11   5          1.70          0.63         0.50 o                         
  -5  11   5          1.54          1.48         0.49 o                         
  -4  11   5          0.30          0.39         0.44 o                         
  -3  11   5          5.36          5.08         0.43 o                         
  -2  11   5          1.59          1.17         0.44 o                         
  -1  11   5          4.23          4.00         0.58 o                         
   0  11   5          0.03          0.00         0.30 o                         
   1  11   5         14.06         16.62         1.03 o                         
   2  11   5         22.99         28.38         1.62 o                         
   3  11   5          0.11         -0.48         0.48 o                         
   4  11   5         67.56         76.92         2.96 o                         
   5  11   5         15.09         19.21         1.69 o                         
   6  11   5          1.43          1.01         1.05 o                         
  -6  12   5          0.14         -0.62         0.62 o                         
  -5  12   5          0.11          0.07         0.80 o                         
  -4  12   5          0.45         -0.62         0.91 o                         
  -3  12   5          4.29          3.79         0.59 o                         
  -2  12   5          1.03          1.30         0.58 o                         
  -1  12   5         14.92         15.15         0.88 o                         
   0  12   5         11.65         15.23         1.13 o                         
   1  12   5         24.71         34.41         1.49 o                         
   2  12   5         11.89         11.78         1.11 o                         
   3  12   5          8.98          8.00         1.00 o                         
   4  12   5          0.57          0.13         0.76 o                         
  -4  13   5          0.03         -0.06         0.70 o                         
  -3  13   5          2.92          3.22         0.73 o                         
  -2  13   5          0.01         -0.56         0.56 o                         
  -1  13   5          0.11         -0.19         0.38 o                         
   0  13   5          1.22          0.26         0.48 o                         
   1  13   5          5.18          5.49         0.75 o                         
   2  13   5          3.53          3.81         0.83 o                         
  -3 -13   6          4.55          6.77         0.97 o                         
  -2 -13   6          5.58          6.94         1.09 o                         
  -1 -13   6          0.01         -0.39         0.43 o                         
   0 -13   6          0.93          0.51         0.59 o                         
   1 -13   6          2.96          2.40         0.61 o                         
   2 -13   6          7.40          4.98         0.65 o                         
   3 -13   6          0.48          0.47         0.90 o                         
  -5 -12   6          9.22          9.41         0.99 o                         
  -4 -12   6          0.01         -0.09         0.41 o                         
  -3 -12   6          6.66          8.20         0.81 o                         
  -2 -12   6          0.33          0.34         0.41 o                         
  -1 -12   6          0.58          0.74         0.53 o                         
   0 -12   6          0.29          0.97         0.46 o                         
   1 -12   6          4.22          1.81         0.49 o                         
   2 -12   6          6.33          6.55         1.05 o                         
   3 -12   6          8.03          8.46         0.89 o                         
   4 -12   6          0.04          0.10         0.56 o                         
   5 -12   6          0.53         -0.60         0.60 o                         
  -6 -11   6         12.74         17.71         1.60 o                         
  -5 -11   6          0.62          0.21         0.45 o                         
  -4 -11   6         13.17         15.24         1.06 o                         
  -3 -11   6          4.40          6.62         0.75 o                         
  -2 -11   6          0.06          0.01         0.35 o                         
  -1 -11   6          4.53          3.22         0.54 o                         
   0 -11   6          0.02         -0.32         0.32 o                         
   1 -11   6          5.42          4.22         0.59 o                         
   2 -11   6          2.24          2.47         0.45 o                         
   3 -11   6          4.45          1.97         0.95 o                         
   4 -11   6          0.43          0.18         0.34 o                         
   5 -11   6          0.43         -0.51         0.68 o                         
   6 -11   6          0.10         -0.79         0.95 o                         
  -7 -10   6          0.60         -0.14         0.46 o                         
  -6 -10   6          0.24         -0.10         0.40 o                         
  -5 -10   6          2.73          1.98         0.45 o                         
  -4 -10   6          6.90          5.92         0.86 o                         
  -3 -10   6          8.77          8.16         0.68 o                         
  -2 -10   6          1.26          0.27         0.26 o                         
  -1 -10   6          2.22          3.34         0.49 o                         
   0 -10   6         81.47         85.06         2.21 o                         
   1 -10   6          0.07          0.05         0.26 o                         
   2 -10   6          4.91          2.60         0.46 o                         
   3 -10   6          0.00          0.25         0.30 o                         
   4 -10   6          3.49          4.49         0.60 o                         
   5 -10   6          2.09          2.72         0.73 o                         
   6 -10   6          1.13          1.00         0.54 o                         
   7 -10   6          0.00         -0.50         0.60 o                         
  -8  -9   6          0.85         -0.19         1.40 o                         
  -7  -9   6          0.00          0.51         0.38 o                         
  -6  -9   6          0.00          0.82         0.86 o                         
  -5  -9   6          0.13         -0.05         0.36 o                         
  -4  -9   6          2.50          2.42         0.51 o                         
  -3  -9   6         53.78         50.06         1.47 o                         
  -2  -9   6          2.93          3.37         0.41 o                         
  -1  -9   6         23.52         29.44         0.94 o                         
   0  -9   6         23.08         36.08         1.47 o                         
   1  -9   6          0.89          0.76         0.31 o                         
   2  -9   6          0.43          0.19         0.59 o                         
   3  -9   6          0.00         -0.18         0.23 o                         
   4  -9   6          0.15          0.16         0.25 o                         
   5  -9   6          0.39          0.49         0.43 o                         
   6  -9   6          2.13          1.99         0.85 o                         
   7  -9   6          8.69         13.09         2.71 o                         
   8  -9   6          0.23         -0.71         0.90 o                         
  -8  -8   6          0.31         -0.27         0.66 o                         
  -7  -8   6          6.44          6.67         0.69 o                         
  -6  -8   6          2.00          0.96         0.33 o                         
  -5  -8   6          0.00         -0.26         0.26 o                         
  -4  -8   6          0.88          1.16         0.45 o                         
  -3  -8   6          8.08          6.55         0.84 o                         
  -2  -8   6          2.76          1.58         0.29 o                         
  -1  -8   6          5.38          6.42         0.48 o                         
   0  -8   6         15.00         15.22         0.82 o                         
   1  -8   6         36.19         38.60         1.07 o                         
   2  -8   6         35.97         37.08         1.26 o                         
   3  -8   6          0.28          0.95         0.24 o                         
   4  -8   6         15.74         22.17         0.86 o                         
   5  -8   6          0.82          0.39         0.35 o                         
   6  -8   6          8.26          8.10         0.99 o                         
   7  -8   6          7.72         10.48         1.16 o                         
   8  -8   6          0.78          0.47         0.64 o                         
  -9  -7   6          1.32          1.83         1.13 o                         
  -8  -7   6          4.32          4.99         0.83 o                         
  -7  -7   6          4.54          2.25         0.55 o                         
  -6  -7   6          5.86          5.40         0.59 o                         
  -5  -7   6         11.34         10.86         0.69 o                         
  -4  -7   6          4.08          4.74         0.50 o                         
  -3  -7   6          1.08          2.46         0.38 o                         
  -2  -7   6         30.09         25.59         0.87 o                         
  -1  -7   6         54.28         52.59         1.10 o                         
   0  -7   6          4.09          4.78         0.41 o                         
   1  -7   6          9.26          9.54         0.75 o                         
   2  -7   6         36.98         38.96         1.12 o                         
   3  -7   6         26.03         29.16         1.06 o                         
   4  -7   6          1.10          0.03         0.23 o                         
   5  -7   6          4.89          6.93         0.73 o                         
   6  -7   6          0.95          0.95         0.30 o                         
   7  -7   6         13.15         15.24         0.89 o                         
   8  -7   6          4.15          5.22         0.81 o                         
   9  -7   6          0.01          0.07         0.61 o                         
 -10  -6   6          0.66          1.38         1.47 o                         
  -9  -6   6          3.17          1.87         0.56 o                         
  -8  -6   6          0.01         -0.24         0.39 o                         
  -7  -6   6          0.74          0.86         0.39 o                         
  -6  -6   6          0.79          1.56         0.42 o                         
  -5  -6   6         48.53         56.15         1.43 o                         
  -4  -6   6        103.02        109.56         2.25 o                         
  -3  -6   6         43.39         41.93         1.01 o                         
  -2  -6   6         14.77         16.57         0.62 o                         
  -1  -6   6          0.20          0.97         0.19 o                         
   0  -6   6         57.47         58.13         1.09 o                         
   1  -6   6        285.17        277.31         3.15 o                         
   2  -6   6        127.98        123.74         2.02 o                         
   3  -6   6         15.44         19.41         0.71 o                         
   4  -6   6          9.50          9.90         0.59 o                         
   5  -6   6          2.74          3.58         0.50 o                         
   6  -6   6          3.03          4.18         0.64 o                         
   7  -6   6          1.85          0.21         0.43 o                         
   8  -6   6          0.38          0.65         0.48 o                         
   9  -6   6          0.26         -0.72         0.72 o                         
 -10  -5   6          0.11          0.49         0.87 o                         
  -9  -5   6          0.10         -0.39         0.39 o                         
  -8  -5   6          0.18         -0.14         0.33 o                         
  -7  -5   6          0.09         -0.32         0.46 o                         
  -6  -5   6         15.20         18.32         0.78 o                         
  -5  -5   6         83.25         82.48         1.25 o                         
  -4  -5   6        293.60        270.49         2.98 o                         
  -3  -5   6          3.04          1.12         0.19 o                         
  -2  -5   6         54.18         53.00         1.03 o                         
  -1  -5   6          0.86          0.63         0.24 o                         
   0  -5   6        781.06        709.91        12.45 o                         
   1  -5   6          2.99          4.28         0.46 o                         
   2  -5   6          2.14          1.66         0.21 o                         
   3  -5   6          0.43          0.15         0.20 o                         
   4  -5   6          5.25          4.57         0.51 o                         
   5  -5   6         13.85         13.92         0.80 o                         
   6  -5   6          0.19          0.42         0.25 o                         
   7  -5   6          8.82          7.99         0.65 o                         
   8  -5   6          9.04          6.16         0.65 o                         
   9  -5   6          0.00          0.58         0.41 o                         
  10  -5   6          1.07         -0.01         0.82 o                         
 -10  -4   6          0.14         -0.56         0.60 o                         
  -9  -4   6          2.86          1.92         0.47 o                         
  -8  -4   6          2.83          2.29         0.44 o                         
  -7  -4   6          8.99          8.14         0.94 o                         
  -6  -4   6          2.77          2.12         0.33 o                         
  -5  -4   6        119.18        109.55         1.86 o                         
  -4  -4   6         30.04         24.66         0.66 o                         
  -3  -4   6        154.35        146.56         1.70 o                         
  -2  -4   6         47.66         59.40         1.03 o                         
  -1  -4   6         15.30         14.81         0.54 o                         
   0  -4   6          1.07          1.22         0.23 o                         
   1  -4   6        115.70        118.41         2.08 o                         
   2  -4   6        204.59        230.87         2.97 o                         
   3  -4   6         62.63         71.62         1.27 o                         
   4  -4   6         58.10         56.72         1.24 o                         
   5  -4   6         44.22         39.47         1.33 o                         
   6  -4   6         13.74         13.72         0.82 o                         
   7  -4   6         10.09         11.15         0.82 o                         
   8  -4   6          0.88          0.69         0.27 o                         
   9  -4   6          0.36         -0.38         0.38 o                         
  10  -4   6          1.21          1.98         0.59 o                         
 -11  -3   6          0.33          0.58         1.18 o                         
 -10  -3   6          0.02          0.48         0.45 o                         
  -9  -3   6          8.97         11.28         0.86 o                         
  -8  -3   6          1.69          1.36         0.32 o                         
  -7  -3   6          0.80          0.40         0.24 o                         
  -6  -3   6          0.08          0.79         0.21 o                         
  -5  -3   6        307.97        284.94         3.32 o                         
  -4  -3   6          0.78          1.18         0.18 o                         
  -3  -3   6         65.81         63.25         0.90 o                         
  -2  -3   6        405.23        411.99         3.86 o                         
  -1  -3   6         47.41         43.96         0.85 o                         
   0  -3   6         52.29         62.05         1.14 o                         
   1  -3   6        618.26        655.38         7.37 o                         
   2  -3   6          6.28          7.03         0.37 o                         
   3  -3   6          9.84         16.24         0.59 o                         
   4  -3   6         34.87         37.57         0.89 o                         
   5  -3   6         20.24         18.35         0.69 o                         
   6  -3   6          1.64          2.82         0.39 o                         
   7  -3   6          0.16         -0.21         0.21 o                         
   8  -3   6          1.47          1.95         0.26 o                         
   9  -3   6          0.37         -0.01         0.43 o                         
  10  -3   6          1.32          1.16         0.47 o                         
 -11  -2   6          0.00          0.56         0.81 o                         
 -10  -2   6          3.99          4.10         1.06 o                         
  -9  -2   6          0.60         -0.25         0.25 o                         
  -8  -2   6         60.29         61.66         2.09 o                         
  -7  -2   6         33.18         37.64         1.06 o                         
  -6  -2   6        181.67        191.98         2.44 o                         
  -5  -2   6        176.49        166.44         1.91 o                         
  -4  -2   6         18.35         17.37         0.48 o                         
  -3  -2   6         96.67         77.54         1.39 o                         
  -2  -2   6         19.37         17.02         0.44 o                         
  -1  -2   6         32.32         44.07         0.89 o                         
   0  -2   6        285.63        296.70         3.37 o                         
   1  -2   6         91.52         90.73         1.35 o                         
   2  -2   6         58.96         65.30         1.16 o                         
   3  -2   6          0.19          0.37         0.13 o                         
   4  -2   6          8.47          6.31         0.38 o                         
   5  -2   6         28.95         28.94         1.12 o                         
   6  -2   6         17.19         18.44         0.79 o                         
   7  -2   6          7.43          6.84         0.78 o                         
   8  -2   6         14.05         14.22         1.07 o                         
   9  -2   6          2.07          1.26         0.39 o                         
  10  -2   6          0.40          0.58         0.53 o                         
 -11  -1   6          0.01         -0.57         0.64 o                         
 -10  -1   6          6.37          5.46         0.69 o                         
  -9  -1   6         37.65         43.47         1.11 o                         
  -8  -1   6         27.10         25.61         0.82 o                         
  -7  -1   6         85.15         85.66         1.77 o                         
  -6  -1   6          0.47          0.20         0.19 o                         
  -5  -1   6        255.08        263.22         3.10 o                         
  -4  -1   6          0.03          0.43         0.12 o                         
  -3  -1   6         36.43         30.42         0.64 o                         
  -2  -1   6        220.88        226.30         2.59 o                         
  -1  -1   6       2161.81       2287.77        38.08 o                         
   0  -1   6        409.63        433.17         4.47 o                         
   1  -1   6         33.43         31.18         0.73 o                         
   2  -1   6        129.08        152.68         2.66 o                         
   3  -1   6          3.43          2.17         0.25 o                         
   4  -1   6         38.97         40.55         0.91 o                         
   5  -1   6          3.20          3.22         0.28 o                         
   6  -1   6         34.86         35.17         0.87 o                         
   7  -1   6         18.14         19.98         0.78 o                         
   8  -1   6          0.26          0.45         0.28 o                         
   9  -1   6          6.95          7.55         0.64 o                         
  10  -1   6          9.15          9.22         3.02 o                         
 -11   0   6          6.73          6.28         1.17 o                         
 -10   0   6          6.47          4.64         0.87 o                         
  -9   0   6          2.72          3.24         0.40 o                         
  -8   0   6         30.89         27.95         0.77 o                         
  -7   0   6          0.35          0.31         0.22 o                         
  -6   0   6         44.32         52.07         1.50 o                         
  -5   0   6          6.58         11.35         0.59 o                         
  -4   0   6          8.43          8.96         0.44 o                         
  -3   0   6        231.41        203.39         2.13 o                         
  -2   0   6         14.14         14.91         0.40 o                         
  -1   0   6        128.87        134.39         1.50 o                         
   0   0   6         10.45          9.91         0.39 o                         
   1   0   6         43.06         41.14         1.11 o                         
   2   0   6         94.95         87.65         1.52 o                         
   3   0   6         37.18         46.63         0.91 o                         
   4   0   6          3.96          4.13         0.31 o                         
   5   0   6          9.88          9.37         0.52 o                         
   6   0   6          0.80          1.42         0.24 o                         
   7   0   6         58.37         50.68         1.02 o                         
   8   0   6          7.64          5.40         0.57 o                         
   9   0   6          5.41          6.28         0.68 o                         
  10   0   6          3.19          4.50         0.81 o                         
 -11   1   6         15.42         12.69         2.92 o                         
 -10   1   6          5.57          5.30         1.00 o                         
  -9   1   6          0.52         -0.26         0.26 o                         
  -8   1   6          0.16         -0.11         0.40 o                         
  -7   1   6         53.20         58.73         1.99 o                         
  -6   1   6         20.24         23.47         0.81 o                         
  -5   1   6          7.45          7.96         0.43 o                         
  -4   1   6         45.74         44.16         0.87 o                         
  -3   1   6        176.97        166.57         1.99 o                         
  -2   1   6        737.68        826.05         6.61 o                         
  -1   1   6         43.90         38.57         0.63 o                         
   0   1   6          7.63          6.46         0.38 o                         
   1   1   6         12.60         15.64         0.50 o                         
   2   1   6          4.02          5.44         0.41 o                         
   3   1   6         33.75         27.62         0.70 o                         
   4   1   6          7.80          7.69         0.44 o                         
   5   1   6          0.42          0.13         0.14 o                         
   6   1   6         63.03         60.90         1.40 o                         
   7   1   6         12.90          9.97         0.56 o                         
   8   1   6          2.65          3.94         0.91 o                         
   9   1   6          1.43          1.33         0.52 o                         
  10   1   6          0.55          2.06         0.84 o                         
 -11   2   6          3.69          5.31         1.71 o                         
 -10   2   6          4.50          4.65         0.68 o                         
  -9   2   6          0.29          0.46         0.45 o                         
  -8   2   6          0.35          0.06         0.49 o                         
  -7   2   6         84.89         83.85         2.61 o                         
  -6   2   6          1.35          1.57         0.25 o                         
  -5   2   6         29.41         28.74         0.82 o                         
  -4   2   6         27.22         28.27         0.80 o                         
  -3   2   6         71.53         85.20         1.39 o                         
  -2   2   6          6.70          5.49         0.26 o                         
  -1   2   6          0.68          0.28         0.10 o                         
   0   2   6         40.78         42.44         0.81 o                         
   1   2   6         61.26         53.30         1.01 o                         
   2   2   6        215.33        245.46         2.84 o                         
   3   2   6          5.16          3.30         0.30 o                         
   4   2   6         14.78         15.32         0.57 o                         
   5   2   6         11.07         12.93         0.82 o                         
   6   2   6          2.48          1.92         0.28 o                         
   7   2   6          4.63          5.10         0.57 o                         
   8   2   6          0.16         -0.26         0.26 o                         
   9   2   6          1.34          0.43         0.53 o                         
  10   2   6          3.65          4.29         0.86 o                         
 -11   3   6          0.33         -0.65         1.06 o                         
 -10   3   6          2.60          1.61         0.49 o                         
  -9   3   6          6.89          8.05         1.26 o                         
  -8   3   6          0.60         -0.30         0.30 o                         
  -7   3   6          0.38          0.01         0.27 o                         
  -6   3   6         15.66         16.00         0.81 o                         
  -5   3   6         20.13         18.45         0.66 o                         
  -4   3   6          0.40          0.27         0.13 o                         
  -3   3   6         46.80         65.86         0.96 o                         
  -2   3   6         34.35         43.20         0.80 o                         
  -1   3   6         88.22         87.72         1.14 o                         
   0   3   6        121.91        115.27         1.56 o                         
   1   3   6         73.49         74.67         1.28 o                         
   2   3   6         23.54         30.07         0.68 o                         
   3   3   6        151.06        143.58         1.83 o                         
   4   3   6         91.16         92.21         1.57 o                         
   5   3   6         23.94         20.68         0.77 o                         
   6   3   6         17.56         16.58         1.27 o                         
   7   3   6         22.64         19.90         1.28 o                         
   8   3   6          2.52          1.13         0.35 o                         
   9   3   6          0.97          1.33         0.87 o                         
  10   3   6          0.04         -0.27         0.65 o                         
 -11   4   6          0.02          0.14         1.33 o                         
 -10   4   6          0.44          0.43         0.35 o                         
  -9   4   6          8.05          7.04         0.57 o                         
  -8   4   6          0.26         -0.20         0.59 o                         
  -7   4   6          9.51         12.31         1.28 o                         
  -6   4   6         34.43         37.07         1.76 o                         
  -5   4   6         12.08         10.61         0.67 o                         
  -4   4   6         24.39         29.16         0.65 o                         
  -3   4   6         29.26         24.25         0.59 o                         
  -2   4   6         61.04         57.96         1.00 o                         
  -1   4   6         24.76         26.29         0.57 o                         
   0   4   6        154.60        140.29         1.71 o                         
   1   4   6        256.49        257.12         2.86 o                         
   2   4   6          3.01          4.10         0.33 o                         
   3   4   6         29.09         30.38         0.77 o                         
   4   4   6         20.76         19.02         0.76 o                         
   5   4   6         47.12         48.56         1.58 o                         
   6   4   6          1.47          2.32         0.75 o                         
   7   4   6          3.18          3.26         0.56 o                         
   8   4   6         34.13         39.43         1.48 o                         
   9   4   6          4.57          6.06         1.05 o                         
  10   4   6          1.63          0.19         1.09 o                         
 -10   5   6          0.94          0.49         0.73 o                         
  -9   5   6          4.58          3.09         0.70 o                         
  -8   5   6          4.98          6.32         0.99 o                         
  -7   5   6          6.26          6.12         0.44 o                         
  -6   5   6          1.97          1.39         0.25 o                         
  -5   5   6          0.01         -0.09         0.14 o                         
  -4   5   6          6.77          7.45         0.43 o                         
  -3   5   6         13.20         15.55         0.54 o                         
  -2   5   6        105.13        101.39         1.69 o                         
  -1   5   6         16.45         13.48         0.46 o                         
   0   5   6          2.39          3.41         0.28 o                         
   1   5   6          7.08          8.68         0.49 o                         
   2   5   6         29.39         27.38         0.84 o                         
   3   5   6          2.74          1.52         0.27 o                         
   4   5   6         66.56         62.56         1.37 o                         
   5   5   6        158.21        151.92         3.20 o                         
   6   5   6          6.28          7.20         0.73 o                         
   7   5   6          0.42          1.14         0.60 o                         
   8   5   6          0.03         -0.15         0.60 o                         
   9   5   6          0.00         -0.55         0.55 o                         
 -10   6   6          2.45          3.67         1.59 o                         
  -9   6   6          1.21          0.75         0.41 o                         
  -8   6   6          0.23          0.59         0.37 o                         
  -7   6   6         39.12         42.26         1.12 o                         
  -6   6   6         52.76         56.86         1.88 o                         
  -5   6   6         23.86         23.98         0.85 o                         
  -4   6   6          6.65          8.12         0.53 o                         
  -3   6   6          7.80         10.33         0.69 o                         
  -2   6   6         91.13         81.94         1.36 o                         
  -1   6   6          1.68          1.88         0.24 o                         
   0   6   6         27.60         20.02         0.65 o                         
   1   6   6         96.66        110.38         2.07 o                         
   2   6   6         51.62         55.50         1.42 o                         
   3   6   6          9.69          6.98         0.68 o                         
   4   6   6         33.76         29.47         1.38 o                         
   5   6   6         26.76         23.62         1.49 o                         
   6   6   6          6.34          9.27         1.05 o                         
   7   6   6          0.55          1.83         0.44 o                         
   8   6   6          0.55         -0.15         0.53 o                         
   9   6   6          0.06          0.99         0.88 o                         
  -9   7   6          1.04          0.33         0.41 o                         
  -8   7   6          0.24         -0.28         0.31 o                         
  -7   7   6         22.80         25.52         1.48 o                         
  -6   7   6         10.94         10.86         0.65 o                         
  -5   7   6         10.68         10.37         0.61 o                         
  -4   7   6          1.99          2.34         0.35 o                         
  -3   7   6         14.36         14.95         1.10 o                         
  -2   7   6          7.97          8.33         0.56 o                         
  -1   7   6          0.14          0.13         0.22 o                         
   0   7   6          0.15          0.43         0.28 o                         
   1   7   6         78.75         47.99         1.34 o                         
   2   7   6         14.33          6.40         0.67 o                         
   3   7   6          7.29          3.85         0.55 o                         
   4   7   6          0.09         -0.20         0.24 o                         
   5   7   6         11.66         12.87         1.07 o                         
   6   7   6          2.11          3.00         0.88 o                         
   7   7   6          0.98          1.37         0.47 o                         
   8   7   6          0.41         -0.48         0.48 o                         
  -9   8   6          2.23          1.64         0.48 o                         
  -8   8   6          2.93          2.38         1.35 o                         
  -7   8   6          7.22          8.17         0.65 o                         
  -6   8   6          0.02          0.49         0.83 o                         
  -5   8   6          8.60          8.63         0.58 o                         
  -4   8   6          0.26          0.59         0.24 o                         
  -3   8   6         43.11         40.68         1.40 o                         
  -2   8   6         34.78         35.56         1.07 o                         
  -1   8   6        187.33        162.50         2.68 o                         
   0   8   6          0.70         -0.11         0.22 o                         
   1   8   6         10.85         15.93         0.95 o                         
   2   8   6         78.28         81.20         2.43 o                         
   3   8   6         19.79         18.82         1.08 o                         
   4   8   6          5.33          7.93         0.75 o                         
   5   8   6          8.28          8.46         0.86 o                         
   6   8   6          0.01          0.29         0.38 o                         
   7   8   6          1.83          0.88         0.56 o                         
   8   8   6          9.94         11.84         1.62 o                         
  -8   9   6          6.10          4.77         0.65 o                         
  -7   9   6          0.81          0.00         0.47 o                         
  -6   9   6          8.81          7.90         0.66 o                         
  -5   9   6          0.32          0.05         0.33 o                         
  -4   9   6          1.23          1.16         0.37 o                         
  -3   9   6          0.11          0.52         0.36 o                         
  -2   9   6          4.71          4.45         0.45 o                         
  -1   9   6         15.86         14.29         0.78 o                         
   0   9   6          3.11          3.30         0.57 o                         
   1   9   6         31.13         34.08         1.60 o                         
   2   9   6         20.13         19.94         1.55 o                         
   3   9   6         12.33         13.14         1.03 o                         
   4   9   6          3.08          2.39         0.53 o                         
   5   9   6          4.78          4.47         0.57 o                         
   6   9   6         14.41         16.16         1.97 o                         
   7   9   6          2.98          3.45         0.66 o                         
  -8  10   6          0.14         -0.01         1.13 o                         
  -7  10   6          0.90          1.79         1.08 o                         
  -6  10   6          6.47          6.55         0.94 o                         
  -5  10   6          9.05          8.66         0.90 o                         
  -4  10   6          0.40         -0.25         0.26 o                         
  -3  10   6         24.13         24.66         1.15 o                         
  -2  10   6          2.42          3.37         0.40 o                         
  -1  10   6         48.68         52.46         1.59 o                         
   0  10   6          6.26          5.03         0.64 o                         
   1  10   6          0.09          1.22         0.39 o                         
   2  10   6          7.53          7.44         0.93 o                         
   3  10   6          4.21          3.19         0.74 o                         
   4  10   6          6.63          7.40         1.00 o                         
   5  10   6          1.35          0.62         0.78 o                         
   6  10   6          2.54          1.33         0.68 o                         
  -7  11   6          1.57          0.09         0.68 o                         
  -6  11   6          1.01          0.21         0.60 o                         
  -5  11   6          0.11         -0.08         0.54 o                         
  -4  11   6          1.21          1.05         0.79 o                         
  -3  11   6         11.14         10.23         1.06 o                         
  -2  11   6          0.10         -0.19         0.30 o                         
  -1  11   6          1.91          1.56         0.40 o                         
   0  11   6         10.46         10.11         1.06 o                         
   1  11   6          5.30          6.82         0.93 o                         
   2  11   6          9.08          9.87         1.12 o                         
   3  11   6         44.79         49.90         1.95 o                         
   4  11   6          1.57          0.09         0.57 o                         
   5  11   6          4.48          5.51         0.95 o                         
  -5  12   6          0.32          0.10         0.63 o                         
  -4  12   6          0.01         -0.47         0.47 o                         
  -3  12   6          1.29         -0.21         0.51 o                         
  -2  12   6          0.53          0.60         0.54 o                         
  -1  12   6          8.27         10.35         1.48 o                         
   0  12   6         21.39         26.18         1.33 o                         
   1  12   6          2.20          2.74         0.61 o                         
   2  12   6          0.31          0.41         0.43 o                         
   3  12   6          0.27          0.99         0.59 o                         
   4  12   6          6.40          4.63         1.01 o                         
  -3  13   6          0.61         -0.29         1.07 o                         
  -2  13   6          1.18          1.05         0.88 o                         
  -1  13   6          0.33          0.49         0.50 o                         
   0  13   6          3.21          3.87         0.59 o                         
   1  13   6          0.02         -0.09         0.53 o                         
   2  13   6          0.00         -0.40         0.81 o                         
  -2 -13   7          0.05          1.62         1.06 o                         
  -1 -13   7          0.03         -0.82         1.34 o                         
   0 -13   7          0.02         -0.61         1.22 o                         
   1 -13   7          0.00         -0.66         0.67 o                         
   2 -13   7          0.12          0.04         0.65 o                         
  -4 -12   7         12.63         19.37         1.45 o                         
  -3 -12   7          0.70         -0.40         0.40 o                         
  -2 -12   7          7.55          7.71         0.89 o                         
  -1 -12   7          0.02          0.01         0.49 o                         
   0 -12   7          4.12          4.18         0.60 o                         
   1 -12   7          1.45          1.36         0.50 o                         
   2 -12   7          6.52          5.64         0.80 o                         
   3 -12   7          0.51          0.61         0.42 o                         
   4 -12   7          0.02         -0.12         0.84 o                         
  -6 -11   7          1.73          1.79         0.61 o                         
  -5 -11   7         11.57         14.50         1.55 o                         
  -4 -11   7          0.00         -0.31         0.38 o                         
  -3 -11   7          5.87          5.15         0.67 o                         
  -2 -11   7          0.40          0.13         0.37 o                         
  -1 -11   7          1.11          0.36         0.55 o                         
   0 -11   7          0.65          0.02         0.35 o                         
   1 -11   7          2.60          0.24         0.42 o                         
   2 -11   7          0.23         -0.01         0.33 o                         
   3 -11   7          1.15          1.14         0.54 o                         
   4 -11   7          3.55          3.13         0.88 o                         
   5 -11   7          0.27          0.02         0.56 o                         
   6 -11   7          0.05         -0.78         0.78 o                         
  -7 -10   7          0.10         -0.31         0.67 o                         
  -6 -10   7          0.19         -0.02         0.80 o                         
  -5 -10   7          1.26          2.09         0.60 o                         
  -4 -10   7          8.19          7.43         0.69 o                         
  -3 -10   7          0.02         -0.31         0.31 o                         
  -2 -10   7          0.39          0.43         0.31 o                         
  -1 -10   7          2.64          0.68         0.52 o                         
   0 -10   7          0.06         -0.38         0.38 o                         
   1 -10   7          8.78         11.89         0.75 o                         
   2 -10   7          0.87          0.67         0.26 o                         
   3 -10   7          0.01         -0.25         0.30 o                         
   4 -10   7          2.18          1.90         0.64 o                         
   5 -10   7          0.00         -0.43         0.54 o                         
   6 -10   7          0.20         -0.59         0.59 o                         
   7 -10   7          0.12         -0.03         1.63 o                         
  -8  -9   7          3.34          3.69         0.88 o                         
  -7  -9   7          0.49          0.50         0.64 o                         
  -6  -9   7          0.46         -0.32         0.32 o                         
  -5  -9   7          1.15          1.49         0.39 o                         
  -4  -9   7          0.33         -0.05         0.27 o                         
  -3  -9   7          1.49          0.81         0.43 o                         
  -2  -9   7          0.02         -0.21         0.21 o                         
  -1  -9   7          0.70          0.52         0.46 o                         
   0  -9   7          7.04          7.41         0.64 o                         
   1  -9   7          4.44          4.87         0.49 o                         
   2  -9   7          0.38          0.25         0.30 o                         
   3  -9   7          4.67          4.89         0.52 o                         
   4  -9   7          0.72          1.00         0.47 o                         
   5  -9   7          0.45          0.22         0.44 o                         
   6  -9   7         25.02         28.92         1.75 o                         
   7  -9   7          0.32         -0.21         0.62 o                         
  -8  -8   7          0.97          0.25         0.63 o                         
  -7  -8   7          0.02          0.27         0.52 o                         
  -6  -8   7          4.67          5.84         0.55 o                         
  -5  -8   7          4.81          3.02         0.46 o                         
  -4  -8   7          8.25          7.83         0.63 o                         
  -3  -8   7         26.89         29.58         1.43 o                         
  -2  -8   7         27.45         29.67         1.07 o                         
  -1  -8   7         12.69         15.16         0.78 o                         
   0  -8   7          0.00         -0.25         0.25 o                         
   1  -8   7          6.45          5.91         0.54 o                         
   2  -8   7          4.05          4.81         0.58 o                         
   3  -8   7         62.56         65.17         1.73 o                         
   4  -8   7          3.05          4.16         0.68 o                         
   5  -8   7         20.37         21.87         1.64 o                         
   6  -8   7         10.16         12.66         0.67 o                         
   7  -8   7          2.34          1.96         0.41 o                         
   8  -8   7          2.24          3.40         0.83 o                         
  -9  -7   7          0.67          0.00         0.90 o                         
  -8  -7   7          1.52          1.34         0.69 o                         
  -7  -7   7          0.54          1.18         0.51 o                         
  -6  -7   7          3.03          2.29         0.35 o                         
  -5  -7   7          0.08         -0.33         0.35 o                         
  -4  -7   7         12.16         13.53         0.76 o                         
  -3  -7   7          9.53         10.40         0.71 o                         
  -2  -7   7         35.31         37.22         1.00 o                         
  -1  -7   7          2.73          2.62         0.50 o                         
   0  -7   7          7.55          6.03         0.68 o                         
   1  -7   7         19.10         23.75         0.85 o                         
   2  -7   7        102.27        106.61         3.00 o                         
   3  -7   7          6.82          5.71         0.52 o                         
   4  -7   7         68.62         77.79         2.29 o                         
   5  -7   7          0.41         -0.30         0.33 o                         
   6  -7   7          6.80          7.86         0.75 o                         
   7  -7   7          9.50         11.18         1.19 o                         
   8  -7   7          0.89          0.78         0.45 o                         
   9  -7   7          0.87         -0.64         1.19 o                         
  -9  -6   7          1.19          1.08         1.09 o                         
  -8  -6   7          0.74          0.09         0.47 o                         
  -7  -6   7          2.25          2.13         0.98 o                         
  -6  -6   7          0.67          0.30         0.29 o                         
  -5  -6   7          3.73          5.31         0.44 o                         
  -4  -6   7          4.08          3.63         0.77 o                         
  -3  -6   7         17.03         13.91         0.75 o                         
  -2  -6   7          3.22          1.85         0.31 o                         
  -1  -6   7          0.17          0.50         0.28 o                         
   0  -6   7        301.94        316.66         5.33 o                         
   1  -6   7        149.80        144.55         3.20 o                         
   2  -6   7         88.90         94.72         2.00 o                         
   3  -6   7          1.80          3.06         0.39 o                         
   4  -6   7         44.51         39.96         1.22 o                         
   5  -6   7          3.14          5.77         0.69 o                         
   6  -6   7          0.00          0.02         0.49 o                         
   7  -6   7          2.56          2.31         0.45 o                         
   8  -6   7          0.21          0.26         0.51 o                         
   9  -6   7          0.33          0.37         0.52 o                         
 -10  -5   7          0.03         -0.80         1.16 o                         
  -9  -5   7          0.00         -0.24         0.74 o                         
  -8  -5   7          3.24          4.88         0.86 o                         
  -7  -5   7          1.89          1.29         0.66 o                         
  -6  -5   7          0.06         -0.27         0.43 o                         
  -5  -5   7          2.85          2.09         0.35 o                         
  -4  -5   7          7.63          4.11         0.33 o                         
  -3  -5   7        586.76        540.45         4.77 o                         
  -2  -5   7         46.64         38.47         0.93 o                         
  -1  -5   7        292.45        287.19         5.58 o                         
   0  -5   7         13.14         17.44         0.68 o                         
   1  -5   7        184.55        192.56         2.69 o                         
   2  -5   7         30.31         28.13         0.78 o                         
   3  -5   7         24.78         31.01         1.35 o                         
   4  -5   7         59.49         68.28         1.69 o                         
   5  -5   7         97.80        102.34         2.38 o                         
   6  -5   7          5.42          4.24         0.53 o                         
   7  -5   7          7.63          5.23         0.66 o                         
   8  -5   7          1.45          1.19         0.44 o                         
   9  -5   7          0.09          0.15         0.45 o                         
 -10  -4   7          2.42          2.48         0.64 o                         
  -9  -4   7          0.21          1.10         0.53 o                         
  -8  -4   7          0.05         -0.30         0.30 o                         
  -7  -4   7          4.90          4.61         0.55 o                         
  -6  -4   7         15.63         19.34         0.80 o                         
  -5  -4   7         43.80         45.88         1.18 o                         
  -4  -4   7         43.63         39.02         1.00 o                         
  -3  -4   7          0.51          1.57         0.19 o                         
  -2  -4   7        103.75        103.95         1.85 o                         
  -1  -4   7          0.57          1.86         0.26 o                         
   0  -4   7          0.47          2.41         0.31 o                         
   1  -4   7         29.34         27.52         1.35 o                         
   2  -4   7        115.85        110.50         1.80 o                         
   3  -4   7          2.00          1.79         0.26 o                         
   4  -4   7         10.77         12.05         0.66 o                         
   5  -4   7         15.77         14.96         1.02 o                         
   6  -4   7          0.15          0.70         0.29 o                         
   7  -4   7          4.51          3.26         0.86 o                         
   8  -4   7          0.12         -0.26         0.26 o                         
   9  -4   7          0.70          0.11         0.55 o                         
  10  -4   7          0.01         -0.67         0.83 o                         
 -10  -3   7          0.86         -0.30         1.02 o                         
  -9  -3   7          2.31          2.28         0.71 o                         
  -8  -3   7          2.27          1.25         0.38 o                         
  -7  -3   7          5.99          5.47         0.51 o                         
  -6  -3   7        131.94        136.02         3.28 o                         
  -5  -3   7        642.67        651.93         6.91 o                         
  -4  -3   7         35.20         37.83         0.84 o                         
  -3  -3   7         10.90         13.57         0.43 o                         
  -2  -3   7        123.82        133.60         1.93 o                         
  -1  -3   7        154.59        150.27         2.38 o                         
   0  -3   7          0.44          1.23         0.21 o                         
   1  -3   7        111.93        107.10         1.73 o                         
   2  -3   7          9.30          7.08         0.41 o                         
   3  -3   7         34.96         40.10         0.90 o                         
   4  -3   7         13.44         16.68         0.75 o                         
   5  -3   7          0.38          0.46         0.35 o                         
   6  -3   7          4.37          5.22         0.61 o                         
   7  -3   7          0.48          0.59         0.34 o                         
   8  -3   7          0.01         -0.24         0.24 o                         
   9  -3   7          1.28          0.30         0.45 o                         
  10  -3   7          0.17         -0.50         0.50 o                         
 -10  -2   7          2.44          2.73         1.12 o                         
  -9  -2   7         26.63         32.28         1.06 o                         
  -8  -2   7         26.78         27.47         0.97 o                         
  -7  -2   7         11.09         16.03         0.70 o                         
  -6  -2   7        118.21        113.37         1.94 o                         
  -5  -2   7         88.83         87.39         1.38 o                         
  -4  -2   7         10.56         14.60         0.55 o                         
  -3  -2   7         90.93        102.51         1.61 o                         
  -2  -2   7        562.32        550.77         5.64 o                         
  -1  -2   7         35.80         48.77         0.99 o                         
   0  -2   7         11.74          4.23         0.38 o                         
   1  -2   7        104.38        135.11         2.17 o                         
   2  -2   7          3.94          3.87         0.31 o                         
   3  -2   7          2.91          4.12         0.34 o                         
   4  -2   7         16.48         15.80         0.56 o                         
   5  -2   7          0.22         -0.01         0.19 o                         
   6  -2   7          2.19          1.58         0.30 o                         
   7  -2   7          1.15          1.27         0.25 o                         
   8  -2   7          2.20          2.83         0.36 o                         
   9  -2   7          0.15         -0.32         0.32 o                         
  10  -2   7          0.01          0.49         0.78 o                         
 -11  -1   7          0.28          0.05         1.04 o                         
 -10  -1   7          2.69          2.46         0.51 o                         
  -9  -1   7          1.71          0.98         0.35 o                         
  -8  -1   7          4.70          6.11         0.62 o                         
  -7  -1   7          0.32          0.54         0.19 o                         
  -6  -1   7         31.97         30.99         1.16 o                         
  -5  -1   7         64.61         60.73         1.12 o                         
  -4  -1   7         53.04         55.98         0.97 o                         
  -3  -1   7          0.62          1.22         0.19 o                         
  -2  -1   7          9.04         22.54         0.58 o                         
  -1  -1   7         16.10         24.33         0.84 o                         
   0  -1   7         92.39        106.10         1.57 o                         
   1  -1   7          0.94          3.50         0.30 o                         
   2  -1   7         36.93         42.04         0.94 o                         
   3  -1   7         10.78          9.48         0.48 o                         
   4  -1   7          0.77          0.80         0.22 o                         
   5  -1   7          0.19          0.01         0.16 o                         
   6  -1   7          4.62          3.99         0.36 o                         
   7  -1   7          0.32          0.50         0.25 o                         
   8  -1   7          1.22          1.29         0.25 o                         
   9  -1   7          3.16          2.05         0.80 o                         
  10  -1   7         14.02         16.89         1.44 o                         
 -11   0   7          9.22          9.14         2.32 o                         
 -10   0   7          0.40          0.74         0.43 o                         
  -9   0   7          2.75          1.98         0.30 o                         
  -8   0   7          1.06          1.78         0.39 o                         
  -7   0   7         62.39         70.21         3.62 o                         
  -6   0   7          0.61          0.61         0.43 o                         
  -5   0   7         26.84         26.26         0.88 o                         
  -4   0   7          0.74          1.36         0.15 o                         
  -3   0   7        476.20        485.60         4.44 o                         
  -2   0   7         89.79         85.71         1.27 o                         
  -1   0   7        154.19        146.68         1.57 o                         
   0   0   7         39.18         55.01         0.98 o                         
   1   0   7         43.25         42.45         1.09 o                         
   2   0   7          4.55          6.09         0.50 o                         
   3   0   7          2.15          2.03         0.24 o                         
   4   0   7          0.29          0.39         0.16 o                         
   5   0   7          2.06          1.53         0.26 o                         
   6   0   7         11.36          8.74         0.56 o                         
   7   0   7         41.29         43.26         1.05 o                         
   8   0   7         10.69          9.59         0.49 o                         
   9   0   7          0.17          1.47         0.62 o                         
  10   0   7         12.21         17.31         1.78 o                         
 -11   1   7          0.01          1.09         1.13 o                         
 -10   1   7         12.26         15.21         1.21 o                         
  -9   1   7          0.06         -0.26         0.52 o                         
  -8   1   7          2.64          2.15         0.65 o                         
  -7   1   7          1.93          1.43         0.46 o                         
  -6   1   7         63.64         62.47         1.61 o                         
  -5   1   7          5.65          5.86         0.45 o                         
  -4   1   7          3.14          3.27         0.36 o                         
  -3   1   7        125.23        136.87         1.81 o                         
  -2   1   7         86.19         84.18         1.31 o                         
  -1   1   7         51.18         34.31         0.62 o                         
   0   1   7         23.19         27.82         0.66 o                         
   1   1   7          9.60         13.56         0.50 o                         
   2   1   7         16.70         18.80         0.67 o                         
   3   1   7         28.36         30.76         0.86 o                         
   4   1   7         23.93         23.29         0.80 o                         
   5   1   7         80.75         78.31         1.74 o                         
   6   1   7         10.13         11.12         0.66 o                         
   7   1   7         35.44         36.35         1.12 o                         
   8   1   7          0.00         -0.01         0.21 o                         
   9   1   7          4.08          2.99         0.80 o                         
  10   1   7          3.65          3.31         0.81 o                         
 -10   2   7          0.01         -0.27         0.60 o                         
  -9   2   7          0.20         -0.31         0.70 o                         
  -8   2   7          1.89          0.82         0.68 o                         
  -7   2   7          9.88         11.24         0.93 o                         
  -6   2   7          0.75          1.69         0.41 o                         
  -5   2   7         53.69         52.79         1.21 o                         
  -4   2   7         19.88         17.19         0.75 o                         
  -3   2   7         42.33         36.70         0.71 o                         
  -2   2   7          0.06          1.12         0.15 o                         
  -1   2   7         31.34         37.47         0.73 o                         
   0   2   7         43.93         51.67         0.95 o                         
   1   2   7          6.95          6.48         0.42 o                         
   2   2   7         59.36         60.57         1.22 o                         
   3   2   7         42.26         36.43         0.85 o                         
   4   2   7          2.78          1.92         0.48 o                         
   5   2   7          2.35          3.57         0.50 o                         
   6   2   7         15.95         14.97         0.71 o                         
   7   2   7          0.04          0.34         0.23 o                         
   8   2   7          0.00          0.36         0.61 o                         
   9   2   7          2.05          1.06         1.05 o                         
  10   2   7          4.83          6.41         1.86 o                         
 -11   3   7          0.01         -1.06         1.06 o                         
 -10   3   7          0.02         -0.57         0.57 o                         
  -9   3   7          1.59          0.99         0.51 o                         
  -8   3   7          8.48          5.55         0.78 o                         
  -7   3   7          0.58         -0.03         0.29 o                         
  -6   3   7          1.63          1.30         0.35 o                         
  -5   3   7          8.08          9.23         0.61 o                         
  -4   3   7         69.10         62.82         1.19 o                         
  -3   3   7         44.47         40.05         0.76 o                         
  -2   3   7         42.60         40.07         0.90 o                         
  -1   3   7          0.58          0.68         0.16 o                         
   0   3   7        156.99        166.29         2.30 o                         
   1   3   7        144.35        144.36         2.04 o                         
   2   3   7         29.94         26.96         0.78 o                         
   3   3   7        232.99        205.07         2.40 o                         
   4   3   7         72.28         66.38         1.50 o                         
   5   3   7          0.57          0.26         0.22 o                         
   6   3   7          1.43          0.73         0.39 o                         
   7   3   7          3.42          3.77         0.54 o                         
   8   3   7          2.02          2.16         0.68 o                         
   9   3   7          4.46          4.11         0.97 o                         
 -10   4   7          0.73          0.16         0.52 o                         
  -9   4   7          0.36          0.58         0.54 o                         
  -8   4   7          0.68          0.48         0.42 o                         
  -7   4   7          0.00          0.41         0.33 o                         
  -6   4   7          0.05          0.24         0.29 o                         
  -5   4   7         20.62         18.67         0.91 o                         
  -4   4   7         46.21         42.02         1.09 o                         
  -3   4   7          0.10          0.74         0.16 o                         
  -2   4   7         73.72         69.39         1.23 o                         
  -1   4   7        173.63        169.69         2.03 o                         
   0   4   7        113.81        104.86         1.58 o                         
   1   4   7        125.50        121.98         1.88 o                         
   2   4   7         17.53         14.61         0.62 o                         
   3   4   7         26.38         17.67         0.63 o                         
   4   4   7         14.37         10.74         0.64 o                         
   5   4   7         51.69         58.55         1.54 o                         
   6   4   7          5.75          5.31         0.64 o                         
   7   4   7         13.10         11.54         1.03 o                         
   8   4   7          2.04          1.82         0.54 o                         
   9   4   7          1.73          1.72         0.77 o                         
 -10   5   7          0.14         -0.02         1.01 o                         
  -9   5   7          0.39         -0.89         0.89 o                         
  -8   5   7          2.75          2.86         0.62 o                         
  -7   5   7          7.37          8.07         0.76 o                         
  -6   5   7          6.14          5.41         0.46 o                         
  -5   5   7         64.53         63.88         1.28 o                         
  -4   5   7          0.04         -0.16         0.16 o                         
  -3   5   7          5.64          7.85         0.46 o                         
  -2   5   7         15.72         11.52         0.58 o                         
  -1   5   7          9.72         11.72         0.44 o                         
   0   5   7          0.06         -0.07         0.13 o                         
   1   5   7         10.26          7.18         0.47 o                         
   2   5   7         70.04         58.96         1.37 o                         
   3   5   7          8.88          3.66         0.39 o                         
   4   5   7        149.85        136.59         2.47 o                         
   5   5   7          0.07          0.24         0.29 o                         
   6   5   7          4.62          5.52         0.77 o                         
   7   5   7         10.40         11.81         1.04 o                         
   8   5   7          0.70          1.03         0.94 o                         
   9   5   7          0.25          0.74         0.69 o                         
  -9   6   7          0.24         -0.44         0.44 o                         
  -8   6   7          6.54          7.05         0.70 o                         
  -7   6   7         60.56         66.13         1.61 o                         
  -6   6   7          1.05          1.09         0.27 o                         
  -5   6   7         55.49         57.64         1.35 o                         
  -4   6   7          5.12          5.16         0.59 o                         
  -3   6   7        103.53         98.10         1.86 o                         
  -2   6   7          0.32          1.21         0.34 o                         
  -1   6   7          7.34          6.08         0.44 o                         
   0   6   7          8.23         10.46         0.55 o                         
   1   6   7         19.16         17.15         0.91 o                         
   2   6   7         10.94          9.66         0.94 o                         
   3   6   7        217.75        209.74         3.92 o                         
   4   6   7         44.79         48.09         1.47 o                         
   5   6   7         15.97         18.97         1.40 o                         
   6   6   7          0.00         -0.32         0.32 o                         
   7   6   7          7.31          7.16         1.25 o                         
   8   6   7          0.17          0.16         0.46 o                         
  -9   7   7          0.22         -0.40         0.40 o                         
  -8   7   7          3.98          4.02         0.68 o                         
  -7   7   7          4.80          6.54         0.64 o                         
  -6   7   7         88.44         88.80         1.84 o                         
  -5   7   7          0.11          0.28         0.22 o                         
  -4   7   7         12.13         13.51         0.91 o                         
  -3   7   7          2.68          2.62         0.43 o                         
  -2   7   7         85.40         76.96         1.52 o                         
  -1   7   7         68.15         66.54         1.63 o                         
   0   7   7        116.25        101.75         1.98 o                         
   1   7   7         15.92          8.99         0.72 o                         
   2   7   7         32.88         24.31         1.85 o                         
   3   7   7          0.24          0.36         0.32 o                         
   4   7   7         10.59         10.82         0.74 o                         
   5   7   7          1.21          1.82         0.39 o                         
   6   7   7         13.91         12.75         1.33 o                         
   7   7   7          0.00          1.36         0.47 o                         
   8   7   7          0.23         -0.15         0.63 o                         
  -9   8   7          0.25          0.44         0.63 o                         
  -8   8   7         10.12         12.46         1.25 o                         
  -7   8   7          5.24          4.96         0.65 o                         
  -6   8   7          3.37          4.03         0.59 o                         
  -5   8   7          4.41          5.50         0.57 o                         
  -4   8   7          7.75          7.02         0.69 o                         
  -3   8   7         45.60         47.07         1.63 o                         
  -2   8   7         47.81         40.72         1.41 o                         
  -1   8   7         14.41         15.74         0.79 o                         
   0   8   7          0.10          0.06         0.25 o                         
   1   8   7         34.62         30.67         1.75 o                         
   2   8   7          0.04          0.67         0.42 o                         
   3   8   7         10.59          9.51         0.87 o                         
   4   8   7          4.70          3.22         0.49 o                         
   5   8   7          0.22         -0.35         0.35 o                         
   6   8   7         22.20         26.96         1.97 o                         
   7   8   7          2.07          1.88         0.60 o                         
  -8   9   7          9.27         10.97         1.49 o                         
  -7   9   7          1.76          0.88         0.49 o                         
  -6   9   7          3.46          4.63         0.64 o                         
  -5   9   7          4.55          4.39         0.58 o                         
  -4   9   7          0.84          0.68         0.35 o                         
  -3   9   7         29.54         30.98         1.22 o                         
  -2   9   7          1.81          2.21         0.31 o                         
  -1   9   7          0.03          0.16         0.29 o                         
   0   9   7          1.66          0.89         0.32 o                         
   1   9   7          0.05          0.19         0.55 o                         
   2   9   7          0.12         -0.33         0.33 o                         
   3   9   7          0.84          1.53         0.75 o                         
   4   9   7         11.21         12.29         1.62 o                         
   5   9   7          5.62          4.31         0.87 o                         
   6   9   7          3.90          5.20         1.05 o                         
   7   9   7          2.18          1.88         0.97 o                         
  -7  10   7          0.07         -0.47         0.47 o                         
  -6  10   7         13.68         15.61         1.44 o                         
  -5  10   7          1.48          1.91         0.51 o                         
  -4  10   7          8.95          6.80         0.75 o                         
  -3  10   7          0.32         -0.10         0.31 o                         
  -2  10   7          0.59          0.51         0.38 o                         
  -1  10   7          3.47          2.92         0.46 o                         
   0  10   7          3.21          2.45         0.49 o                         
   1  10   7          2.73          3.81         0.87 o                         
   2  10   7          0.63          0.88         0.50 o                         
   3  10   7          3.20          2.95         1.25 o                         
   4  10   7          1.29         -0.52         1.73 o                         
   5  10   7          1.29          1.82         0.72 o                         
   6  10   7          0.44          0.50         0.77 o                         
  -6  11   7          0.57          1.20         0.65 o                         
  -5  11   7          0.17         -0.16         0.46 o                         
  -4  11   7          0.02         -0.13         0.56 o                         
  -3  11   7          0.26         -0.13         0.77 o                         
  -2  11   7          4.59          3.64         0.54 o                         
  -1  11   7          9.01          8.47         0.89 o                         
   0  11   7          1.52          1.47         0.47 o                         
   1  11   7          1.81          1.34         0.51 o                         
   2  11   7         16.82         18.91         2.01 o                         
   3  11   7          6.79          5.71         1.01 o                         
   4  11   7          0.01          0.04         0.74 o                         
   5  11   7          1.77          1.53         0.86 o                         
  -5  12   7          1.44         -0.67         1.46 o                         
  -4  12   7          0.31          0.30         0.59 o                         
  -3  12   7          3.44          3.58         0.79 o                         
  -2  12   7          2.34          2.40         0.58 o                         
  -1  12   7          9.76         12.97         1.58 o                         
   0  12   7          1.69          2.39         0.55 o                         
   1  12   7          0.06         -0.45         0.45 o                         
   2  12   7          0.06         -0.51         0.51 o                         
   3  12   7         11.70         11.43         1.30 o                         
  -2  13   7          0.14          0.87         0.85 o                         
  -1  13   7          0.40         -0.79         0.80 o                         
   0  13   7          4.53          3.57         0.76 o                         
  -4 -12   8          1.85         -0.25         0.73 o                         
  -3 -12   8          7.63         11.89         1.72 o                         
  -2 -12   8          0.11          0.44         0.65 o                         
  -1 -12   8          1.72          0.84         0.75 o                         
   0 -12   8          0.26          0.19         0.81 o                         
   1 -12   8          0.73         -0.51         0.51 o                         
   2 -12   8          0.00         -0.20         0.63 o                         
   3 -12   8          0.00          0.13         0.67 o                         
  -5 -11   8          0.12          0.18         0.46 o                         
  -4 -11   8          0.58         -0.18         0.63 o                         
  -3 -11   8          0.09         -0.39         0.39 o                         
  -2 -11   8          5.32          4.24         0.99 o                         
  -1 -11   8          3.85          3.19         0.90 o                         
   0 -11   8          0.34          0.50         0.39 o                         
   1 -11   8          0.23         -0.03         0.58 o                         
   2 -11   8          1.87          2.98         0.55 o                         
   3 -11   8          1.15          1.72         0.65 o                         
   4 -11   8          0.51          0.06         1.01 o                         
   5 -11   8          0.01         -0.82         1.31 o                         
  -6 -10   8          0.25         -0.50         0.50 o                         
  -5 -10   8          0.51         -0.42         0.42 o                         
  -4 -10   8          3.01          3.72         0.49 o                         
  -3 -10   8          0.00         -0.32         0.32 o                         
  -2 -10   8          0.35         -0.20         0.33 o                         
  -1 -10   8          2.64          2.72         0.77 o                         
   0 -10   8          0.03          0.56         1.36 o                         
   1 -10   8          0.00         -0.06         0.28 o                         
   2 -10   8          8.26         10.20         1.21 o                         
   3 -10   8          2.38          4.20         0.67 o                         
   4 -10   8          0.57          0.59         0.56 o                         
   5 -10   8          2.60          2.54         0.72 o                         
   6 -10   8          3.02          4.05         1.26 o                         
  -7  -9   8          0.65          2.02         0.70 o                         
  -6  -9   8          0.14          0.83         0.41 o                         
  -5  -9   8          0.01         -0.19         0.37 o                         
  -4  -9   8          1.84          2.48         0.51 o                         
  -3  -9   8          1.65          0.80         0.27 o                         
  -2  -9   8         13.83         12.45         2.29 o                         
  -1  -9   8          0.69         -0.02         0.39 o                         
   0  -9   8          0.33         -0.12         0.35 o                         
   1  -9   8          0.12         -0.49         0.50 o                         
   2  -9   8          0.22         -0.38         0.38 o                         
   3  -9   8         18.63         19.02         0.98 o                         
   4  -9   8          1.46          0.43         0.47 o                         
   5  -9   8         25.35         28.91         1.84 o                         
   6  -9   8          4.70          4.54         0.86 o                         
   7  -9   8         16.97         16.47         2.20 o                         
  -8  -8   8          0.49          2.67         2.21 o                         
  -7  -8   8          0.10          0.39         0.59 o                         
  -6  -8   8          0.17         -0.37         0.37 o                         
  -5  -8   8          2.70          2.68         0.40 o                         
  -4  -8   8          4.58          2.77         0.44 o                         
  -3  -8   8          2.41          3.38         0.53 o                         
  -2  -8   8          5.86          6.61         0.95 o                         
  -1  -8   8          0.03          0.03         0.29 o                         
   0  -8   8          3.04          1.63         0.81 o                         
   1  -8   8          0.26          0.10         0.42 o                         
   2  -8   8         92.17         80.09         2.34 o                         
   3  -8   8          0.14          0.51         0.37 o                         
   4  -8   8         23.58         27.01         1.06 o                         
   5  -8   8          0.27          0.06         0.48 o                         
   6  -8   8          0.79          0.88         0.42 o                         
   7  -8   8          2.46          3.30         0.88 o                         
   8  -8   8          0.10         -0.41         1.21 o                         
  -9  -7   8          0.19         -0.78         0.78 o                         
  -8  -7   8          0.38         -0.30         0.63 o                         
  -7  -7   8          0.12         -0.40         0.40 o                         
  -6  -7   8          1.86          0.65         0.36 o                         
  -5  -7   8         21.47         19.10         0.92 o                         
  -4  -7   8          0.41         -0.05         0.19 o                         
  -3  -7   8         33.35         36.68         1.73 o                         
  -2  -7   8         28.72         30.49         1.23 o                         
  -1  -7   8         59.65         61.03         1.94 o                         
   0  -7   8          5.24          6.37         0.95 o                         
   1  -7   8         30.86         34.53         1.43 o                         
   2  -7   8          3.61          2.61         0.53 o                         
   3  -7   8         58.48         59.79         1.53 o                         
   4  -7   8          0.05          0.55         0.30 o                         
   5  -7   8         18.58         22.92         1.02 o                         
   6  -7   8          0.09         -0.38         0.38 o                         
   7  -7   8          7.36          7.23         0.82 o                         
   8  -7   8          0.20         -0.14         0.50 o                         
  -9  -6   8          0.15          1.10         0.60 o                         
  -8  -6   8          0.85          1.35         0.51 o                         
  -7  -6   8          0.15          0.32         0.43 o                         
  -6  -6   8          3.44          2.24         0.58 o                         
  -5  -6   8         29.01         29.76         1.19 o                         
  -4  -6   8          0.14         -0.02         0.18 o                         
  -3  -6   8         24.63         28.61         1.02 o                         
  -2  -6   8         61.33         66.00         1.74 o                         
  -1  -6   8         30.68         29.02         1.03 o                         
   0  -6   8        250.38        255.81         4.35 o                         
   1  -6   8        260.33        256.70         4.80 o                         
   2  -6   8         14.97         13.44         1.16 o                         
   3  -6   8         44.32         53.72         1.41 o                         
   4  -6   8          0.74          0.98         0.29 o                         
   5  -6   8          4.60          4.44         0.85 o                         
   6  -6   8         14.30         17.21         1.32 o                         
   7  -6   8          1.72          2.46         0.80 o                         
   8  -6   8          0.74         -0.04         0.55 o                         
   9  -6   8          2.31          1.55         0.78 o                         
 -10  -5   8          1.08          0.87         1.01 o                         
  -9  -5   8          0.02         -0.17         1.03 o                         
  -8  -5   8          8.66          8.80         0.94 o                         
  -7  -5   8          7.80          7.22         0.89 o                         
  -6  -5   8          1.74          1.65         0.59 o                         
  -5  -5   8          0.03          0.12         0.49 o                         
  -4  -5   8        127.82        135.36         2.21 o                         
  -3  -5   8        144.64        137.38         2.39 o                         
  -2  -5   8         63.21         64.12         1.40 o                         
  -1  -5   8         42.33         35.68         1.02 o                         
   0  -5   8         82.77         76.31         1.87 o                         
   1  -5   8          0.68          0.40         0.29 o                         
   2  -5   8          0.71          1.13         0.28 o                         
   3  -5   8         77.20         78.31         1.71 o                         
   4  -5   8        102.30         97.88         2.33 o                         
   5  -5   8         12.11         10.73         0.76 o                         
   6  -5   8          9.94          8.58         0.80 o                         
   7  -5   8          0.19         -0.37         0.44 o                         
   8  -5   8          0.00         -0.37         0.50 o                         
   9  -5   8          0.13          0.33         0.99 o                         
 -10  -4   8          4.88          4.91         1.12 o                         
  -9  -4   8          0.27         -0.53         0.53 o                         
  -8  -4   8          0.07         -0.13         0.56 o                         
  -7  -4   8          1.40          0.56         0.52 o                         
  -6  -4   8         30.92         36.92         1.54 o                         
  -5  -4   8          2.10          2.99         0.40 o                         
  -4  -4   8          0.07          1.42         0.32 o                         
  -3  -4   8         40.09         43.59         1.14 o                         
  -2  -4   8         25.76         25.89         0.81 o                         
  -1  -4   8        136.88        141.10         2.15 o                         
   0  -4   8         57.15         54.91         1.13 o                         
   1  -4   8         19.95         22.07         0.71 o                         
   2  -4   8          0.08          0.24         0.18 o                         
   3  -4   8          3.11          5.13         0.45 o                         
   4  -4   8          0.75          2.10         0.33 o                         
   5  -4   8         33.80         36.84         1.35 o                         
   6  -4   8          4.76          4.07         0.54 o                         
   7  -4   8          1.64          1.06         0.47 o                         
   8  -4   8          2.16          2.22         0.49 o                         
   9  -4   8          0.55          0.36         0.42 o                         
 -10  -3   8          0.24         -0.49         0.83 o                         
  -9  -3   8          0.81          0.18         0.57 o                         
  -8  -3   8         19.42         25.36         1.15 o                         
  -7  -3   8          0.30          1.45         0.39 o                         
  -6  -3   8         71.44         69.29         1.78 o                         
  -5  -3   8         20.52         22.50         0.84 o                         
  -4  -3   8        231.82        224.06         3.64 o                         
  -3  -3   8         37.41         37.35         1.05 o                         
  -2  -3   8          0.01          0.72         0.19 o                         
  -1  -3   8        100.65         82.60         1.37 o                         
   0  -3   8         32.96         33.66         1.17 o                         
   1  -3   8         22.71         21.76         0.68 o                         
   2  -3   8          0.03         -0.09         0.13 o                         
   3  -3   8         58.75         64.31         1.40 o                         
   4  -3   8         21.54         23.97         1.10 o                         
   5  -3   8          1.00          0.92         0.38 o                         
   6  -3   8          5.73          6.02         0.64 o                         
   7  -3   8          3.97          4.24         0.44 o                         
   8  -3   8          0.04          0.64         0.27 o                         
   9  -3   8          0.98          0.58         0.63 o                         
 -10  -2   8          0.05         -0.48         0.77 o                         
  -9  -2   8         12.74         12.54         0.93 o                         
  -8  -2   8         10.44         13.97         1.09 o                         
  -7  -2   8          1.97          4.98         0.47 o                         
  -6  -2   8         18.77         19.29         0.78 o                         
  -5  -2   8         68.01         60.81         1.19 o                         
  -4  -2   8          0.53          0.59         0.22 o                         
  -3  -2   8         15.82         14.32         0.54 o                         
  -2  -2   8         58.85         56.61         1.08 o                         
  -1  -2   8        311.93        302.97         3.58 o                         
   0  -2   8         10.46         15.09         0.61 o                         
   1  -2   8          4.71          5.63         0.33 o                         
   2  -2   8         16.56         19.81         0.60 o                         
   3  -2   8         15.40         14.92         0.61 o                         
   4  -2   8          3.65          3.02         0.34 o                         
   5  -2   8          3.73          4.73         0.43 o                         
   6  -2   8         14.65         15.21         0.74 o                         
   7  -2   8          1.20          1.30         0.49 o                         
   8  -2   8          0.34          0.09         0.27 o                         
   9  -2   8          0.12         -0.19         0.43 o                         
 -10  -1   8          3.09          3.42         1.06 o                         
  -9  -1   8          0.98          0.92         0.49 o                         
  -8  -1   8          0.03          0.05         0.22 o                         
  -7  -1   8         22.19         22.52         0.75 o                         
  -6  -1   8         23.02         27.66         0.96 o                         
  -5  -1   8         16.37         17.79         0.82 o                         
  -4  -1   8         72.16         71.49         1.24 o                         
  -3  -1   8          5.89          7.83         0.42 o                         
  -2  -1   8          0.44          1.56         0.19 o                         
  -1  -1   8          0.47          0.60         0.19 o                         
   0  -1   8          4.56          5.71         0.38 o                         
   1  -1   8         36.31         33.40         0.88 o                         
   2  -1   8         17.78         18.47         0.67 o                         
   3  -1   8         19.78         18.99         0.76 o                         
   4  -1   8          5.64          2.97         0.57 o                         
   5  -1   8         14.98         13.82         0.86 o                         
   6  -1   8          0.05          0.06         0.26 o                         
   7  -1   8          9.97         13.28         0.73 o                         
   8  -1   8          2.30          2.45         0.34 o                         
   9  -1   8         15.28         15.63         1.02 o                         
 -10   0   8          8.31          7.42         1.03 o                         
  -9   0   8          0.25         -0.34         0.56 o                         
  -8   0   8          0.36          0.27         0.36 o                         
  -7   0   8          2.42          1.90         0.55 o                         
  -6   0   8         25.22         28.00         1.24 o                         
  -5   0   8          1.83          0.24         0.25 o                         
  -4   0   8         36.77         36.11         0.75 o                         
  -3   0   8         92.85        101.95         1.40 o                         
  -2   0   8         36.66         36.85         1.04 o                         
  -1   0   8        293.21        285.94         2.69 o                         
   0   0   8        270.60        250.35         2.85 o                         
   1   0   8          0.16          0.47         0.19 o                         
   2   0   8         53.49         54.65         1.51 o                         
   3   0   8         13.26         14.79         0.56 o                         
   4   0   8         46.34         47.67         1.28 o                         
   5   0   8          0.15          0.88         0.24 o                         
   6   0   8         68.73         69.28         1.84 o                         
   7   0   8         36.02         35.67         1.10 o                         
   8   0   8          3.69          1.48         0.48 o                         
   9   0   8         10.92         11.55         1.37 o                         
 -10   1   8          0.00         -0.54         0.54 o                         
  -9   1   8          5.69          4.12         0.65 o                         
  -8   1   8          1.48          0.69         0.43 o                         
  -7   1   8          5.39          4.28         0.75 o                         
  -6   1   8          3.56          2.23         0.44 o                         
  -5   1   8          0.02          0.32         0.24 o                         
  -4   1   8          8.49          6.72         0.34 o                         
  -3   1   8          0.18          0.61         0.16 o                         
  -2   1   8          9.55          5.95         0.33 o                         
  -1   1   8          1.84          0.36         0.14 o                         
   0   1   8         93.88         82.05         1.29 o                         
   1   1   8         90.96         77.92         1.51 o                         
   2   1   8         16.30         15.12         0.79 o                         
   3   1   8         10.19          6.78         0.57 o                         
   4   1   8         43.54         41.25         1.17 o                         
   5   1   8         11.08         11.48         0.67 o                         
   6   1   8         30.11         26.71         1.06 o                         
   7   1   8         14.33         16.43         0.82 o                         
   8   1   8          2.26          1.77         0.36 o                         
   9   1   8          6.54          8.46         1.12 o                         
 -10   2   8          1.25          0.74         0.66 o                         
  -9   2   8          0.99          0.17         0.54 o                         
  -8   2   8         10.21         10.01         1.31 o                         
  -7   2   8          3.79          4.13         0.72 o                         
  -6   2   8          0.00          0.01         0.29 o                         
  -5   2   8         38.83         41.83         1.27 o                         
  -4   2   8         15.48         16.01         0.50 o                         
  -3   2   8          0.26          0.14         0.14 o                         
  -2   2   8         46.05         42.23         0.86 o                         
  -1   2   8        372.94        383.12         5.42 o                         
   0   2   8        172.56        167.56         2.28 o                         
   1   2   8         81.62         81.94         1.56 o                         
   2   2   8         71.84         63.39         1.38 o                         
   3   2   8        209.06        196.34         4.68 o                         
   4   2   8         47.90         50.51         1.34 o                         
   5   2   8         58.84         58.54         1.48 o                         
   6   2   8          0.52          0.53         0.28 o                         
   7   2   8          9.71         12.97         0.81 o                         
   8   2   8          1.92          2.67         0.85 o                         
   9   2   8          0.11         -0.52         0.70 o                         
 -10   3   8          0.14          1.45         0.60 o                         
  -9   3   8          4.09          3.19         0.82 o                         
  -8   3   8          0.43          0.00         0.47 o                         
  -7   3   8          0.52          0.76         0.64 o                         
  -6   3   8          5.92          8.56         0.79 o                         
  -5   3   8         30.14         31.93         1.15 o                         
  -4   3   8         15.38         16.44         0.52 o                         
  -3   3   8          6.49          5.45         0.33 o                         
  -2   3   8         51.11         53.23         1.03 o                         
  -1   3   8         77.58         78.00         1.33 o                         
   0   3   8       1085.31        999.95         8.79 o                         
   1   3   8         12.44         13.62         0.57 o                         
   2   3   8        112.15        103.53         1.74 o                         
   3   3   8         24.83         24.84         1.19 o                         
   4   3   8          0.24          0.75         0.32 o                         
   5   3   8         65.97         61.23         2.03 o                         
   6   3   8          1.30          2.43         0.36 o                         
   7   3   8          4.82          7.07         0.79 o                         
   8   3   8          3.26          3.63         1.07 o                         
   9   3   8          2.25          1.06         0.74 o                         
 -10   4   8          0.16          0.12         0.54 o                         
  -9   4   8          0.17         -0.50         0.50 o                         
  -8   4   8          1.30          1.80         0.51 o                         
  -7   4   8         21.40         20.83         1.51 o                         
  -6   4   8          0.05         -0.32         0.35 o                         
  -5   4   8         51.89         57.09         1.42 o                         
  -4   4   8          0.58          0.86         0.19 o                         
  -3   4   8         63.05         64.53         1.27 o                         
  -2   4   8          0.27          0.69         0.20 o                         
  -1   4   8         18.45         15.02         0.75 o                         
   0   4   8        196.11        211.98         2.61 o                         
   1   4   8         40.30         30.20         0.90 o                         
   2   4   8          4.43          5.50         0.50 o                         
   3   4   8          0.03         -0.07         0.27 o                         
   4   4   8        141.20        128.98         5.08 o                         
   5   4   8         55.18         56.65         1.46 o                         
   6   4   8         10.67         11.61         0.91 o                         
   7   4   8          0.31          0.18         0.44 o                         
   8   4   8          0.41          0.90         0.56 o                         
   9   4   8          0.31          1.23         1.06 o                         
 -10   5   8          7.47          5.16         1.71 o                         
  -9   5   8          0.28         -0.34         0.43 o                         
  -8   5   8          0.09         -0.36         0.36 o                         
  -7   5   8          0.43         -0.29         0.47 o                         
  -6   5   8          3.63          3.51         0.40 o                         
  -5   5   8         31.68         33.95         1.01 o                         
  -4   5   8         10.06          9.68         0.55 o                         
  -3   5   8         24.34         26.83         1.20 o                         
  -2   5   8        302.77        312.56         4.01 o                         
  -1   5   8         90.87         82.19         1.34 o                         
   0   5   8          0.14          0.39         0.23 o                         
   1   5   8        167.57        182.05         3.25 o                         
   2   5   8         45.07         49.02         1.33 o                         
   3   5   8          6.28          4.71         0.43 o                         
   4   5   8         41.89         41.05         1.31 o                         
   5   5   8          1.61          2.56         0.49 o                         
   6   5   8          4.34          3.95         0.63 o                         
   7   5   8          0.87          0.35         0.47 o                         
   8   5   8          0.46          0.36         0.62 o                         
  -9   6   8          0.04         -0.72         0.72 o                         
  -8   6   8          3.96          3.18         1.00 o                         
  -7   6   8         23.50         25.38         1.07 o                         
  -6   6   8        108.00        115.77         2.33 o                         
  -5   6   8         40.38         44.48         1.46 o                         
  -4   6   8         38.92         36.62         1.09 o                         
  -3   6   8          9.36         10.69         0.64 o                         
  -2   6   8         14.02         14.08         0.84 o                         
  -1   6   8         30.95         30.98         0.98 o                         
   0   6   8          0.68          0.03         0.29 o                         
   1   6   8         12.90         12.93         0.63 o                         
   2   6   8        106.60         77.96         2.19 o                         
   3   6   8          1.52          1.22         0.39 o                         
   4   6   8          3.72          2.67         0.42 o                         
   5   6   8          0.15         -0.16         0.34 o                         
   6   6   8          0.00          0.78         0.49 o                         
   7   6   8          0.05          0.20         0.60 o                         
   8   6   8          0.35         -0.10         0.74 o                         
  -9   7   8          4.07          2.68         0.66 o                         
  -8   7   8          0.13          0.79         0.50 o                         
  -7   7   8          6.39          5.77         0.69 o                         
  -6   7   8         25.82         32.43         1.36 o                         
  -5   7   8          5.38          6.36         0.62 o                         
  -4   7   8         29.54         33.28         1.11 o                         
  -3   7   8          9.89          7.43         0.63 o                         
  -2   7   8          0.05         -0.16         0.26 o                         
  -1   7   8        147.50        137.56         2.55 o                         
   0   7   8         30.23         21.00         0.93 o                         
   1   7   8         26.50         17.10         0.99 o                         
   2   7   8          1.76          1.70         0.48 o                         
   3   7   8          2.32          1.01         0.35 o                         
   4   7   8          0.41          0.25         0.30 o                         
   5   7   8         26.15         23.81         1.65 o                         
   6   7   8          1.82          2.36         0.79 o                         
   7   7   8          3.48          5.13         0.91 o                         
  -8   8   8         20.46         22.46         1.28 o                         
  -7   8   8          0.37         -0.36         0.39 o                         
  -6   8   8          0.26          0.53         0.36 o                         
  -5   8   8          0.64          0.26         0.57 o                         
  -4   8   8          0.44          0.41         0.39 o                         
  -3   8   8          2.24          1.43         0.35 o                         
  -2   8   8         15.93         16.57         1.63 o                         
  -1   8   8          1.85          1.84         0.33 o                         
   0   8   8          1.77          2.72         0.40 o                         
   1   8   8          6.57          4.95         0.74 o                         
   2   8   8          4.25          5.54         0.83 o                         
   3   8   8          0.02          0.74         0.46 o                         
   4   8   8          4.62          4.31         0.63 o                         
   5   8   8         26.72         27.20         1.54 o                         
   6   8   8          5.46          7.39         1.55 o                         
   7   8   8          0.33          1.07         0.82 o                         
  -8   9   8          0.21          0.90         0.64 o                         
  -7   9   8          2.80          2.42         1.00 o                         
  -6   9   8          0.01          0.24         0.64 o                         
  -5   9   8          0.40          0.72         0.37 o                         
  -4   9   8         14.14         14.01         1.01 o                         
  -3   9   8         15.53         14.27         1.06 o                         
  -2   9   8          1.84          1.42         0.30 o                         
  -1   9   8          2.35          1.97         0.35 o                         
   0   9   8         12.28         10.01         0.80 o                         
   1   9   8          0.14          0.78         0.29 o                         
   2   9   8          0.74          0.49         0.38 o                         
   3   9   8          1.42          0.09         0.63 o                         
   4   9   8          3.68          4.51         1.01 o                         
   5   9   8          9.05          8.60         1.41 o                         
   6   9   8          9.25          8.80         1.11 o                         
  -7  10   8          1.38          1.90         0.67 o                         
  -6  10   8          0.49          1.20         0.48 o                         
  -5  10   8          0.01         -0.43         0.43 o                         
  -4  10   8          0.25         -0.39         0.39 o                         
  -3  10   8          2.82          2.58         0.55 o                         
  -2  10   8          0.15         -0.17         0.36 o                         
  -1  10   8          1.35          0.71         0.34 o                         
   0  10   8          0.69          1.00         0.51 o                         
   1  10   8          0.34         -0.23         0.46 o                         
   2  10   8          8.73          9.99         1.14 o                         
   3  10   8          0.06          0.06         0.54 o                         
   4  10   8          1.87          1.75         0.91 o                         
   5  10   8          0.09          1.19         0.93 o                         
  -6  11   8          0.71          1.79         1.54 o                         
  -5  11   8          0.40         -0.07         0.52 o                         
  -4  11   8          0.76          1.20         0.67 o                         
  -3  11   8          3.02          3.68         0.68 o                         
  -2  11   8          4.72          5.17         0.72 o                         
  -1  11   8         20.37         24.62         1.57 o                         
   0  11   8          4.74          4.23         0.69 o                         
   1  11   8          0.21         -0.33         0.52 o                         
   2  11   8         11.02         14.43         1.16 o                         
   3  11   8          2.11          3.34         0.83 o                         
   4  11   8         18.52         17.75         2.25 o                         
  -4  12   8          4.45          8.83         3.26 o                         
  -3  12   8          2.30          3.20         0.99 o                         
  -2  12   8          1.68          0.94         0.63 o                         
  -1  12   8         11.01         14.93         1.24 o                         
   0  12   8          2.64          4.76         0.75 o                         
   1  12   8          1.71          2.75         0.79 o                         
   2  12   8         23.35         31.01         2.08 o                         
  -1 -12   9          0.10         -0.73         0.73 o                         
   0 -12   9          0.56          0.40         0.74 o                         
   1 -12   9          0.26         -0.73         0.73 o                         
   2 -12   9          0.00         -0.17         1.30 o                         
  -5 -11   9          0.55         -0.85         0.85 o                         
  -4 -11   9          0.29          0.01         0.97 o                         
  -3 -11   9          0.20          0.52         0.78 o                         
  -2 -11   9          0.08         -0.42         0.87 o                         
  -1 -11   9          0.00          0.55         0.59 o                         
   0 -11   9          0.01         -0.12         0.88 o                         
   1 -11   9          0.82         -0.74         1.24 o                         
   2 -11   9          0.00         -0.55         0.84 o                         
   3 -11   9          3.50          2.92         0.86 o                         
   4 -11   9          0.03          0.87         0.86 o                         
  -6 -10   9          0.11          1.48         1.02 o                         
  -5 -10   9          0.58          0.58         0.69 o                         
  -4 -10   9          0.99         -0.05         0.43 o                         
  -3 -10   9          0.31         -0.41         0.41 o                         
  -2 -10   9          0.47          0.62         0.47 o                         
  -1 -10   9          4.63          4.56         1.02 o                         
   0 -10   9         12.82         15.08         1.59 o                         
   1 -10   9          0.01          0.44         1.46 o                         
   2 -10   9          6.04          5.66         0.93 o                         
   3 -10   9          0.70          1.59         0.73 o                         
   4 -10   9          0.83         -0.17         0.64 o                         
   5 -10   9          4.52          3.61         1.11 o                         
  -7  -9   9          0.00          0.33         0.72 o                         
  -6  -9   9          0.05          0.39         0.56 o                         
  -5  -9   9          2.86          2.73         0.80 o                         
  -4  -9   9          3.67          3.13         0.55 o                         
  -3  -9   9          6.95          6.51         0.83 o                         
  -2  -9   9          0.85          1.04         0.42 o                         
  -1  -9   9          0.03          0.65         0.45 o                         
   0  -9   9          0.24         -0.02         0.55 o                         
   1  -9   9          0.25          1.10         0.66 o                         
   2  -9   9         10.15         11.68         0.94 o                         
   3  -9   9         18.54         21.54         1.12 o                         
   4  -9   9         12.23          9.64         1.18 o                         
   5  -9   9          5.58          3.73         0.83 o                         
   6  -9   9         16.81         20.13         1.85 o                         
  -8  -8   9          0.00          0.75         1.00 o                         
  -7  -8   9          0.49         -0.03         0.90 o                         
  -6  -8   9          0.08          0.61         0.52 o                         
  -5  -8   9          1.03          0.58         0.29 o                         
  -4  -8   9          1.52          2.10         0.38 o                         
  -3  -8   9         22.06         20.51         1.23 o                         
  -2  -8   9          1.62          1.37         0.46 o                         
  -1  -8   9          1.19          2.84         0.69 o                         
   0  -8   9          1.30          1.67         0.44 o                         
   1  -8   9          4.04          4.47         1.06 o                         
   2  -8   9          6.67          5.83         0.69 o                         
   3  -8   9         14.53         15.74         1.46 o                         
   4  -8   9          1.34          0.38         0.57 o                         
   5  -8   9         11.53         10.90         1.00 o                         
   6  -8   9          0.40         -0.10         1.31 o                         
   7  -8   9          0.22          0.56         0.66 o                         
  -8  -7   9          0.69          0.41         0.73 o                         
  -7  -7   9          0.04         -0.47         0.47 o                         
  -6  -7   9          5.95          9.11         1.35 o                         
  -5  -7   9          5.77          6.01         0.65 o                         
  -4  -7   9         10.82          8.83         0.76 o                         
  -3  -7   9          5.19          4.37         0.67 o                         
  -2  -7   9          0.01         -0.58         0.58 o                         
  -1  -7   9          1.08          0.76         0.66 o                         
   0  -7   9        106.59        112.12         2.89 o                         
   1  -7   9          9.02         10.05         0.91 o                         
   2  -7   9         77.46         80.86         2.60 o                         
   3  -7   9          6.43          6.31         0.89 o                         
   4  -7   9         41.11         41.08         1.34 o                         
   5  -7   9          0.19          0.50         0.43 o                         
   6  -7   9          0.10          0.30         0.51 o                         
   7  -7   9          0.12         -0.09         0.56 o                         
   8  -7   9          1.26         -1.05         1.05 o                         
  -9  -6   9          0.55         -0.28         0.78 o                         
  -8  -6   9          0.67          0.22         0.54 o                         
  -7  -6   9          0.02          0.96         0.65 o                         
  -6  -6   9          0.26          0.26         0.34 o                         
  -5  -6   9          0.01          0.06         0.30 o                         
  -4  -6   9          8.79          9.00         0.93 o                         
  -3  -6   9         61.21         54.31         2.05 o                         
  -2  -6   9         18.62         22.74         1.07 o                         
  -1  -6   9        101.66        101.26         2.17 o                         
   0  -6   9         50.19         56.18         1.67 o                         
   1  -6   9        161.43        153.89         6.01 o                         
   2  -6   9          7.15          8.48         0.82 o                         
   3  -6   9          3.48          2.45         0.42 o                         
   4  -6   9          0.13          0.56         0.37 o                         
   5  -6   9          0.52          0.68         0.38 o                         
   6  -6   9          9.44          9.57         1.09 o                         
   7  -6   9          0.51         -0.48         1.01 o                         
   8  -6   9          1.17          0.61         0.47 o                         
  -9  -5   9          0.51          0.53         0.78 o                         
  -8  -5   9          0.00         -0.48         0.52 o                         
  -7  -5   9          0.43          1.51         0.52 o                         
  -6  -5   9          0.00          0.07         0.31 o                         
  -5  -5   9          0.48         -0.31         0.31 o                         
  -4  -5   9          0.47          1.56         0.54 o                         
  -3  -5   9         52.70         49.21         1.46 o                         
  -2  -5   9          0.01          0.93         0.49 o                         
  -1  -5   9         26.60         25.88         1.08 o                         
   0  -5   9         76.82         77.20         1.78 o                         
   1  -5   9          5.25          5.49         0.61 o                         
   2  -5   9          0.07          0.56         0.28 o                         
   3  -5   9          0.41          0.30         0.32 o                         
   4  -5   9          3.51          1.79         0.37 o                         
   5  -5   9          2.92          4.25         0.61 o                         
   6  -5   9          0.06         -0.05         0.41 o                         
   7  -5   9          0.76          0.26         0.48 o                         
   8  -5   9          0.08          0.57         0.70 o                         
 -10  -4   9          0.50          0.53         0.82 o                         
  -9  -4   9          0.57         -0.43         0.77 o                         
  -8  -4   9          2.34          4.46         0.78 o                         
  -7  -4   9          6.19          4.83         0.75 o                         
  -6  -4   9          0.06          0.79         0.42 o                         
  -5  -4   9         62.46         59.79         2.05 o                         
  -4  -4   9        124.35        140.85         3.04 o                         
  -3  -4   9         23.95         27.13         0.98 o                         
  -2  -4   9         79.88         75.16         1.60 o                         
  -1  -4   9         36.20         31.42         0.94 o                         
   0  -4   9          0.38          0.13         0.25 o                         
   1  -4   9         35.09         38.84         1.22 o                         
   2  -4   9          0.03         -0.06         0.20 o                         
   3  -4   9          0.60          1.43         0.31 o                         
   4  -4   9         12.79         17.58         1.45 o                         
   5  -4   9         25.25         29.01         1.29 o                         
   6  -4   9          3.00          2.22         0.45 o                         
   7  -4   9          0.84          0.09         0.34 o                         
   8  -4   9          0.68          0.54         0.34 o                         
   9  -4   9          2.33          2.49         0.66 o                         
 -10  -3   9          0.00         -0.85         1.03 o                         
  -9  -3   9          5.17          9.66         1.70 o                         
  -8  -3   9          0.81          0.35         0.38 o                         
  -7  -3   9         55.55         62.81         3.02 o                         
  -6  -3   9          2.40          2.55         0.46 o                         
  -5  -3   9         42.94         38.54         1.16 o                         
  -4  -3   9          0.00          0.51         0.31 o                         
  -3  -3   9          6.84          7.70         0.81 o                         
  -2  -3   9         46.72         47.65         1.42 o                         
  -1  -3   9         33.60         37.65         1.10 o                         
   0  -3   9          5.42          5.99         0.47 o                         
   1  -3   9         21.25         15.16         0.67 o                         
   2  -3   9          6.38          6.48         0.47 o                         
   3  -3   9          4.80          4.06         0.37 o                         
   4  -3   9          5.70          6.84         0.63 o                         
   5  -3   9          8.88          7.04         0.76 o                         
   6  -3   9         17.30         19.56         1.05 o                         
   7  -3   9         11.93         10.55         0.72 o                         
   8  -3   9          0.02         -0.42         0.54 o                         
   9  -3   9          2.05          1.65         0.63 o                         
 -10  -2   9          1.19          1.68         1.45 o                         
  -9  -2   9          0.03          0.80         0.40 o                         
  -8  -2   9          0.22         -0.11         0.46 o                         
  -7  -2   9         18.08         16.25         1.83 o                         
  -6  -2   9          5.34          6.98         0.59 o                         
  -5  -2   9          5.43          6.21         0.95 o                         
  -4  -2   9          0.42         -0.01         0.26 o                         
  -3  -2   9          1.84          3.67         0.36 o                         
  -2  -2   9          0.59          2.57         0.30 o                         
  -1  -2   9         15.92         15.58         0.66 o                         
   0  -2   9         16.55         13.93         0.61 o                         
   1  -2   9         35.62         34.18         0.94 o                         
   2  -2   9         17.27         22.99         0.90 o                         
   3  -2   9          0.00         -0.02         0.16 o                         
   4  -2   9         10.98         13.82         0.72 o                         
   5  -2   9         35.96         36.15         1.16 o                         
   6  -2   9          0.43         -0.23         0.23 o                         
   7  -2   9          0.32          0.45         0.46 o                         
   8  -2   9          0.92          2.38         0.45 o                         
   9  -2   9          0.21          0.44         0.79 o                         
 -10  -1   9          0.17          0.86         0.95 o                         
  -9  -1   9         11.58         12.66         1.12 o                         
  -8  -1   9          0.05          0.01         0.26 o                         
  -7  -1   9          0.72          0.58         0.30 o                         
  -6  -1   9          0.36          0.26         0.22 o                         
  -5  -1   9          1.58          0.77         0.23 o                         
  -4  -1   9         12.73          9.44         0.52 o                         
  -3  -1   9         14.53         10.04         0.58 o                         
  -2  -1   9          0.39          1.43         0.21 o                         
  -1  -1   9          5.36          3.80         0.31 o                         
   0  -1   9         16.10         16.82         0.86 o                         
   1  -1   9         46.53         45.35         1.22 o                         
   2  -1   9        142.98        132.63         2.73 o                         
   3  -1   9         17.15         17.32         0.82 o                         
   4  -1   9         19.68         19.22         0.92 o                         
   5  -1   9          0.97          0.53         0.35 o                         
   6  -1   9         95.21        105.90         2.15 o                         
   7  -1   9          7.66          7.09         0.56 o                         
   8  -1   9         22.00         22.20         1.13 o                         
   9  -1   9          0.01         -0.71         0.71 o                         
 -10   0   9          0.07          2.29         1.45 o                         
  -9   0   9          1.62          1.80         0.54 o                         
  -8   0   9          3.15          4.16         0.69 o                         
  -7   0   9          4.27          3.25         0.75 o                         
  -6   0   9         36.66         37.62         1.76 o                         
  -5   0   9         58.74         57.07         1.19 o                         
  -4   0   9         40.98         50.14         1.05 o                         
  -3   0   9         72.31         65.60         1.79 o                         
  -2   0   9         27.37         25.04         0.75 o                         
  -1   0   9         26.28         22.78         0.58 o                         
   0   0   9         23.04         19.24         0.68 o                         
   1   0   9        168.70        165.73         2.83 o                         
   2   0   9         19.90         17.75         0.90 o                         
   3   0   9         64.78         61.95         2.32 o                         
   4   0   9          1.03          0.98         0.34 o                         
   5   0   9        199.86        207.29         3.91 o                         
   6   0   9         24.41         26.53         1.21 o                         
   7   0   9         15.28         16.23         1.35 o                         
   8   0   9          2.03          1.37         0.75 o                         
   9   0   9          0.39          0.00         0.91 o                         
  -9   1   9          1.13         -0.60         0.60 o                         
  -8   1   9          0.00          0.22         0.37 o                         
  -7   1   9          0.51          2.08         0.75 o                         
  -6   1   9          1.80          1.48         0.65 o                         
  -5   1   9          1.38          0.75         0.23 o                         
  -4   1   9         14.19         10.48         0.54 o                         
  -3   1   9          5.27          3.53         0.33 o                         
  -2   1   9         10.93          7.52         0.39 o                         
  -1   1   9          0.22          0.58         0.17 o                         
   0   1   9         50.09         45.57         0.96 o                         
   1   1   9         68.45         73.31         1.39 o                         
   2   1   9         17.04         15.61         0.78 o                         
   3   1   9         21.43         20.02         1.03 o                         
   4   1   9         61.33         59.95         1.83 o                         
   5   1   9         12.15         13.04         1.06 o                         
   6   1   9         33.20         36.60         1.25 o                         
   7   1   9          0.49          0.11         0.33 o                         
   8   1   9          2.86          2.84         0.45 o                         
   9   1   9          1.56          4.19         1.08 o                         
 -10   2   9          0.02         -0.61         0.61 o                         
  -9   2   9          0.14          1.02         0.66 o                         
  -8   2   9          0.18         -0.07         0.70 o                         
  -7   2   9          0.43          0.58         1.41 o                         
  -6   2   9          0.03          0.61         0.45 o                         
  -5   2   9         40.50         35.20         1.22 o                         
  -4   2   9         18.15         14.62         0.64 o                         
  -3   2   9          2.60          4.90         0.40 o                         
  -2   2   9         15.73         21.93         0.81 o                         
  -1   2   9        211.26        200.52         2.36 o                         
   0   2   9        135.08        128.06         1.98 o                         
   1   2   9        145.66        145.80         2.16 o                         
   2   2   9        386.08        345.88         4.78 o                         
   3   2   9        289.53        277.61         4.71 o                         
   4   2   9        183.85        195.87         3.76 o                         
   5   2   9          0.42          0.10         0.33 o                         
   6   2   9          6.46          6.82         0.59 o                         
   7   2   9          7.54          7.31         0.63 o                         
   8   2   9          0.04          0.06         0.58 o                         
   9   2   9          0.84          1.79         0.97 o                         
 -10   3   9          0.31         -0.39         0.82 o                         
  -9   3   9          0.03          0.27         0.82 o                         
  -8   3   9          0.53          1.59         0.77 o                         
  -7   3   9          5.16          5.01         0.70 o                         
  -6   3   9          0.27         -0.41         0.41 o                         
  -5   3   9          0.02         -0.12         0.18 o                         
  -4   3   9          5.24          3.89         0.33 o                         
  -3   3   9        169.07        168.32         2.28 o                         
  -2   3   9         90.93         83.50         2.19 o                         
  -1   3   9        594.85        589.46         5.85 o                         
   0   3   9        146.37        167.28         2.47 o                         
   1   3   9        147.75        143.42         2.19 o                         
   2   3   9         43.65         45.09         1.23 o                         
   3   3   9          7.64         11.23         0.91 o                         
   4   3   9          9.63         11.69         2.13 o                         
   5   3   9          0.51          0.36         0.31 o                         
   6   3   9         24.63         25.54         1.13 o                         
   7   3   9          0.94          0.30         0.54 o                         
   8   3   9          1.05          0.14         0.53 o                         
   9   3   9          3.75          1.88         1.25 o                         
 -10   4   9          2.72          0.65         1.09 o                         
  -9   4   9          0.09          0.29         0.76 o                         
  -8   4   9          1.64          0.71         0.53 o                         
  -7   4   9          6.75          6.53         0.91 o                         
  -6   4   9          5.60          5.68         0.69 o                         
  -5   4   9          1.07          0.43         0.29 o                         
  -4   4   9        107.72        112.14         1.86 o                         
  -3   4   9          1.84          3.63         0.42 o                         
  -2   4   9        104.06         91.74         1.72 o                         
  -1   4   9          0.09          0.49         0.23 o                         
   0   4   9         41.00         37.61         0.95 o                         
   1   4   9          3.76          2.84         0.80 o                         
   2   4   9        151.33        154.83         2.60 o                         
   3   4   9         49.43         51.46         1.71 o                         
   4   4   9         76.35         72.50         2.16 o                         
   5   4   9          5.19          4.98         0.52 o                         
   6   4   9          5.61          4.56         0.50 o                         
   7   4   9          1.66          0.52         0.60 o                         
   8   4   9          0.23         -1.13         1.38 o                         
  -9   5   9          0.02         -0.76         0.76 o                         
  -8   5   9          0.80         -0.45         0.45 o                         
  -7   5   9         13.72         13.01         1.54 o                         
  -6   5   9          2.31          2.48         0.70 o                         
  -5   5   9         49.97         48.26         1.28 o                         
  -4   5   9        110.35        120.96         2.32 o                         
  -3   5   9        432.70        442.36         5.35 o                         
  -2   5   9          8.22          8.38         0.59 o                         
  -1   5   9         49.17         50.65         1.16 o                         
   0   5   9          0.15          0.58         0.24 o                         
   1   5   9         31.20         30.70         1.03 o                         
   2   5   9          0.43          0.58         0.32 o                         
   3   5   9          7.55          5.34         0.58 o                         
   4   5   9          3.66          3.09         0.63 o                         
   5   5   9          4.08          3.48         0.50 o                         
   6   5   9          0.93          0.52         0.43 o                         
   7   5   9          0.71          0.74         0.65 o                         
   8   5   9          0.29         -0.55         0.55 o                         
  -9   6   9          0.99          0.21         0.97 o                         
  -8   6   9          0.26         -0.28         0.50 o                         
  -7   6   9         20.64         23.76         1.12 o                         
  -6   6   9         89.18         91.90         2.44 o                         
  -5   6   9         38.64         42.55         1.32 o                         
  -4   6   9          1.42          3.28         0.48 o                         
  -3   6   9          7.07          8.51         0.85 o                         
  -2   6   9          1.16          0.65         0.31 o                         
  -1   6   9          9.39          9.43         0.60 o                         
   0   6   9          8.76          7.80         0.58 o                         
   1   6   9          1.96          1.35         0.33 o                         
   2   6   9          3.96          1.92         0.41 o                         
   3   6   9         29.58         23.39         3.24 o                         
   4   6   9          0.54          0.39         0.34 o                         
   5   6   9          1.98          1.43         0.56 o                         
   6   6   9          7.46          9.40         1.55 o                         
   7   6   9          0.74         -0.57         0.57 o                         
  -8   7   9          0.13         -0.36         0.67 o                         
  -7   7   9          0.81          0.57         0.42 o                         
  -6   7   9          8.94         10.66         0.79 o                         
  -5   7   9          0.16          0.13         0.32 o                         
  -4   7   9          3.61          3.30         0.48 o                         
  -3   7   9          2.57          2.53         0.49 o                         
  -2   7   9         15.29         13.29         0.92 o                         
  -1   7   9          0.55          0.65         0.26 o                         
   0   7   9          0.73          0.64         0.27 o                         
   1   7   9          0.68          1.95         0.46 o                         
   2   7   9          1.02          1.19         0.67 o                         
   3   7   9          0.31          0.50         0.48 o                         
   4   7   9          4.50          5.20         0.58 o                         
   5   7   9          1.81          2.69         0.70 o                         
   6   7   9          0.87          1.80         1.03 o                         
   7   7   9          7.02          6.95         1.31 o                         
  -8   8   9          1.52          1.24         0.88 o                         
  -7   8   9          6.76          4.97         0.85 o                         
  -6   8   9          0.40          0.15         0.52 o                         
  -5   8   9          0.08         -0.32         0.32 o                         
  -4   8   9          5.56          6.87         0.80 o                         
  -3   8   9          0.47          0.02         0.45 o                         
  -2   8   9          1.50          2.21         0.96 o                         
  -1   8   9          0.01         -0.24         0.34 o                         
   0   8   9          0.31          0.39         0.32 o                         
   1   8   9          0.19          0.63         0.31 o                         
   2   8   9         23.09         21.70         1.34 o                         
   3   8   9          0.01         -0.13         0.45 o                         
   4   8   9         19.26         19.35         1.11 o                         
   5   8   9         10.00          8.32         1.35 o                         
   6   8   9          0.41         -0.69         0.81 o                         
  -7   9   9          1.40          1.44         0.58 o                         
  -6   9   9          0.06         -0.32         0.41 o                         
  -5   9   9          0.25          1.73         0.72 o                         
  -4   9   9          6.92          7.56         1.02 o                         
  -3   9   9          3.22          4.66         0.66 o                         
  -2   9   9          9.56          9.62         0.97 o                         
  -1   9   9          7.13          4.11         0.46 o                         
   0   9   9          1.18          1.68         0.39 o                         
   1   9   9         11.27         11.54         0.99 o                         
   2   9   9          3.78          4.44         0.61 o                         
   3   9   9          0.01          0.57         0.57 o                         
   4   9   9         16.16         17.27         1.69 o                         
   5   9   9         35.56         42.91         2.41 o                         
  -6  10   9          1.24         -0.03         0.52 o                         
  -5  10   9          3.32          2.70         0.76 o                         
  -4  10   9          0.26         -0.47         0.47 o                         
  -3  10   9          0.00          0.35         0.39 o                         
  -2  10   9          5.22          4.75         0.69 o                         
  -1  10   9          2.42          1.68         0.54 o                         
   0  10   9          1.38          1.03         0.45 o                         
   1  10   9         10.40          8.84         0.86 o                         
   2  10   9          1.04         -0.19         0.55 o                         
   3  10   9          5.93          8.83         1.12 o                         
   4  10   9          1.89          0.86         0.91 o                         
  -5  11   9          1.69          2.12         1.12 o                         
  -4  11   9          1.22          1.44         0.63 o                         
  -3  11   9          0.72         -0.31         0.51 o                         
  -2  11   9          6.66          6.83         0.92 o                         
  -1  11   9         39.70         47.76         2.06 o                         
   0  11   9          1.60          0.52         0.65 o                         
   1  11   9         20.43         25.70         1.37 o                         
   2  11   9          0.95          1.51         0.69 o                         
   3  11   9         62.84         81.10         3.41 o                         
  -2  12   9         17.19         21.33         2.46 o                         
  -1  12   9          6.46          3.46         1.10 o                         
   0  12   9         13.00         20.52         2.22 o                         
  -4 -11  10          0.03          0.24         1.30 o                         
  -3 -11  10          2.61          2.14         0.78 o                         
  -2 -11  10          0.75         -0.43         0.71 o                         
  -1 -11  10          0.06         -0.66         0.66 o                         
   0 -11  10          0.85          0.43         1.00 o                         
   1 -11  10          1.16          0.84         1.04 o                         
   2 -11  10          7.88          9.33         1.28 o                         
   3 -11  10          1.06          0.81         0.90 o                         
  -5 -10  10          2.43          0.48         0.57 o                         
  -4 -10  10          0.32          0.09         0.59 o                         
  -3 -10  10          0.14         -0.58         0.99 o                         
  -2 -10  10          0.05          0.03         0.48 o                         
  -1 -10  10          4.91          5.24         0.86 o                         
   0 -10  10          0.03         -0.05         0.63 o                         
   1 -10  10          0.24          0.84         0.92 o                         
   2 -10  10          0.78         -0.04         0.57 o                         
   3 -10  10          1.63          0.23         0.74 o                         
   4 -10  10          1.82          1.59         0.72 o                         
  -6  -9  10          0.17         -0.88         0.88 o                         
  -5  -9  10          1.07          0.29         0.77 o                         
  -4  -9  10          2.24          2.01         0.85 o                         
  -3  -9  10          1.07          1.80         0.61 o                         
  -2  -9  10          1.77          1.46         0.61 o                         
  -1  -9  10          0.52          0.32         0.46 o                         
   0  -9  10          3.00          2.93         0.80 o                         
   1  -9  10          0.10          0.00         0.77 o                         
   2  -9  10          2.84          1.41         0.53 o                         
   3  -9  10          6.58          5.55         1.04 o                         
   4  -9  10          8.96          8.04         1.18 o                         
   5  -9  10          2.59          1.83         1.08 o                         
   6  -9  10          8.87          7.68         1.89 o                         
  -7  -8  10          0.20          0.09         0.80 o                         
  -6  -8  10          0.24          0.51         0.84 o                         
  -5  -8  10          3.59          2.70         0.75 o                         
  -4  -8  10          1.28          2.44         0.44 o                         
  -3  -8  10          9.51         10.52         1.03 o                         
  -2  -8  10          6.83          7.03         0.88 o                         
  -1  -8  10          2.06          2.52         0.58 o                         
   0  -8  10          3.56          3.67         0.66 o                         
   1  -8  10          2.02          1.98         0.84 o                         
   2  -8  10          3.76          4.09         0.61 o                         
   3  -8  10          2.99          3.23         0.58 o                         
   4  -8  10         14.97         12.25         1.01 o                         
   5  -8  10          2.24          0.19         0.56 o                         
   6  -8  10          0.24         -0.33         0.58 o                         
  -8  -7  10          0.49          1.67         0.86 o                         
  -7  -7  10          0.05         -0.36         0.65 o                         
  -6  -7  10          2.45          3.14         0.77 o                         
  -5  -7  10          5.50          7.44         1.01 o                         
  -4  -7  10          2.18          1.72         0.36 o                         
  -3  -7  10          1.75          1.59         0.51 o                         
  -2  -7  10          0.00          0.71         0.45 o                         
  -1  -7  10         22.25         20.35         1.25 o                         
   0  -7  10          4.31          2.84         0.59 o                         
   1  -7  10         95.03         98.62         4.80 o                         
   2  -7  10          0.31          0.54         0.44 o                         
   3  -7  10         21.27         18.25         1.05 o                         
   4  -7  10          0.24         -0.39         0.39 o                         
   5  -7  10          8.25         11.80         1.49 o                         
   6  -7  10          0.95          1.47         0.60 o                         
   7  -7  10          1.31          0.52         0.71 o                         
  -8  -6  10          2.65          3.09         1.06 o                         
  -7  -6  10          5.38          6.80         1.00 o                         
  -6  -6  10          1.14          1.54         0.52 o                         
  -5  -6  10          1.35          1.06         0.54 o                         
  -4  -6  10          8.42          9.49         0.65 o                         
  -3  -6  10          0.09         -0.29         0.34 o                         
  -2  -6  10         84.57         84.99         2.46 o                         
  -1  -6  10          2.02          2.84         0.59 o                         
   0  -6  10         29.17         30.02         1.73 o                         
   1  -6  10         13.75         17.81         1.17 o                         
   2  -6  10          1.02          1.81         0.57 o                         
   3  -6  10          0.98          1.33         0.56 o                         
   4  -6  10          1.55          2.94         0.46 o                         
   5  -6  10          0.37          0.66         0.49 o                         
   6  -6  10          0.20          0.41         0.50 o                         
   7  -6  10          0.01          0.79         0.69 o                         
  -9  -5  10          0.97          0.89         0.64 o                         
  -8  -5  10          1.49          1.26         0.66 o                         
  -7  -5  10          0.45          0.02         0.45 o                         
  -6  -5  10          4.36          6.43         0.70 o                         
  -5  -5  10          2.81          4.25         0.54 o                         
  -4  -5  10          0.09          0.40         0.51 o                         
  -3  -5  10          6.69          9.48         0.65 o                         
  -2  -5  10          8.11         10.29         0.76 o                         
  -1  -5  10         56.44         61.34         1.80 o                         
   0  -5  10          0.00         -0.46         0.48 o                         
   1  -5  10         13.39         13.24         1.17 o                         
   2  -5  10         36.34         32.98         1.54 o                         
   3  -5  10         22.15         18.05         1.00 o                         
   4  -5  10          0.33         -0.31         0.31 o                         
   5  -5  10          0.02         -0.34         0.44 o                         
   6  -5  10          0.29          0.64         0.46 o                         
   7  -5  10          0.62         -0.43         0.43 o                         
   8  -5  10          1.57          1.55         0.63 o                         
  -9  -4  10          1.20          1.29         0.62 o                         
  -8  -4  10          0.04          0.83         0.47 o                         
  -7  -4  10         14.13         16.61         2.37 o                         
  -6  -4  10         17.00         13.34         1.19 o                         
  -5  -4  10          8.73         10.56         0.78 o                         
  -4  -4  10         34.09         34.79         2.98 o                         
  -3  -4  10         26.43         24.52         1.03 o                         
  -2  -4  10          0.14          0.50         0.29 o                         
  -1  -4  10          8.02          6.16         0.78 o                         
   0  -4  10          6.23          6.37         0.66 o                         
   1  -4  10          1.64          2.86         0.53 o                         
   2  -4  10          1.56          0.86         0.44 o                         
   3  -4  10          0.03         -0.14         0.32 o                         
   4  -4  10          0.39          0.29         0.24 o                         
   5  -4  10          0.22          0.50         0.34 o                         
   6  -4  10          1.25          0.72         0.41 o                         
   7  -4  10          1.10          1.27         0.49 o                         
   8  -4  10          4.47          4.99         1.16 o                         
  -9  -3  10          2.42          1.86         0.74 o                         
  -8  -3  10          7.89          8.99         1.06 o                         
  -7  -3  10          1.43          1.05         0.55 o                         
  -6  -3  10          1.71          0.87         0.33 o                         
  -5  -3  10         18.44         15.97         0.80 o                         
  -4  -3  10          8.84          6.88         0.73 o                         
  -3  -3  10          4.52          2.35         0.46 o                         
  -2  -3  10          7.41          5.61         0.49 o                         
  -1  -3  10          3.41          1.35         0.35 o                         
   0  -3  10         14.09         13.47         1.08 o                         
   1  -3  10          7.94          9.73         0.69 o                         
   2  -3  10         51.08         55.02         1.63 o                         
   3  -3  10         17.47         20.37         0.95 o                         
   4  -3  10          2.18          1.59         0.32 o                         
   5  -3  10         10.30         10.31         0.77 o                         
   6  -3  10          0.36         -0.30         0.30 o                         
   7  -3  10          2.64          1.72         0.43 o                         
   8  -3  10          3.40          2.70         0.47 o                         
 -10  -2  10          0.04         -0.99         0.99 o                         
  -9  -2  10          1.80          2.40         0.58 o                         
  -8  -2  10          0.59         -0.02         0.46 o                         
  -7  -2  10          0.04         -0.42         0.42 o                         
  -6  -2  10          3.48          3.13         0.45 o                         
  -5  -2  10          2.11          2.90         0.43 o                         
  -4  -2  10          2.86          1.69         0.35 o                         
  -3  -2  10         13.21         10.82         0.78 o                         
  -2  -2  10          9.16          9.09         0.47 o                         
  -1  -2  10          0.28          1.79         0.30 o                         
   0  -2  10          5.04          5.16         0.63 o                         
   1  -2  10        141.77        121.25         2.20 o                         
   2  -2  10         10.58         11.91         0.58 o                         
   3  -2  10          2.57          3.95         0.44 o                         
   4  -2  10         17.80         18.89         0.83 o                         
   5  -2  10          3.00          4.02         0.50 o                         
   6  -2  10          2.40          1.89         0.41 o                         
   7  -2  10          5.52          7.42         0.63 o                         
   8  -2  10          7.56         10.55         0.88 o                         
 -10  -1  10          0.90          0.58         1.69 o                         
  -9  -1  10          0.01         -0.54         0.54 o                         
  -8  -1  10          0.14          0.45         0.46 o                         
  -7  -1  10          0.78          0.37         0.23 o                         
  -6  -1  10          1.52          1.36         0.36 o                         
  -5  -1  10          3.43          2.95         0.37 o                         
  -4  -1  10          3.23          2.82         0.33 o                         
  -3  -1  10         14.60         15.43         0.75 o                         
  -2  -1  10          0.77          1.06         0.20 o                         
  -1  -1  10          5.50         11.14         0.52 o                         
   0  -1  10          0.04          0.88         0.22 o                         
   1  -1  10          8.45          5.61         0.77 o                         
   2  -1  10         14.97         13.31         1.70 o                         
   3  -1  10         27.65         32.83         2.62 o                         
   4  -1  10          0.64          1.54         0.67 o                         
   5  -1  10         88.90         89.56         2.28 o                         
   6  -1  10         27.51         23.10         1.06 o                         
   7  -1  10         51.27         55.64         1.59 o                         
   8  -1  10          0.00          0.84         0.59 o                         
 -10   0  10          0.01         -0.53         0.61 o                         
  -9   0  10          0.12         -0.64         0.86 o                         
  -8   0  10          0.08          0.12         0.58 o                         
  -7   0  10          1.47          0.94         0.56 o                         
  -6   0  10          5.73          6.52         0.51 o                         
  -5   0  10          8.84          6.80         0.46 o                         
  -4   0  10          6.11          4.23         0.47 o                         
  -3   0  10          0.47          0.22         0.28 o                         
  -2   0  10         42.69         44.66         1.13 o                         
  -1   0  10        137.31        136.55         2.05 o                         
   0   0  10          2.32          2.13         0.30 o                         
   1   0  10          5.77          7.70         0.88 o                         
   2   0  10        118.33        112.86         2.37 o                         
   3   0  10          0.17          0.56         0.34 o                         
   4   0  10         98.96         97.66         3.65 o                         
   5   0  10          1.50          1.74         0.44 o                         
   6   0  10         30.27         32.62         1.66 o                         
   7   0  10          0.80          1.60         0.40 o                         
   8   0  10          6.07          6.60         0.77 o                         
 -10   1  10          0.86          0.34         1.33 o                         
  -9   1  10          0.29         -0.48         0.89 o                         
  -8   1  10          0.64         -0.24         0.89 o                         
  -7   1  10          0.36          0.52         0.48 o                         
  -6   1  10          3.12          3.64         0.75 o                         
  -5   1  10         55.33         58.33         1.61 o                         
  -4   1  10         36.44         34.21         0.87 o                         
  -3   1  10          2.90          3.11         0.38 o                         
  -2   1  10          0.34          1.44         0.23 o                         
  -1   1  10          4.30          4.85         0.48 o                         
   0   1  10          0.01          0.10         0.21 o                         
   1   1  10          3.00          3.15         0.46 o                         
   2   1  10          1.45          1.23         0.50 o                         
   3   1  10         73.43         79.35         2.21 o                         
   4   1  10         57.61         56.92         3.03 o                         
   5   1  10         80.12         78.72         2.27 o                         
   6   1  10          5.87          6.57         0.76 o                         
   7   1  10          0.72          0.92         0.53 o                         
   8   1  10          0.01         -0.59         0.59 o                         
 -10   2  10          0.00         -0.77         0.77 o                         
  -9   2  10          0.05          0.82         1.01 o                         
  -8   2  10          1.36          0.06         0.63 o                         
  -7   2  10          1.40          0.47         0.52 o                         
  -6   2  10          1.21          0.25         0.32 o                         
  -5   2  10          0.12          0.06         0.20 o                         
  -4   2  10         66.28         71.89         1.53 o                         
  -3   2  10         21.32         29.07         1.06 o                         
  -2   2  10         35.78         38.94         1.19 o                         
  -1   2  10        109.36        101.46         1.99 o                         
   0   2  10        543.84        505.99         5.87 o                         
   1   2  10        417.24        417.23         6.51 o                         
   2   2  10        134.07        145.52         2.81 o                         
   3   2  10        112.61        115.52         2.77 o                         
   4   2  10         63.94         60.89         1.99 o                         
   5   2  10          0.95          0.85         0.47 o                         
   6   2  10          9.14          8.59         0.83 o                         
   7   2  10          0.62          0.25         0.38 o                         
   8   2  10          1.57          2.10         1.52 o                         
  -9   3  10          0.10          1.01         0.82 o                         
  -8   3  10          0.43          0.19         0.99 o                         
  -7   3  10          9.46          9.81         1.06 o                         
  -6   3  10          0.38         -0.08         0.30 o                         
  -5   3  10          0.90          1.14         0.35 o                         
  -4   3  10         11.90          9.23         0.56 o                         
  -3   3  10          1.57          0.96         0.24 o                         
  -2   3  10        307.57        300.69         4.37 o                         
  -1   3  10         96.21         96.81         1.62 o                         
   0   3  10         23.51         25.63         0.91 o                         
   1   3  10          4.26          5.34         0.53 o                         
   2   3  10          7.42          6.94         0.63 o                         
   3   3  10          5.71          5.52         1.10 o                         
   4   3  10          9.57          8.26         0.86 o                         
   5   3  10          8.08          6.55         0.71 o                         
   6   3  10          1.21          0.07         0.38 o                         
   7   3  10          0.45          0.79         0.47 o                         
   8   3  10          0.78         -0.62         0.62 o                         
  -9   4  10          1.84          0.75         0.92 o                         
  -8   4  10          1.61          1.92         0.79 o                         
  -7   4  10          0.48          1.60         0.84 o                         
  -6   4  10         23.63         21.92         1.25 o                         
  -5   4  10          2.10          1.42         0.29 o                         
  -4   4  10          0.02          0.14         0.19 o                         
  -3   4  10         10.40          8.75         0.62 o                         
  -2   4  10          1.88          2.95         0.46 o                         
  -1   4  10        382.72        388.47         4.82 o                         
   0   4  10         14.43         10.94         0.84 o                         
   1   4  10         56.99         53.42         1.41 o                         
   2   4  10         11.36          9.34         0.87 o                         
   3   4  10          0.14         -0.23         0.26 o                         
   4   4  10         11.88         12.03         0.95 o                         
   5   4  10          3.60          1.22         0.52 o                         
   6   4  10          0.59          0.29         0.34 o                         
   7   4  10          4.47          4.07         0.80 o                         
   8   4  10          0.01         -0.69         0.69 o                         
  -9   5  10          0.26          1.42         1.29 o                         
  -8   5  10          0.84         -0.51         0.51 o                         
  -7   5  10          0.15          0.06         0.42 o                         
  -6   5  10         47.79         49.88         2.05 o                         
  -5   5  10          5.69          5.76         0.59 o                         
  -4   5  10        145.02        145.27         2.49 o                         
  -3   5  10         11.94         14.18         0.74 o                         
  -2   5  10         70.72         75.08         1.73 o                         
  -1   5  10          0.12          0.23         0.31 o                         
   0   5  10          4.76          5.57         0.52 o                         
   1   5  10          3.30          3.42         0.44 o                         
   2   5  10          8.23          5.53         0.78 o                         
   3   5  10          4.59          3.28         0.70 o                         
   4   5  10          8.70          6.97         0.77 o                         
   5   5  10          0.50         -0.52         0.52 o                         
   6   5  10          1.65          0.91         0.68 o                         
   7   5  10          2.57          1.30         0.67 o                         
  -8   6  10         13.70         21.76         2.51 o                         
  -7   6  10         10.72          8.96         1.54 o                         
  -6   6  10          0.04          0.28         0.31 o                         
  -5   6  10          0.85          0.70         0.28 o                         
  -4   6  10          0.13          0.88         0.60 o                         
  -3   6  10          1.51          1.41         0.37 o                         
  -2   6  10         14.30         15.09         0.96 o                         
  -1   6  10          0.22         -0.14         0.28 o                         
   0   6  10         11.37         12.38         0.72 o                         
   1   6  10          3.46          3.95         0.61 o                         
   2   6  10          0.16         -0.28         0.28 o                         
   3   6  10          0.15         -0.40         0.40 o                         
   4   6  10          3.30          4.21         0.83 o                         
   5   6  10         15.52         17.09         1.46 o                         
   6   6  10          0.04          0.12         0.71 o                         
   7   6  10          1.30          0.90         0.68 o                         
  -8   7  10          6.06          4.29         0.91 o                         
  -7   7  10          0.02          0.09         0.65 o                         
  -6   7  10          0.31          0.37         0.45 o                         
  -5   7  10         16.22         16.56         1.10 o                         
  -4   7  10          5.33          4.48         0.73 o                         
  -3   7  10          0.01         -0.48         0.48 o                         
  -2   7  10          5.48          5.19         0.86 o                         
  -1   7  10         17.38         21.35         0.76 o                         
   0   7  10         20.30         23.09         1.10 o                         
   1   7  10          2.86          4.13         0.62 o                         
   2   7  10          3.51          5.32         0.88 o                         
   3   7  10          0.14         -0.17         0.60 o                         
   4   7  10          8.84          8.55         1.17 o                         
   5   7  10         13.42         16.35         2.17 o                         
   6   7  10          2.25          3.11         1.19 o                         
  -7   8  10          0.80         -0.44         0.44 o                         
  -6   8  10          0.07         -0.38         0.38 o                         
  -5   8  10          0.08          0.34         0.38 o                         
  -4   8  10          1.30          1.15         0.47 o                         
  -3   8  10          5.96          5.48         1.06 o                         
  -2   8  10          1.12          1.21         0.38 o                         
  -1   8  10          7.55          8.42         0.78 o                         
   0   8  10          0.12          0.66         0.29 o                         
   1   8  10         20.59         21.92         2.03 o                         
   2   8  10          0.64          0.36         0.40 o                         
   3   8  10          1.93          0.48         1.10 o                         
   4   8  10         14.57         13.32         1.63 o                         
   5   8  10          1.54          1.43         0.78 o                         
   6   8  10         31.24         36.07         3.47 o                         
  -6   9  10          3.08          3.64         0.78 o                         
  -5   9  10          1.75          1.36         0.57 o                         
  -4   9  10          3.73          3.02         0.64 o                         
  -3   9  10          8.72         11.08         0.99 o                         
  -2   9  10          0.79          0.40         0.47 o                         
  -1   9  10         11.64         12.41         0.86 o                         
   0   9  10          0.45          0.23         0.53 o                         
   1   9  10         10.24         12.60         1.29 o                         
   2   9  10          0.05          1.79         0.71 o                         
   3   9  10          8.78          9.04         1.24 o                         
   4   9  10         11.87         14.04         1.54 o                         
   5   9  10          1.92          1.40         1.79 o                         
  -5  10  10          0.07         -0.23         0.58 o                         
  -4  10  10          1.45          0.72         0.49 o                         
  -3  10  10          1.06          0.61         0.52 o                         
  -2  10  10          5.44          6.88         1.18 o                         
  -1  10  10          6.79          8.32         0.79 o                         
   0  10  10          4.91          4.84         0.69 o                         
   1  10  10          1.31          1.64         0.66 o                         
   2  10  10         22.57         27.88         1.36 o                         
   3  10  10         18.67         18.03         1.56 o                         
  -3  11  10          1.08         -0.10         0.76 o                         
  -2  11  10         14.84         15.76         2.03 o                         
  -1  11  10         12.85         19.09         2.06 o                         
   0  11  10         46.46         61.69         4.59 o                         
   1  11  10          0.30          1.65         0.74 o                         
  -2 -11  11          0.73         -0.03         0.76 o                         
  -1 -11  11          0.08         -0.71         0.71 o                         
   0 -11  11          1.21          1.38         1.04 o                         
   1 -11  11          2.96          2.03         1.13 o                         
  -4 -10  11          0.00         -0.59         0.59 o                         
  -3 -10  11          0.00         -0.61         0.61 o                         
  -2 -10  11          0.09         -0.27         0.49 o                         
  -1 -10  11          0.58          0.40         0.56 o
[truncated: 96,391 more chars]
